# Supplementary material for: Enhancing inference of differential gene expression in metatranscriptomes from human microbial communities
Source: Nat Commun. 2026 Apr 21;17:5490. doi: 10.1038/s41467-026-71871-5 (PMC13284273; doi:10.1038/s41467-026-71871-5)
Supplement: Supplementary file 3 — Supplementary Datasets 1-16 [file 41467_2026_71871_MOESM3_ESM.xlsx]

## Sheet: Supplementary Dataset 1ab
Supplementary Dataset 1 - Differential expression method performance on six simulated datasets
(a) Simulated dataset characteristics
Dataset	Differential expression strength1	Differential expression Spearman's rho with condition metadata1	Number of genes	Number of simulated differentially expressed genes	Confounder(s)1	Number of differentially abundant organisms
null-bug	none	NA	100000	0	differential abundance	8
true-exp-low	low	0.5	100000	10019	none	0
true-exp-med	medium	0.75	100000	9926	none	0
true-exp	high	1	100000	10118	none	0
true-combo-dep-exp	high	1	100000	10114	sequencing depth	0
true-combo-bug-exp	high	1	100000	10034	differential abundance	46
1 See Supplementary Data from Zhang et al.
(b) Performance metrics by method, implementation, and simulated dataset
Dataset	Method	Implementation	Number of genes tested1	Number of simulated differentially expressed genes	True positive rate (TPR)2	False positive rate (FPR)	Positive predictive value (PPV)2	Negative predictive value (NPV)2
null-bug	MTXmodel	M1 lenient	99805	0	NA	0.114894	NA	NA
true-exp-low	MTXmodel	M1 lenient	99829	10019	0	0.0307598	0	0.896936
true-exp-med	MTXmodel	M1 lenient	99740	9926	0	0.0431777	0	0.896705
true-exp	MTXmodel	M1 lenient	99750	10118	0	0.0366281	0	0.895383
true-combo-dep-exp	MTXmodel	M1 lenient	99816	10114	0	0.0303067	0	0.89598
true-combo-bug-exp	MTXmodel	M1 lenient	99585	10034	0.480965	0.44978	0.106959	0.905022
null-bug	MTXmodel	M5 lenient	99805	0	NA	0.064115	NA	NA
true-exp-low	MTXmodel	M5 lenient	99829	10019	0	0.0446758	0	0.895592
true-exp-med	MTXmodel	M5 lenient	99740	9926	0	0.0441795	0	0.896608
true-exp	MTXmodel	M5 lenient	99750	10118	0.0143309	0.0466216	0.033526	0.895761
true-combo-dep-exp	MTXmodel	M5 lenient	99816	10114	0.0114693	0.0425008	0.0295241	0.895877
true-combo-bug-exp	MTXmodel	M5 lenient	99585	10034	0.156867	0.152356	0.103396	0.900133
null-bug	MTXmodel	M6 lenient	99805	0	NA	0.0539853	NA	NA
true-exp-low	MTXmodel	M6 lenient	99829	10019	0.00618824	0.0474923	0.0143253	0.895896
true-exp-med	MTXmodel	M6 lenient	99740	9926	0.100846	0.0473185	0.190594	0.905798
true-exp	MTXmodel	M6 lenient	99750	10118	0.457304	0.0497446	0.509189	0.939722
true-combo-dep-exp	MTXmodel	M6 lenient	99816	10114	0.47281	0.0446297	0.544275	0.94158
true-combo-bug-exp	MTXmodel	M6 lenient	99565	10034	0.36775	0.096319	0.299586	0.9277
null-bug	MTXmodel	M1 strict	99805	0	NA	0.114894	NA	NA
true-exp-low	MTXmodel	M1 strict	99829	10019	0	0.0307598	0	0.896936
true-exp-med	MTXmodel	M1 strict	99740	9926	0	0.0431777	0	0.896705
true-exp	MTXmodel	M1 strict	99750	10118	0	0.0366281	0	0.895383
true-combo-dep-exp	MTXmodel	M1 strict	99816	10114	0	0.0303067	0	0.89598
true-combo-bug-exp	MTXmodel	M1 strict	99585	10034	0.480965	0.44978	0.106959	0.905022
null-bug	MTXmodel	M5 strict	91346	0	NA	0.0522957	NA	NA
true-exp-low	MTXmodel	M5 strict	96174	10019	0.0605849	0.052558	0.11775	0.900746
true-exp-med	MTXmodel	M5 strict	95790	9926	0.222748	0.0501564	0.338125	0.918331
true-exp	MTXmodel	M5 strict	95609	10118	0.524708	0.050709	0.549131	0.949512
true-combo-dep-exp	MTXmodel	M5 strict	96050	10114	0.56318	0.0606218	0.520991	0.953405
true-combo-bug-exp	MTXmodel	M5 strict	69057	10034	0.416384	0.0779146	0.462885	0.95574
null-bug	MTXmodel	M6 strict	88278	0	NA	0.0523687	NA	NA
true-exp-low	MTXmodel	M6 strict	93884	10019	0.0425192	0.0504185	0.0909285	0.89927
true-exp-med	MTXmodel	M6 strict	93210	9926	0.184566	0.0497344	0.304927	0.915002
true-exp	MTXmodel	M6 strict	93040	10118	0.496145	0.0501369	0.544882	0.947642
true-combo-dep-exp	MTXmodel	M6 strict	93744	10114	0.530848	0.0569348	0.527977	0.951325
true-combo-bug-exp	MTXmodel	M6 strict	66012	10034	0.371935	0.0565206	0.526153	0.952223
null-bug	DESeq2	CSS	74649	0	NA	0.12796	NA	NA
true-exp-low	DESeq2	CSS	47572	10019	0.0290448	0.0873184	0.0357143	0.89409
true-exp-med	DESeq2	CSS	53337	9926	0.0409027	0.0899705	0.0477086	0.895945
true-exp	DESeq2	CSS	55275	10118	0.1017	0.090107	0.11273	0.89998
true-combo-dep-exp	DESeq2	CSS	51439	10114	0.0781096	0.0760519	0.103593	0.899063
true-combo-bug-exp	DESeq2	CSS	82211	10034	0.438808	0.392115	0.110963	0.906648
null-bug	DESeq2	CSS DNA	49500	0	NA	0.01687	NA	NA
true-exp-low	DESeq2	CSS DNA	30159	10019	0.0897295	0.00803503	0.554254	0.907296
true-exp-med	DESeq2	CSS DNA	32069	9926	0.126536	0.00779359	0.641471	0.911569
true-exp	DESeq2	CSS DNA	41740	10118	0.261119	0.00828865	0.780041	0.922619
true-combo-dep-exp	DESeq2	CSS DNA	39830	10114	0.26231	0.00744276	0.798615	0.922826
true-combo-bug-exp	DESeq2	CSS DNA	55188	10034	0.336157	0.125981	0.229347	0.921904
null-bug	DESeq2	TSS	94646	0	NA	0.0163958	NA	NA
true-exp-low	DESeq2	TSS	99031	10019	0.00459128	0.0124693	0.0393836	0.899091
true-exp-med	DESeq2	TSS	96301	9926	0.0409027	0.0110021	0.290623	0.903451
true-exp	DESeq2	TSS	96039	10118	0.272682	0.0111146	0.734167	0.923537
true-combo-dep-exp	DESeq2	TSS	95510	10114	0.303342	0.0127495	0.728049	0.92644
true-combo-bug-exp	DESeq2	TSS	69395	10034	0.246761	0.0948107	0.276278	0.923715
null-bug	DESeq2	TSS DNA	94335	0	NA	0.0367083	NA	NA
true-exp-low	DESeq2	TSS DNA	93962	10019	0.186047	0.0304731	0.40469	0.914512
true-exp-med	DESeq2	TSS DNA	93837	9926	0.267479	0.0279215	0.51354	0.923326
true-exp	DESeq2	TSS DNA	94043	10118	0.453647	0.0283372	0.643127	0.940471
true-combo-dep-exp	DESeq2	TSS DNA	91555	10114	0.487245	0.0303941	0.643342	0.943838
true-combo-bug-exp	DESeq2	TSS DNA	69958	10034	0.402232	0.155445	0.275119	0.942051
null-bug	MPRAnalyze	CSS	93739	0	NA	0.0467712	NA	NA
true-exp-low	MPRAnalyze	CSS	96717	10019	0.018964	0.0317172	0.0625206	0.898605
true-exp-med	MPRAnalyze	CSS	95998	9926	0.0234737	0.0343285	0.0702442	0.899723
true-exp	MPRAnalyze	CSS	95854	10118	0.0272781	0.0346204	0.0816568	0.898143
true-combo-dep-exp	MPRAnalyze	CSS	96551	10114	0.0325292	0.0326475	0.100982	0.898807
true-combo-bug-exp	MPRAnalyze	CSS	73968	10034	0.203309	0.163944	0.12198	0.903936
null-bug	MPRAnalyze	TSS	93739	0	NA	0.131346	NA	NA
true-exp-low	MPRAnalyze	TSS	96717	10019	0.37379	0.121748	0.255092	0.926493
true-exp-med	MPRAnalyze	TSS	95998	9926	0.446605	0.125826	0.281693	0.934895
true-exp	MPRAnalyze	TSS	95854	10118	0.565626	0.127685	0.333295	0.947093
true-combo-dep-exp	MPRAnalyze	TSS	96551	10114	0.576923	0.120413	0.350703	0.948724
true-combo-bug-exp	MPRAnalyze	TSS	73968	10034	0.533984	0.213014	0.219258	0.938239
1 Entries are highlighted in red if over 25% of genes were excluded from differential expression testing.
2 Metrics that are undefined in datasets without simulated differential expression are listed as NA.

## Sheet: Supplementary Dataset 1c
Supplementary Dataset 1 - Differential expression method performance on six simulated datasets
(c) Characteristics of relative abundance deciles for five datasets with simulated differential expression
1 Deciles are sorted such that decile 1 contains the ten organisms with lowest relative abundance, while decile 10 contains the ten organisms with highest relative abundance.
2 Counts and relative abundance only consider colonized samples (those with >0 DNA counts for an organism).
3 Prevalence is defined as the fraction of colonized samples (those with >0 DNA counts for an organism).
Dataset	Decile number1	Organisms in decile	Median DNA counts in colonized samples (min-max of organisms in decile)2	Median DNA relative abundance in colonized samples (min-max of organisms in decile)2	Prevalence (min-max of organisms in decile)3	Number of genes	Number of simulated differentially expressed genes
true-exp-low	1	BUG0077, BUG0072, BUG0093, BUG0098, BUG0094, BUG0097, BUG0078, BUG0092, BUG0076, BUG0085	145-439	0.00001-0.00002	0.15-0.47	10000	1020
	2	BUG0070, BUG0095, BUG0063, BUG0086, BUG0033, BUG0099, BUG0091, BUG0083, BUG0071, BUG0057	401-661	0.00003-0.00004	0.23-0.68	10000	1022
	3	BUG0035, BUG0084, BUG0056, BUG0082, BUG0058, BUG0053, BUG0045, BUG0050, BUG0081, BUG0068	554-949	0.00004-0.00006	0.26-0.70	10000	992
	4	BUG0030, BUG0080, BUG0031, BUG0061, BUG0067, BUG0090, BUG0039, BUG0062, BUG0100, BUG0069	931-2354	0.00007-0.00013	0.23-0.81	10000	1010
	5	BUG0038, BUG0020, BUG0016, BUG0006, BUG0041, BUG0046, BUG0003, BUG0096, BUG0023, BUG0047	2183-4855	0.00015-0.00028	0.29-0.93	10000	1003
	6	BUG0043, BUG0037, BUG0013, BUG0042, BUG0018, BUG0012, BUG0025, BUG0088, BUG0073, BUG0009	4965-8050	0.00031-0.00054	0.33-0.87	10000	982
	7	BUG0087, BUG0060, BUG0036, BUG0010, BUG0054, BUG0027, BUG0065, BUG0021, BUG0059, BUG0026	9976-19410	0.00062-0.00122	0.40-0.80	10000	1018
	8	BUG0079, BUG0044, BUG0022, BUG0017, BUG0074, BUG0014, BUG0024, BUG0075, BUG0066, BUG0089	23731-38529	0.00146-0.00223	0.25-0.82	10000	1020
	9	BUG0001, BUG0051, BUG0052, BUG0032, BUG0015, BUG0049, BUG0048, BUG0019, BUG0005, BUG0064	30514-109509	0.00257-0.00665	0.42-0.98	10000	964
	10	BUG0028, BUG0004, BUG0034, BUG0040, BUG0029, BUG0055, BUG0008, BUG0002, BUG0007, BUG0011	96977-392864	0.00670-0.02698	0.47-0.98	10000	988
Dataset	Decile number1	Organisms in decile	Median DNA counts in colonized samples (min-max of organisms in decile)2	Median DNA relative abundance in colonized samples (min-max of organisms in decile)2	Prevalence (min-max of organisms in decile)3	Number of genes	Number of simulated differentially expressed genes
true-exp-med	1	BUG0092, BUG0072, BUG0078, BUG0093, BUG0063, BUG0097, BUG0098, BUG0070, BUG0077, BUG0085	204-343	0.00001-0.00002	0.22-0.52	10000	1002
	2	BUG0095, BUG0071, BUG0099, BUG0082, BUG0091, BUG0083, BUG0076, BUG0050, BUG0033, BUG0086	352-588	0.00002-0.00004	0.27-0.71	10000	1014
	3	BUG0056, BUG0057, BUG0094, BUG0080, BUG0084, BUG0039, BUG0058, BUG0045, BUG0068, BUG0090	521-871	0.00004-0.00006	0.24-0.62	10000	950
	4	BUG0031, BUG0053, BUG0100, BUG0030, BUG0061, BUG0035, BUG0038, BUG0067, BUG0020, BUG0023	858-1872	0.00006-0.00012	0.33-0.75	10000	956
	5	BUG0003, BUG0081, BUG0046, BUG0018, BUG0037, BUG0043, BUG0062, BUG0069, BUG0006, BUG0041	2140-3176	0.00013-0.00022	0.27-0.96	10000	1046
	6	BUG0042, BUG0087, BUG0016, BUG0047, BUG0009, BUG0013, BUG0096, BUG0012, BUG0073, BUG0025	3990-8080	0.00024-0.00054	0.27-0.85	10000	993
	7	BUG0010, BUG0049, BUG0059, BUG0054, BUG0022, BUG0065, BUG0027, BUG0036, BUG0014, BUG0060	7832-15616	0.00057-0.00098	0.44-0.82	10000	1016
	8	BUG0026, BUG0044, BUG0017, BUG0079, BUG0074, BUG0001, BUG0066, BUG0088, BUG0021, BUG0032	14749-37160	0.00101-0.00238	0.23-0.99	10000	962
	9	BUG0048, BUG0089, BUG0024, BUG0015, BUG0075, BUG0052, BUG0040, BUG0051, BUG0028, BUG0055	37314-87707	0.00299-0.00630	0.27-0.74	10000	1041
	10	BUG0005, BUG0034, BUG0019, BUG0064, BUG0002, BUG0008, BUG0004, BUG0029, BUG0011, BUG0007	108072-387178	0.00696-0.02646	0.45-0.99	10000	946
Dataset	Decile number1	Organisms in decile	Median DNA counts in colonized samples (min-max of organisms in decile)2	Median DNA relative abundance in colonized samples (min-max of organisms in decile)2	Prevalence (min-max of organisms in decile)3	Number of genes	Number of simulated differentially expressed genes
true-exp	1	BUG0072, BUG0092, BUG0097, BUG0093, BUG0078, BUG0085, BUG0056, BUG0099, BUG0070, BUG0068	131-305	0.00001-0.00002	0.25-0.47	10000	966
	2	BUG0057, BUG0071, BUG0086, BUG0077, BUG0063, BUG0098, BUG0094, BUG0084, BUG0090, BUG0080	320-606	0.00002-0.00004	0.22-0.49	10000	1029
	3	BUG0035, BUG0061, BUG0082, BUG0033, BUG0083, BUG0053, BUG0031, BUG0045, BUG0095, BUG0091	585-869	0.00004-0.00006	0.24-0.78	10000	1012
	4	BUG0076, BUG0081, BUG0062, BUG0050, BUG0058, BUG0039, BUG0067, BUG0030, BUG0100, BUG0038	719-1954	0.00006-0.00014	0.21-0.73	10000	1044
	5	BUG0020, BUG0073, BUG0037, BUG0047, BUG0023, BUG0003, BUG0069, BUG0041, BUG0046, BUG0018	1920-3598	0.00014-0.00026	0.38-0.94	10000	1087
	6	BUG0006, BUG0043, BUG0016, BUG0096, BUG0013, BUG0036, BUG0065, BUG0009, BUG0054, BUG0059	3785-7503	0.00026-0.00055	0.26-0.89	10000	958
	7	BUG0087, BUG0012, BUG0025, BUG0060, BUG0027, BUG0042, BUG0022, BUG0010, BUG0021, BUG0026	7785-20643	0.00056-0.00129	0.29-0.85	10000	996
	8	BUG0074, BUG0032, BUG0066, BUG0001, BUG0075, BUG0044, BUG0079, BUG0017, BUG0048, BUG0089	21370-34620	0.00146-0.00236	0.27-0.98	10000	980
	9	BUG0088, BUG0014, BUG0049, BUG0024, BUG0051, BUG0055, BUG0052, BUG0015, BUG0019, BUG0040	37468-104736	0.00239-0.00647	0.26-0.84	10000	997
	10	BUG0034, BUG0004, BUG0064, BUG0028, BUG0005, BUG0002, BUG0029, BUG0007, BUG0011, BUG0008	83399-391237	0.00665-0.02877	0.36-0.99	10000	1049
Dataset	Decile number1	Organisms in decile	Median DNA counts in colonized samples (min-max of organisms in decile)2	Median DNA relative abundance in colonized samples (min-max of organisms in decile)2	Prevalence (min-max of organisms in decile)3	Number of genes	Number of simulated differentially expressed genes
true-combo-dep-exp	1	BUG0092, BUG0085, BUG0072, BUG0057, BUG0070, BUG0093, BUG0078, BUG0050, BUG0099, BUG0097	166-446	0.00001-0.00003	0.19-0.60	10000	1028
	2	BUG0077, BUG0083, BUG0100, BUG0095, BUG0094, BUG0063, BUG0056, BUG0082, BUG0053, BUG0068	434-720	0.00003-0.00004	0.25-0.56	10000	1029
	3	BUG0071, BUG0031, BUG0045, BUG0086, BUG0076, BUG0084, BUG0091, BUG0033, BUG0058, BUG0098	711-912	0.00005-0.00007	0.22-0.70	10000	964
	4	BUG0081, BUG0035, BUG0030, BUG0080, BUG0062, BUG0039, BUG0067, BUG0061, BUG0046, BUG0090	1053-2044	0.00008-0.00014	0.30-0.70	10000	997
	5	BUG0020, BUG0069, BUG0003, BUG0038, BUG0023, BUG0043, BUG0047, BUG0041, BUG0013, BUG0096	1861-5589	0.00014-0.00033	0.26-0.96	10000	1031
	6	BUG0009, BUG0018, BUG0016, BUG0073, BUG0012, BUG0037, BUG0025, BUG0006, BUG0059, BUG0010	4458-10473	0.00035-0.00074	0.45-0.90	10000	1030
	7	BUG0036, BUG0027, BUG0017, BUG0042, BUG0060, BUG0088, BUG0065, BUG0022, BUG0014, BUG0026	12791-24111	0.00092-0.00170	0.33-0.79	10000	1031
	8	BUG0001, BUG0021, BUG0054, BUG0079, BUG0066, BUG0089, BUG0087, BUG0051, BUG0075, BUG0052	23094-52754	0.00174-0.00302	0.27-0.99	10000	945
	9	BUG0074, BUG0049, BUG0024, BUG0032, BUG0044, BUG0055, BUG0048, BUG0034, BUG0015, BUG0002	38549-121957	0.00306-0.00702	0.41-0.96	10000	1030
	10	BUG0064, BUG0028, BUG0008, BUG0029, BUG0005, BUG0019, BUG0040, BUG0004, BUG0011, BUG0007	99529-394670	0.00724-0.02613	0.47-0.94	10000	1029
Dataset	Decile number1	Organisms in decile	Median DNA counts in colonized samples (min-max of organisms in decile)2	Median DNA relative abundance in colonized samples (min-max of organisms in decile)2	Prevalence (min-max of organisms in decile)3	Number of genes	Number of simulated differentially expressed genes
true-combo-bug-exp	1	BUG0099, BUG0068, BUG0072, BUG0070, BUG0085, BUG0097, BUG0077, BUG0057, BUG0095, BUG0071	180-583	0.00001-0.00004	0.20-0.58	10000	1011
	2	BUG0093, BUG0083, BUG0091, BUG0056, BUG0078, BUG0080, BUG0090, BUG0053, BUG0092, BUG0086	501-822	0.00004-0.00005	0.23-0.57	10000	983
	3	BUG0031, BUG0082, BUG0084, BUG0063, BUG0045, BUG0094, BUG0098, BUG0058, BUG0076, BUG0030	760-1308	0.00005-0.00009	0.26-0.74	10000	1064
	4	BUG0100, BUG0035, BUG0050, BUG0033, BUG0067, BUG0047, BUG0039, BUG0081, BUG0038, BUG0069	1331-2451	0.00010-0.00015	0.27-0.70	10000	994
	5	BUG0020, BUG0061, BUG0041, BUG0062, BUG0003, BUG0023, BUG0096, BUG0006, BUG0088, BUG0013	2302-5556	0.00015-0.00035	0.22-1.00	10000	1048
	6	BUG0016, BUG0073, BUG0043, BUG0036, BUG0042, BUG0018, BUG0046, BUG0012, BUG0025, BUG0009	4761-10477	0.00036-0.00061	0.44-0.82	10000	1034
	7	BUG0037, BUG0027, BUG0065, BUG0060, BUG0087, BUG0054, BUG0021, BUG0010, BUG0059, BUG0001	11146-24336	0.00065-0.00162	0.36-0.99	10000	991
	8	BUG0026, BUG0022, BUG0017, BUG0075, BUG0044, BUG0049, BUG0074, BUG0079, BUG0066, BUG0014	31655-67289	0.00243-0.00434	0.34-0.78	10000	959
	9	BUG0024, BUG0051, BUG0052, BUG0089, BUG0032, BUG0055, BUG0015, BUG0048, BUG0028, BUG0064	56704-148704	0.00462-0.00941	0.31-0.78	10000	965
	10	BUG0005, BUG0002, BUG0019, BUG0004, BUG0029, BUG0034, BUG0040, BUG0007, BUG0008, BUG0011	153892-422691	0.01022-0.02795	0.57-0.95	10000	985

## Sheet: Supplementary Dataset 1d
Supplementary Dataset 1 - Differential expression method performance on six simulated datasets
(d) Performance metrics for relative abundance deciles by method and implementation for each simulated dataset
1 Deciles are sorted such that decile 1 contains the ten organisms with lowest relative abundance, while decile 10 contains the ten organisms with highest relative abundance.
Dataset	Decile1	Method	Implementation	Number of genes tested	Number of simulated differentially expressed genes	True positive rate (TPR)	False positive rate (FPR)	Positive predictive value (PPV)	Negative predictive value (NPV)
true-exp-low	1	DESeq2	CSS	0	1020	0	0	0	0.898
	2	DESeq2	CSS	1	1022	0	0.000891067	0	0.897718
	3	DESeq2	CSS	27	992	0	0.00688277	0	0.900181
	4	DESeq2	CSS	268	1010	0.000990099	0.0182425	0.00606061	0.897407
	5	DESeq2	CSS	3202	1003	0.0119641	0.0500167	0.025974	0.8961
	6	DESeq2	CSS	6485	982	0.0692464	0.181526	0.0398827	0.889813
	7	DESeq2	CSS	8602	1018	0.0353635	0.141617	0.0275229	0.887023
	8	DESeq2	CSS	9001	1020	0.0647059	0.171158	0.0411728	0.886388
	9	DESeq2	CSS	9986	964	0.0539419	0.132691	0.0415667	0.89576
	10	DESeq2	CSS	10000	988	0.0566802	0.169552	0.0353535	0.889259
	1	DESeq2	CSS DNA	0	1020	0	0	0	0.898
	2	DESeq2	CSS DNA	6	1022	0	0.000222767	0	0.89778
	3	DESeq2	CSS DNA	35	992	0	0.000777087	0	0.900731
	4	DESeq2	CSS DNA	227	1010	0.0019802	0.00177976	0.111111	0.899018
	5	DESeq2	CSS DNA	2172	1003	0.0309073	0.00911415	0.274336	0.901689
	6	DESeq2	CSS DNA	2634	982	0.0264766	0.00754047	0.276596	0.903493
	7	DESeq2	CSS DNA	3813	1018	0.046169	0.00712536	0.423423	0.90181
	8	DESeq2	CSS DNA	4578	1020	0.0676471	0.00734967	0.511111	0.903599
	9	DESeq2	CSS DNA	7564	964	0.254149	0.0157149	0.633075	0.925205
	10	DESeq2	CSS DNA	9130	988	0.484818	0.0306258	0.634437	0.944943
	1	DESeq2	TSS	9834	1020	0	0.00389755	0	0.897642
	2	DESeq2	TSS	9993	1022	0	0.00612609	0	0.897235
	3	DESeq2	TSS	9999	992	0	0.0105462	0	0.899849
	4	DESeq2	TSS	10000	1010	0	0.0193548	0	0.897211
	5	DESeq2	TSS	10000	1003	0.00299103	0.0251195	0.0131004	0.897656
	6	DESeq2	TSS	9845	982	0.00509165	0.0157463	0.0340136	0.900842
	7	DESeq2	TSS	10000	1018	0.00491159	0.0171454	0.0314465	0.897063
	8	DESeq2	TSS	10000	1020	0.00392157	0.0134744	0.032	0.897114
	9	DESeq2	TSS	10000	964	0.0207469	0.00818946	0.212766	0.904704
	10	DESeq2	TSS	9360	988	0.00910931	0.00510431	0.163636	0.901559
	1	MPRAnalyze	CSS	7717	1020	0.111765	0.136436	0.0864291	0.895398
	2	MPRAnalyze	CSS	9473	1022	0.0430528	0.0459258	0.0964912	0.897452
	3	MPRAnalyze	CSS	9795	992	0.0141129	0.0248695	0.0588235	0.899805
	4	MPRAnalyze	CSS	9733	1010	0.0138614	0.0279199	0.0528302	0.897689
	5	MPRAnalyze	CSS	9999	1003	0.00199402	0.0208959	0.0105263	0.897961
	6	MPRAnalyze	CSS	10000	982	0	0.0118652	0	0.900738
	7	MPRAnalyze	CSS	10000	1018	0	0.0119127	0	0.897099
	8	MPRAnalyze	CSS	10000	1020	0	0.0144766	0	0.896657
	9	MPRAnalyze	CSS	10000	964	0	0.0141656	0	0.90235
	10	MPRAnalyze	CSS	10000	988	0.00202429	0.0107634	0.020202	0.900414
	1	MPRAnalyze	TSS	7717	1020	0.0911765	0.148438	0.0662393	0.891853
	2	MPRAnalyze	TSS	9473	1022	0.0430528	0.09553	0.0488346	0.892433
	3	MPRAnalyze	TSS	9795	992	0.0201613	0.0974797	0.0222717	0.893199
	4	MPRAnalyze	TSS	9733	1010	0.0435644	0.104894	0.0445795	0.892821
	5	MPRAnalyze	TSS	9999	1003	0.244267	0.113038	0.194136	0.913252
	6	MPRAnalyze	TSS	10000	982	0.380855	0.130406	0.24129	0.928047
	7	MPRAnalyze	TSS	10000	1018	0.55501	0.135827	0.316527	0.944857
	8	MPRAnalyze	TSS	10000	1020	0.628431	0.142762	0.333333	0.953077
	9	MPRAnalyze	TSS	10000	964	0.835062	0.133466	0.400298	0.980098
	10	MPRAnalyze	TSS	10000	988	0.925101	0.116067	0.466327	0.990796
	1	MTXmodel	M6 lenient	9837	1020	0	0.0361187	0	0.894411
	2	MTXmodel	M6 lenient	9993	1022	0	0.0458143	0	0.893342
	3	MTXmodel	M6 lenient	9999	992	0	0.0472965	0	0.896375
	4	MTXmodel	M6 lenient	10000	1010	0	0.0432703	0	0.894912
	5	MTXmodel	M6 lenient	10000	1003	0.000997009	0.0583528	0.00190114	0.894237
	6	MTXmodel	M6 lenient	10000	982	0.00305499	0.0510091	0.00647948	0.897347
	7	MTXmodel	M6 lenient	10000	1018	0.00294695	0.0532175	0.00623701	0.893371
	8	MTXmodel	M6 lenient	10000	1020	0.00490196	0.0473274	0.0116279	0.893939
	9	MTXmodel	M6 lenient	10000	964	0.0093361	0.0462594	0.0210773	0.90024
	10	MTXmodel	M6 lenient	10000	988	0.041498	0.0460497	0.0899123	0.900775
	1	MTXmodel	M6 strict	5272	1020	0	0.0515376	0	0.889242
	2	MTXmodel	M6 strict	8946	1022	0.00195695	0.0547604	0.00452489	0.893109
	3	MTXmodel	M6 strict	9809	992	0.00403226	0.0514764	0.0087146	0.896684
	4	MTXmodel	M6 strict	9860	1010	0.00594059	0.0489731	0.0136364	0.894692
	5	MTXmodel	M6 strict	9997	1003	0.0368893	0.0553702	0.0691589	0.897907
	6	MTXmodel	M6 strict	10000	982	0.0213849	0.0490131	0.0453564	0.899235
	7	MTXmodel	M6 strict	10000	1018	0.0412574	0.0469829	0.0905172	0.897651
	8	MTXmodel	M6 strict	10000	1020	0.0519608	0.0474388	0.110647	0.898435
	9	MTXmodel	M6 strict	10000	964	0.0871369	0.0504648	0.155556	0.906977
	10	MTXmodel	M6 strict	10000	988	0.17915	0.0491567	0.285484	0.913539
Dataset	Decile1	Method	Implementation	Number of genes tested	Number of simulated differentially expressed genes	True positive rate (TPR)	False positive rate (FPR)	Positive predictive value (PPV)	Negative predictive value (NPV)
true-exp-med	1	DESeq2	CSS	3	1002	0	0.000555679	0	0.89975
	2	DESeq2	CSS	19	1014	0.000986193	0.00333853	0.0322581	0.898385
	3	DESeq2	CSS	138	950	0	0.00850829	0	0.904263
	4	DESeq2	CSS	1910	956	0.0125523	0.0498673	0.0259179	0.901017
	5	DESeq2	CSS	5014	1046	0.0305927	0.0852133	0.0402516	0.889842
	6	DESeq2	CSS	7466	993	0.0503525	0.102698	0.0512821	0.895512
	7	DESeq2	CSS	9342	1016	0.0649606	0.159506	0.0440294	0.888248
	8	DESeq2	CSS	9554	962	0.037422	0.123921	0.0311419	0.895296
	9	DESeq2	CSS	9891	1041	0.117195	0.234066	0.0549797	0.881892
	10	DESeq2	CSS	10000	946	0.0919662	0.132869	0.0674419	0.901378
	1	DESeq2	CSS DNA	2	1002	0	0.000111136	0	0.89979
	2	DESeq2	CSS DNA	23	1014	0	0.000222568	0	0.89858
	3	DESeq2	CSS DNA	64	950	0	0.000220994	0	0.904981
	4	DESeq2	CSS DNA	709	956	0.0041841	0.00165856	0.210526	0.904619
	5	DESeq2	CSS DNA	2174	1046	0.0516252	0.00636587	0.486486	0.899687
	6	DESeq2	CSS DNA	3226	993	0.0725076	0.00799378	0.5	0.906554
	7	DESeq2	CSS DNA	4891	1016	0.0807087	0.0062333	0.594203	0.905293
	8	DESeq2	CSS DNA	5124	962	0.220374	0.0131666	0.640483	0.922433
	9	DESeq2	CSS DNA	6330	1041	0.154659	0.00825985	0.685106	0.909882
	10	DESeq2	CSS DNA	9526	946	0.709302	0.0335763	0.688205	0.969529
	1	DESeq2	TSS	8857	1002	0	0.00366748	0	0.899468
	2	DESeq2	TSS	9970	1014	0	0.00445137	0	0.898193
	3	DESeq2	TSS	9997	950	0	0.0079558	0	0.904311
	4	DESeq2	TSS	9264	956	0	0.0121628	0	0.903337
	5	DESeq2	TSS	9650	1046	0.0172084	0.0205495	0.0891089	0.895081
	6	DESeq2	TSS	9689	993	0.0563948	0.0154324	0.287179	0.904437
	7	DESeq2	TSS	9088	1016	0.0226378	0.0156946	0.140244	0.899044
	8	DESeq2	TSS	10000	962	0.114345	0.0132773	0.478261	0.912794
	9	DESeq2	TSS	9806	1041	0.0576369	0.0117201	0.363636	0.900254
	10	DESeq2	TSS	9980	946	0.146934	0.00519108	0.747312	0.917771
	1	MPRAnalyze	CSS	7775	1002	0.129741	0.124246	0.106383	0.900234
	2	MPRAnalyze	CSS	8652	1014	0.0739645	0.0877134	0.087108	0.897366
	3	MPRAnalyze	CSS	9622	950	0.0231579	0.0374668	0.0609418	0.903798
	4	MPRAnalyze	CSS	9970	956	0	0.0204556	0	0.902598
	5	MPRAnalyze	CSS	9979	1046	0.000956023	0.0153004	0.00724638	0.894038
	6	MPRAnalyze	CSS	10000	993	0	0.013434	0	0.899484
	7	MPRAnalyze	CSS	10000	1016	0	0.0194791	0	0.89659
	8	MPRAnalyze	CSS	10000	962	0	0.0101792	0	0.902907
	9	MPRAnalyze	CSS	10000	1041	0.00384246	0.00725527	0.057971	0.895579
	10	MPRAnalyze	CSS	10000	946	0.00105708	0.0101613	0.0107527	0.904613
	1	MPRAnalyze	TSS	7775	1002	0.12475	0.141882	0.0911079	0.897857
	2	MPRAnalyze	TSS	8652	1014	0.091716	0.128892	0.0745192	0.894876
	3	MPRAnalyze	TSS	9622	950	0.0368421	0.100464	0.0370763	0.899039
	4	MPRAnalyze	TSS	9970	956	0.0669456	0.0950907	0.0692641	0.901719
	5	MPRAnalyze	TSS	9979	1046	0.253346	0.106545	0.217391	0.911058
	6	MPRAnalyze	TSS	10000	993	0.502518	0.125902	0.305573	0.940959
	7	MPRAnalyze	TSS	10000	1016	0.725394	0.141028	0.367764	0.965108
	8	MPRAnalyze	TSS	10000	962	0.774428	0.157668	0.343318	0.972286
	9	MPRAnalyze	TSS	10000	1041	0.902017	0.142873	0.423164	0.986891
	10	MPRAnalyze	TSS	10000	946	0.984144	0.118511	0.464571	0.998124
	1	MTXmodel	M6 lenient	9772	1002	0	0.0410741	0	0.895548
	2	MTXmodel	M6 lenient	9971	1014	0.00295858	0.0549046	0.00606061	0.893732
	3	MTXmodel	M6 lenient	9997	950	0.00842105	0.0488506	0.0177778	0.901435
	4	MTXmodel	M6 lenient	10000	956	0.0292887	0.0454445	0.0637813	0.902939
	5	MTXmodel	M6 lenient	10000	1046	0.043021	0.0493634	0.0924025	0.894776
	6	MTXmodel	M6 lenient	10000	993	0.0704935	0.0452981	0.146444	0.903067
	7	MTXmodel	M6 lenient	10000	1016	0.0767717	0.0408504	0.175281	0.901832
	8	MTXmodel	M6 lenient	10000	962	0.139293	0.0516707	0.222962	0.911906
	9	MTXmodel	M6 lenient	10000	1041	0.161383	0.0473267	0.283784	0.907207
	10	MTXmodel	M6 lenient	10000	946	0.493658	0.048266	0.516593	0.947339
	1	MTXmodel	M6 strict	5586	1002	0.000998004	0.0512617	0.003861	0.896377
	2	MTXmodel	M6 strict	8048	1014	0.00295858	0.0525806	0.0078329	0.893281
	3	MTXmodel	M6 strict	9621	950	0.00736842	0.0494947	0.0159817	0.901339
	4	MTXmodel	M6 strict	9973	956	0.0585774	0.0500055	0.110454	0.905134
	5	MTXmodel	M6 strict	9982	1046	0.0726577	0.0454291	0.157676	0.898
	6	MTXmodel	M6 strict	10000	993	0.143001	0.0526257	0.230519	0.909314
	7	MTXmodel	M6 strict	10000	1016	0.199803	0.047195	0.323764	0.913261
	8	MTXmodel	M6 strict	10000	962	0.307692	0.0504536	0.393617	0.927984
	9	MTXmodel	M6 strict	10000	1041	0.338136	0.0525728	0.427704	0.924921
	10	MTXmodel	M6 strict	10000	946	0.735729	0.0469406	0.620874	0.971844
Dataset	Decile1	Method	Implementation	Number of genes tested	Number of simulated differentially expressed genes	True positive rate (TPR)	False positive rate (FPR)	Positive predictive value (PPV)	Negative predictive value (NPV)
true-exp	1	DESeq2	CSS	3	966	0	0.000110693	0	0.90339
	2	DESeq2	CSS	1	1029	0	0.00178352	0	0.896935
	3	DESeq2	CSS	337	1012	0.00197628	0.00534045	0.04	0.898492
	4	DESeq2	CSS	1325	1044	0.0268199	0.0364002	0.079096	0.894671
	5	DESeq2	CSS	6447	1087	0.128795	0.120723	0.115132	0.89219
	6	DESeq2	CSS	7981	958	0.185804	0.127737	0.133533	0.910003
	7	DESeq2	CSS	9621	996	0.150602	0.0928476	0.15213	0.906146
	8	DESeq2	CSS	9592	980	0.094898	0.111973	0.0843155	0.900303
	9	DESeq2	CSS	9970	997	0.23671	0.286904	0.0837176	0.894026
	10	DESeq2	CSS	9998	1049	0.192564	0.117082	0.1616	0.9032
	1	DESeq2	CSS DNA	9	966	0	0	0	0.9034
	2	DESeq2	CSS DNA	15	1029	0	0	0	0.8971
	3	DESeq2	CSS DNA	473	1012	0.00197628	0.000778816	0.222222	0.898909
	4	DESeq2	CSS DNA	1122	1044	0.0268199	0.00145154	0.682927	0.897982
	5	DESeq2	CSS DNA	4143	1087	0.149034	0.00740491	0.710526	0.905342
	6	DESeq2	CSS DNA	5189	958	0.273486	0.00807344	0.78209	0.927988
	7	DESeq2	CSS DNA	7345	996	0.48996	0.0139938	0.794788	0.945877
	8	DESeq2	CSS DNA	5803	980	0.311224	0.00886918	0.792208	0.929797
	9	DESeq2	CSS DNA	8268	997	0.509529	0.00955237	0.855219	0.948012
	10	DESeq2	CSS DNA	9373	1049	0.845567	0.0328455	0.751058	0.981631
	1	DESeq2	TSS	9774	966	0	0.0015497	0	0.903265
	2	DESeq2	TSS	9981	1029	0	0.00735704	0	0.896416
	3	DESeq2	TSS	9998	1012	0	0.00834446	0	0.898035
	4	DESeq2	TSS	8775	1044	0.039272	0.0146271	0.238372	0.897945
	5	DESeq2	TSS	9086	1087	0.266789	0.0197464	0.622318	0.916404
	6	DESeq2	TSS	8816	958	0.336117	0.0165893	0.682203	0.933249
	7	DESeq2	TSS	9708	996	0.545181	0.014327	0.808036	0.951437
	8	DESeq2	TSS	9921	980	0.364286	0.013969	0.73913	0.934538
	9	DESeq2	TSS	9980	997	0.485456	0.00966345	0.847636	0.945593
	10	DESeq2	TSS	10000	1049	0.688275	0.00502737	0.94133	0.964584
	1	MPRAnalyze	CSS	7922	966	0.10559	0.12091	0.0871795	0.902487
	2	MPRAnalyze	CSS	8485	1029	0.0894072	0.092483	0.1	0.8967
	3	MPRAnalyze	CSS	9598	1012	0.0286561	0.0357222	0.0828571	0.898114
	4	MPRAnalyze	CSS	9856	1044	0.0220307	0.0243494	0.0954357	0.895346
	5	MPRAnalyze	CSS	10000	1087	0.000919963	0.0138001	0.00806452	0.890036
	6	MPRAnalyze	CSS	9993	958	0.00417537	0.0172528	0.025	0.903049
	7	MPRAnalyze	CSS	10000	996	0	0.0124389	0	0.899272
	8	MPRAnalyze	CSS	10000	980	0.00204082	0.00798226	0.027027	0.901471
	9	MPRAnalyze	CSS	10000	997	0	0.00866378	0	0.899516
	10	MPRAnalyze	CSS	10000	1049	0.0219256	0.0143001	0.152318	0.895827
	1	MPRAnalyze	TSS	7922	966	0.130435	0.148194	0.0878049	0.902266
	2	MPRAnalyze	TSS	8485	1029	0.104956	0.126885	0.0868167	0.894701
	3	MPRAnalyze	TSS	9598	1012	0.0780632	0.102938	0.0786853	0.896264
	4	MPRAnalyze	TSS	9856	1044	0.155172	0.095387	0.159449	0.901793
	5	MPRAnalyze	TSS	10000	1087	0.598896	0.128913	0.361667	0.946829
	6	MPRAnalyze	TSS	9993	958	0.759916	0.126299	0.389305	0.97171
	7	MPRAnalyze	TSS	10000	996	0.916667	0.144825	0.411818	0.989336
	8	MPRAnalyze	TSS	10000	980	0.960204	0.149889	0.410379	0.99494
	9	MPRAnalyze	TSS	10000	997	0.974925	0.13551	0.443431	0.996798
	10	MPRAnalyze	TSS	10000	1049	0.99428	0.118087	0.496667	0.999241
	1	MTXmodel	M6 lenient	9774	966	0.00828157	0.0381524	0.0231884	0.90105
	2	MTXmodel	M6 lenient	9981	1029	0.0116618	0.0394281	0.0328767	0.894343
	3	MTXmodel	M6 lenient	9998	1012	0.123518	0.0504118	0.216263	0.905839
	4	MTXmodel	M6 lenient	9997	1044	0.173372	0.0526081	0.277607	0.907651
	5	MTXmodel	M6 lenient	10000	1087	0.49954	0.0581174	0.511781	0.939143
	6	MTXmodel	M6 lenient	10000	958	0.553236	0.0515373	0.532129	0.952466
	7	MTXmodel	M6 lenient	10000	996	0.73996	0.0691915	0.541912	0.970023
	8	MTXmodel	M6 lenient	10000	980	0.695918	0.0407982	0.649524	0.966704
	9	MTXmodel	M6 lenient	10000	997	0.826479	0.052538	0.635312	0.980122
	10	MTXmodel	M6 lenient	10000	1049	0.93899	0.0444643	0.71222	0.992573
	1	MTXmodel	M6 strict	5377	966	0.00828157	0.0481283	0.0330579	0.901266
	2	MTXmodel	M6 strict	8148	1029	0.0126336	0.0549105	0.0313253	0.894737
	3	MTXmodel	M6 strict	9637	1012	0.0612648	0.049186	0.127049	0.900098
	4	MTXmodel	M6 strict	9879	1044	0.136015	0.0517222	0.236667	0.904947
	5	MTXmodel	M6 strict	10000	1087	0.486661	0.0522832	0.531658	0.938034
	6	MTXmodel	M6 strict	9999	958	0.632568	0.0476717	0.584378	0.960723
	7	MTXmodel	M6 strict	10000	996	0.840361	0.04498	0.673913	0.981845
	8	MTXmodel	M6 strict	10000	980	0.879592	0.0493348	0.659526	0.986426
	9	MTXmodel	M6 strict	10000	997	0.937813	0.0527602	0.663121	0.992782
	10	MTXmodel	M6 strict	10000	1049	0.978074	0.0503854	0.694651	0.997301
Dataset	Decile1	Method	Implementation	Number of genes tested	Number of simulated differentially expressed genes	True positive rate (TPR)	False positive rate (FPR)	Positive predictive value (PPV)	Negative predictive value (NPV)
true-combo-dep-exp	1	DESeq2	CSS	4	1028	0	0.000891663	0	0.897118
	2	DESeq2	CSS	27	1029	0	0.00390146	0	0.896739
	3	DESeq2	CSS	88	964	0	0.0251217	0	0.901361
	4	DESeq2	CSS	740	997	0.00902708	0.0182162	0.0520231	0.899461
	5	DESeq2	CSS	3647	1031	0.0484966	0.0383543	0.126904	0.897876
	6	DESeq2	CSS	7901	1030	0.171845	0.137012	0.125889	0.900745
	7	DESeq2	CSS	9362	1031	0.111542	0.105474	0.108388	0.897528
	8	DESeq2	CSS	9722	945	0.0835979	0.114522	0.0707885	0.902521
	9	DESeq2	CSS	9948	1030	0.21165	0.24437	0.0904564	0.893017
	10	DESeq2	CSS	10000	1029	0.137998	0.0729016	0.178392	0.903629
	1	DESeq2	CSS DNA	24	1028	0	0	0	0.8972
	2	DESeq2	CSS DNA	57	1029	0	0.000222941	0	0.897079
	3	DESeq2	CSS DNA	308	964	0.00518672	0.00132802	0.294118	0.903937
	4	DESeq2	CSS DNA	742	997	0.0160481	0.00111074	0.615385	0.901644
	5	DESeq2	CSS DNA	3189	1031	0.174588	0.00769317	0.722892	0.912727
	6	DESeq2	CSS DNA	6231	1030	0.464078	0.0105909	0.834206	0.941445
	7	DESeq2	CSS DNA	6067	1031	0.42192	0.00747018	0.866534	0.93725
	8	DESeq2	CSS DNA	5649	945	0.247619	0.010381	0.713415	0.926489
	9	DESeq2	CSS DNA	8100	1030	0.497087	0.0104794	0.844884	0.944858
	10	DESeq2	CSS DNA	9463	1029	0.770651	0.0251923	0.778214	0.973722
	1	DESeq2	TSS	9824	1028	0	0.00356665	0	0.89687
	2	DESeq2	TSS	9063	1029	0.000971817	0.00947497	0.0116279	0.896308
	3	DESeq2	TSS	9998	964	0.00311203	0.0168216	0.0193548	0.902387
	4	DESeq2	TSS	7868	997	0.0431294	0.013551	0.260606	0.902999
	5	DESeq2	TSS	9125	1031	0.295829	0.0206266	0.622449	0.923659
	6	DESeq2	TSS	10000	1030	0.619417	0.022631	0.758621	0.957201
	7	DESeq2	TSS	9632	1031	0.500485	0.0142714	0.801242	0.944955
	8	DESeq2	TSS	10000	945	0.356614	0.0124793	0.748889	0.936335
	9	DESeq2	TSS	10000	1030	0.518447	0.00891862	0.869707	0.947155
	10	DESeq2	TSS	10000	1029	0.671526	0.00512763	0.937585	0.963511
	1	MPRAnalyze	CSS	7892	1028	0.131323	0.120645	0.112688	0.898006
	2	MPRAnalyze	CSS	8902	1029	0.0855199	0.075859	0.114583	0.898092
	3	MPRAnalyze	CSS	9805	964	0.0176349	0.0283374	0.0622711	0.902622
	4	MPRAnalyze	CSS	9970	997	0.00401204	0.0145507	0.0296296	0.899341
	5	MPRAnalyze	CSS	9982	1031	0.00193986	0.0248634	0.00888889	0.894731
	6	MPRAnalyze	CSS	10000	1030	0.00291262	0.0202899	0.0162162	0.895364
	7	MPRAnalyze	CSS	10000	1031	0.00484966	0.0115955	0.0458716	0.896269
	8	MPRAnalyze	CSS	10000	945	0.0285714	0.00850359	0.259615	0.907235
	9	MPRAnalyze	CSS	10000	1030	0.00970874	0.0112598	0.0900901	0.896855
	10	MPRAnalyze	CSS	10000	1029	0.0369291	0.0124847	0.253333	0.899391
	1	MPRAnalyze	TSS	7892	1028	0.123541	0.140847	0.0928363	0.895011
	2	MPRAnalyze	TSS	8902	1029	0.0962099	0.116577	0.0865385	0.895005
	3	MPRAnalyze	TSS	9805	964	0.0373444	0.0749391	0.0504909	0.900054
	4	MPRAnalyze	TSS	9970	997	0.173521	0.100522	0.160482	0.907644
	5	MPRAnalyze	TSS	9982	1031	0.524733	0.104248	0.366531	0.942515
	6	MPRAnalyze	TSS	10000	1030	0.9	0.135786	0.432168	0.986887
	7	MPRAnalyze	TSS	10000	1031	0.938894	0.140707	0.434081	0.991892
	8	MPRAnalyze	TSS	10000	945	0.97037	0.147985	0.406292	0.996384
	9	MPRAnalyze	TSS	10000	1030	0.98932	0.131773	0.462971	0.99859
	10	MPRAnalyze	TSS	10000	1029	0.999028	0.111247	0.507404	0.999875
	1	MTXmodel	M6 lenient	9826	1028	0.0107004	0.0348428	0.0345912	0.894405
	2	MTXmodel	M6 lenient	9992	1029	0.0359572	0.0427265	0.0880952	0.896469
	3	MTXmodel	M6 lenient	9998	964	0.0715768	0.050476	0.131429	0.905521
	4	MTXmodel	M6 lenient	10000	997	0.201605	0.046429	0.324717	0.915148
	5	MTXmodel	M6 lenient	10000	1031	0.445199	0.0438176	0.538732	0.937473
	6	MTXmodel	M6 lenient	10000	1030	0.68835	0.0465998	0.629104	0.963823
	7	MTXmodel	M6 lenient	10000	1031	0.71193	0.0401383	0.670932	0.966652
	8	MTXmodel	M6 lenient	10000	945	0.722751	0.0454997	0.623744	0.970578
	9	MTXmodel	M6 lenient	10000	1030	0.866019	0.0471572	0.678327	0.984111
	10	MTXmodel	M6 lenient	10000	1029	0.959184	0.0483781	0.694581	0.995104
	1	MTXmodel	M6 strict	5458	1028	0.0116732	0.0678346	0.0347826	0.894974
	2	MTXmodel	M6 strict	8891	1029	0.0242954	0.0576466	0.0514403	0.896609
	3	MTXmodel	M6 strict	9399	964	0.0549793	0.063309	0.0896785	0.903724
	4	MTXmodel	M6 strict	9997	997	0.203611	0.0625556	0.265013	0.913985
	5	MTXmodel	M6 strict	9999	1031	0.450048	0.0625558	0.452683	0.936817
	6	MTXmodel	M6 strict	10000	1030	0.81068	0.0559643	0.624533	0.97749
	7	MTXmodel	M6 strict	10000	1031	0.865179	0.0503958	0.66369	0.983942
	8	MTXmodel	M6 strict	10000	945	0.906878	0.0563225	0.62692	0.989807
	9	MTXmodel	M6 strict	10000	1030	0.973786	0.0518395	0.683243	0.996835
	10	MTXmodel	M6 strict	10000	1029	0.996113	0.0462602	0.711806	0.999533
Dataset	Decile1	Method	Implementation	Number of genes tested	Number of simulated differentially expressed genes	True positive rate (TPR)	False positive rate (FPR)	Positive predictive value (PPV)	Negative predictive value (NPV)
true-combo-bug-exp	1	DESeq2	CSS	2320	1011	0.0316518	0.0294805	0.107744	0.899103
	2	DESeq2	CSS	3951	983	0.069176	0.0454697	0.142259	0.903907
	3	DESeq2	CSS	7092	1064	0.12218	0.0813563	0.151692	0.897845
	4	DESeq2	CSS	8923	994	0.434608	0.404841	0.105934	0.9051
	5	DESeq2	CSS	9926	1048	0.413168	0.342717	0.123679	0.90537
	6	DESeq2	CSS	9999	1034	0.688588	0.587665	0.119044	0.919881
	7	DESeq2	CSS	10000	991	0.599395	0.520702	0.112394	0.915801
	8	DESeq2	CSS	10000	959	0.673618	0.626037	0.102442	0.915268
	9	DESeq2	CSS	10000	965	0.662176	0.610736	0.103784	0.91517
	10	DESeq2	CSS	10000	985	0.727919	0.668109	0.10638	0.917791
	1	DESeq2	CSS DNA	211	1011	0.00791296	0.0133496	0.0625	0.8984
	2	DESeq2	CSS DNA	437	983	0.00406918	0.0105357	0.040404	0.901121
	3	DESeq2	CSS DNA	1966	1064	0.0413534	0.0164503	0.230366	0.896014
	4	DESeq2	CSS DNA	3077	994	0.118712	0.122585	0.096563	0.900205
	5	DESeq2	CSS DNA	5573	1048	0.312977	0.0398794	0.478832	0.922705
	6	DESeq2	CSS DNA	8045	1034	0.453578	0.227749	0.186778	0.924556
	7	DESeq2	CSS DNA	8174	991	0.485368	0.226551	0.190722	0.9318
	8	DESeq2	CSS DNA	8466	959	0.386861	0.264241	0.13442	0.918785
	9	DESeq2	CSS DNA	9243	965	0.659067	0.218926	0.243305	0.955456
	10	DESeq2	CSS DNA	9996	985	0.927919	0.117693	0.462785	0.991153
	1	DESeq2	TSS	4150	1011	0.0098912	0.0224544	0.0900901	0.899366
	2	DESeq2	TSS	5991	983	0	0.00792627	0	0.903475
	3	DESeq2	TSS	4915	1064	0.0178571	0.010829	0.246753	0.894479
	4	DESeq2	TSS	4913	994	0.110664	0.187373	0.0977778	0.902974
	5	DESeq2	TSS	7803	1048	0.23187	0.023444	0.591241	0.922124
	6	DESeq2	TSS	8030	1034	0.422631	0.239524	0.184466	0.925049
	7	DESeq2	TSS	7701	991	0.35116	0.128095	0.25072	0.929979
	8	DESeq2	TSS	8242	959	0.297185	0.184702	0.159485	0.919174
	9	DESeq2	TSS	7650	965	0.389637	0.0782982	0.399575	0.942201
	10	DESeq2	TSS	10000	985	0.657868	0.00687743	0.912676	0.963724
	1	MPRAnalyze	CSS	6175	1011	0.20178	0.211781	0.100295	0.897601
	2	MPRAnalyze	CSS	7070	983	0.198372	0.180268	0.107616	0.903761
	3	MPRAnalyze	CSS	5966	1064	0.234962	0.248097	0.101379	0.892018
	4	MPRAnalyze	CSS	5960	994	0.251509	0.236287	0.10513	0.902388
	5	MPRAnalyze	CSS	8995	1048	0.0524809	0.0659071	0.0852713	0.893854
	6	MPRAnalyze	CSS	6706	1034	0.236944	0.226188	0.107787	0.897891
	7	MPRAnalyze	CSS	8117	991	0.17558	0.144744	0.117727	0.90413
	8	MPRAnalyze	CSS	8512	959	0.107404	0.0906979	0.111593	0.905696
	9	MPRAnalyze	CSS	7465	965	0.259067	0.158495	0.148633	0.914042
	10	MPRAnalyze	CSS	9002	985	0.318782	0.079756	0.303969	0.92517
	1	MPRAnalyze	TSS	6175	1011	0.192878	0.220113	0.09299	0.895548
	2	MPRAnalyze	TSS	7070	983	0.19939	0.189298	0.103485	0.902905
	3	MPRAnalyze	TSS	5966	1064	0.304511	0.280004	0.11469	0.896932
	4	MPRAnalyze	TSS	5960	994	0.399396	0.270819	0.139986	0.916667
	5	MPRAnalyze	TSS	8995	1048	0.507634	0.156948	0.274652	0.936004
	6	MPRAnalyze	TSS	6706	1034	0.655706	0.250056	0.232192	0.949718
	7	MPRAnalyze	TSS	8117	991	0.695257	0.202131	0.274502	0.95968
	8	MPRAnalyze	TSS	8512	959	0.642336	0.192014	0.261905	0.955152
	9	MPRAnalyze	TSS	7465	965	0.821762	0.225457	0.280212	0.976011
	10	MPRAnalyze	TSS	9002	985	0.952284	0.143982	0.419499	0.993946
	1	MTXmodel	M6 lenient	9622	1011	0.0356083	0.134822	0.029975	0.887781
	2	MTXmodel	M6 lenient	9948	983	0.0223805	0.087291	0.0273292	0.895439
	3	MTXmodel	M6 lenient	9995	1064	0.12782	0.0398567	0.276423	0.902452
	4	MTXmodel	M6 lenient	10000	994	0.141851	0.0619587	0.201717	0.908289
	5	MTXmodel	M6 lenient	10000	1048	0.429389	0.0558534	0.473684	0.933923
	6	MTXmodel	M6 lenient	10000	1034	0.426499	0.0639081	0.434911	0.934008
	7	MTXmodel	M6 lenient	10000	991	0.539859	0.0738151	0.445833	0.948182
	8	MTXmodel	M6 lenient	10000	959	0.442127	0.0566309	0.452991	0.940975
	9	MTXmodel	M6 lenient	10000	965	0.640415	0.148755	0.314985	0.95683
	10	MTXmodel	M6 lenient	10000	985	0.900508	0.240821	0.290059	0.985883
	1	MTXmodel	M6 strict	3040	1011	0.0049456	0.0508536	0.0344828	0.902591
	2	MTXmodel	M6 strict	5258	983	0.0142421	0.0525544	0.0528302	0.906269
	3	MTXmodel	M6 strict	5979	1064	0.106203	0.0451649	0.319209	0.905778
	4	MTXmodel	M6 strict	4957	994	0.126761	0.0400447	0.413115	0.922399
	5	MTXmodel	M6 strict	8000	1048	0.412214	0.0502372	0.545455	0.944229
	6	MTXmodel	M6 strict	6638	1034	0.439072	0.0446009	0.630556	0.962825
	7	MTXmodel	M6 strict	7139	991	0.554995	0.0471229	0.644783	0.974706
	8	MTXmodel	M6 strict	8482	959	0.641293	0.0838542	0.488483	0.97411
	9	MTXmodel	M6 strict	7518	965	0.630052	0.0586675	0.604374	0.980651
	10	MTXmodel	M6 strict	9001	985	0.827411	0.0714286	0.584648	0.989483

## Sheet: Supplementary Dataset 2
Supplementary Dataset 2 - Sequencing metadata for mock communities
a) Bacterial strains used in mock communities
Taxonomic assignment	Strain name	Contig length (bp)1	Total genome size (bp)	Number of predicted genes	Locus ID Prefix	Completeness (%; CheckM)	Contamination (%; CheckM)	Reference
Escherichia coli	PS131.S11	5063301, 130375, 83058, 12672	5289406	5114	ESCO1651AAE9	99.97	0.28	Chang et al., 2024
Prevotella copri	BgF5_2	3417205, 151932	3569137	3059	SECOE6D84F6F	99.32	1.01	Hibberd et al., 2024
1 Circular contigs (flye v.2.8.1) are bolded. All contigs have a multiplicity of 1 (single-copy).
(b) Sequencing metadata - metagenomic (DNA) libraries
Sequencing reads are available from the NCBI Sequencing Read Archive under study accession number PRJNA1293448.
Sample ID	Carbohydrate condition	Percentage P. copri (%)	Index	Library ID	R1 filename	R2 filename
BG01_1	1% Arabinan	100	TAACTTGGTC-GTCGTGAATC	LIB069249	LIB069249_22J2FJLT4_S562_L001_R1_001.fastq.gz	LIB069249_22J2FJLT4_S562_L001_R2_001.fastq.gz
BG01_2	1% Arabinan	100	ATAAGCGGAG-CTGTTCTACG	LIB069250	LIB069250_22J2FJLT4_S563_L001_R1_001.fastq.gz	LIB069250_22J2FJLT4_S563_L001_R2_001.fastq.gz
BG01_3	1% Arabinan	100	CGACCTTAAT-GCTCTTAGGT	LIB069251	LIB069251_22J2FJLT4_S564_L001_R1_001.fastq.gz	LIB069251_22J2FJLT4_S564_L001_R2_001.fastq.gz
BG01_4	1% Arabinan	100	ATGTTGCCAC-TAGAAGCCAT	LIB069252	LIB069252_22J2FJLT4_S565_L001_R1_001.fastq.gz	LIB069252_22J2FJLT4_S565_L001_R2_001.fastq.gz
BG01_5	1% Arabinan	100	CAGCAGGTCA-CACTTAGGTA	LIB069253	LIB069253_22J2FJLT4_S566_L001_R1_001.fastq.gz	LIB069253_22J2FJLT4_S566_L001_R2_001.fastq.gz
BG01_6	1% Arabinan	100	TCTAGCTGCG-ATAGGTAAGG	LIB069254	LIB069254_22J2FJLT4_S567_L001_R1_001.fastq.gz	LIB069254_22J2FJLT4_S567_L001_R2_001.fastq.gz
BG01_7	1% Arabinan	90	AGATTAGCGT-CGCCTTATAT	LIB069255	LIB069255_22J2FJLT4_S568_L001_R1_001.fastq.gz	LIB069255_22J2FJLT4_S568_L001_R2_001.fastq.gz
BG01_8	1% Arabinan	90	AGGTAACAAC-GCACGATGCT	LIB069256	LIB069256_22J2FJLT4_S569_L001_R1_001.fastq.gz	LIB069256_22J2FJLT4_S569_L001_R2_001.fastq.gz
BG01_9	1% Arabinan	90	CGCACTTCGT-AATATGCCAG	LIB069257	LIB069257_22J2FJLT4_S570_L001_R1_001.fastq.gz	LIB069257_22J2FJLT4_S570_L001_R2_001.fastq.gz
BG01_10	1% Arabinan	90	CTTGCTATTC-TAGAGTCACG	LIB069258	LIB069258_22J2FJLT4_S571_L001_R1_001.fastq.gz	LIB069258_22J2FJLT4_S571_L001_R2_001.fastq.gz
BG01_11	1% Arabinan	90	TCTCACCAGG-TTAACAGGTC	LIB069259	LIB069259_22J2FJLT4_S572_L001_R1_001.fastq.gz	LIB069259_22J2FJLT4_S572_L001_R2_001.fastq.gz
BG01_12	1% Arabinan	90	TTCCTCACGT-ACATGAGCCA	LIB069260	LIB069260_22J2FJLT4_S573_L001_R1_001.fastq.gz	LIB069260_22J2FJLT4_S573_L001_R2_001.fastq.gz
BG01_13	1% Arabinan	50	TCGAACACGA-GCGAGGTTCT	LIB069261	LIB069261_22J2FJLT4_S574_L001_R1_001.fastq.gz	LIB069261_22J2FJLT4_S574_L001_R2_001.fastq.gz
BG01_14	1% Arabinan	50	TCCAACTGAA-TGTCCGTAGG	LIB069262	LIB069262_22J2FJLT4_S575_L001_R1_001.fastq.gz	LIB069262_22J2FJLT4_S575_L001_R2_001.fastq.gz
BG01_15	1% Arabinan	50	GAACCGCATT-CATTATGCCT	LIB069263	LIB069263_22J2FJLT4_S576_L001_R1_001.fastq.gz	LIB069263_22J2FJLT4_S576_L001_R2_001.fastq.gz
BG01_16	1% Arabinan	50	ACAACAGGCT-TCCACTGTTG	LIB069264	LIB069264_22J2FJLT4_S577_L001_R1_001.fastq.gz	LIB069264_22J2FJLT4_S577_L001_R2_001.fastq.gz
BG01_17	1% Arabinan	50	TTACGCGCAT-CTTAACGACA	LIB069265	LIB069265_22J2FJLT4_S578_L001_R1_001.fastq.gz	LIB069265_22J2FJLT4_S578_L001_R2_001.fastq.gz
BG01_18	1% Arabinan	50	TTCTCTTAGC-TCCTCGAGCT	LIB069266	LIB069266_22J2FJLT4_S579_L001_R1_001.fastq.gz	LIB069266_22J2FJLT4_S579_L001_R2_001.fastq.gz
BG01_19	1% Arabinan	10	TCGCGACACT-CGAGTAATGT	LIB069267	LIB069267_22J2FJLT4_S580_L001_R1_001.fastq.gz	LIB069267_22J2FJLT4_S580_L001_R2_001.fastq.gz
BG01_20	1% Arabinan	10	TGGAGATCGA-CAGCGGTATG	LIB069268	LIB069268_22J2FJLT4_S581_L001_R1_001.fastq.gz	LIB069268_22J2FJLT4_S581_L001_R2_001.fastq.gz
BG01_21	1% Arabinan	10	CCAGACCGAT-GCTACTTGCA	LIB069269	LIB069269_22J2FJLT4_S582_L001_R1_001.fastq.gz	LIB069269_22J2FJLT4_S582_L001_R2_001.fastq.gz
BG01_22	1% Arabinan	10	CCACAGCCTT-GCTATTGAAG	LIB069270	LIB069270_22J2FJLT4_S583_L001_R1_001.fastq.gz	LIB069270_22J2FJLT4_S583_L001_R2_001.fastq.gz
BG01_23	1% Arabinan	10	ACCGAATAGA-TCAGCATCCG	LIB069271	LIB069271_22J2FJLT4_S584_L001_R1_001.fastq.gz	LIB069271_22J2FJLT4_S584_L001_R2_001.fastq.gz
BG01_24	1% Arabinan	10	CGGACGATTC-TAGGTGGTGG	LIB069272	LIB069272_22J2FJLT4_S585_L001_R1_001.fastq.gz	LIB069272_22J2FJLT4_S585_L001_R2_001.fastq.gz
BG01_25	1% Arabinan	1	TTACTTCGTG-AAGATCGGAT	LIB069273	LIB069273_22J2FJLT4_S586_L001_R1_001.fastq.gz	LIB069273_22J2FJLT4_S586_L001_R2_001.fastq.gz
BG01_26	1% Arabinan	1	ATTCGGCTTA-TTAACGTCCG	LIB069274	LIB069274_22J2FJLT4_S587_L001_R1_001.fastq.gz	LIB069274_22J2FJLT4_S587_L001_R2_001.fastq.gz
BG01_27	1% Arabinan	1	CGCGGTATCT-ATTACCGATC	LIB069275	LIB069275_22J2FJLT4_S588_L001_R1_001.fastq.gz	LIB069275_22J2FJLT4_S588_L001_R2_001.fastq.gz
BG01_28	1% Arabinan	1	TATCCGCGTC-GTTGCATCGT	LIB069276	LIB069276_22J2FJLT4_S589_L001_R1_001.fastq.gz	LIB069276_22J2FJLT4_S589_L001_R2_001.fastq.gz
BG01_29	1% Arabinan	1	AGGATGTCCA-ACTGGACGTT	LIB069277	LIB069277_22J2FJLT4_S590_L001_R1_001.fastq.gz	LIB069277_22J2FJLT4_S590_L001_R2_001.fastq.gz
BG01_30	1% Arabinan	1	GCCAGCTATC-TTGTTCGTGT	LIB069278	LIB069278_22J2FJLT4_S591_L001_R1_001.fastq.gz	LIB069278_22J2FJLT4_S591_L001_R2_001.fastq.gz
BG01_31	1% Arabinan	0.1	CTTACGAACT-ACGGACTGAG	LIB069279	LIB069279_22J2FJLT4_S592_L001_R1_001.fastq.gz	LIB069279_22J2FJLT4_S592_L001_R2_001.fastq.gz
BG01_32	1% Arabinan	0.1	CAAGACTCAA-CACCGTCATA	LIB069280	LIB069280_22J2FJLT4_S593_L001_R1_001.fastq.gz	LIB069280_22J2FJLT4_S593_L001_R2_001.fastq.gz
BG01_33	1% Arabinan	0.1	TCGACGGCAA-GTAGTTGTGT	LIB069281	LIB069281_22J2FJLT4_S594_L001_R1_001.fastq.gz	LIB069281_22J2FJLT4_S594_L001_R2_001.fastq.gz
BG01_34	1% Arabinan	0.1	TCAGTTCGAT-CTGAGTCCTT	LIB069282	LIB069282_22J2FJLT4_S595_L001_R1_001.fastq.gz	LIB069282_22J2FJLT4_S595_L001_R2_001.fastq.gz
BG01_35	1% Arabinan	0.1	CTAACCTCAA-TCACAGTTGC	LIB069283	LIB069283_22J2FJLT4_S596_L001_R1_001.fastq.gz	LIB069283_22J2FJLT4_S596_L001_R2_001.fastq.gz
BG01_36	1% Arabinan	0.1	GACCTACTAT-ATTGTAAGCG	LIB069284	LIB069284_22J2FJLT4_S597_L001_R1_001.fastq.gz	LIB069284_22J2FJLT4_S597_L001_R2_001.fastq.gz
BG01_37	1% Arabinan	0.01	ACGAGACGTC-CGGTCTCTCT	LIB069285	LIB069285_22J2FJLT4_S598_L001_R1_001.fastq.gz	LIB069285_22J2FJLT4_S598_L001_R2_001.fastq.gz
BG01_38	1% Arabinan	0.01	TATGGCAAGC-AACAGCAATG	LIB069286	LIB069286_22J2FJLT4_S599_L001_R1_001.fastq.gz	LIB069286_22J2FJLT4_S599_L001_R2_001.fastq.gz
BG01_39	1% Arabinan	0.01	ACTCCGAAGC-TCCGTGTTGC	LIB069287	LIB069287_22J2FJLT4_S600_L001_R1_001.fastq.gz	LIB069287_22J2FJLT4_S600_L001_R2_001.fastq.gz
BG01_40	1% Arabinan	0.01	AATCTGCAGT-TGCGAAGTGA	LIB069288	LIB069288_22J2FJLT4_S601_L001_R1_001.fastq.gz	LIB069288_22J2FJLT4_S601_L001_R2_001.fastq.gz
BG01_41	1% Arabinan	0.01	AGTTCAGGCG-CACAGCTATT	LIB069289	LIB069289_22J2FJLT4_S602_L001_R1_001.fastq.gz	LIB069289_22J2FJLT4_S602_L001_R2_001.fastq.gz
BG01_42	1% Arabinan	0.01	CGCCAAGGTA-GATAGTGTTC	LIB069290	LIB069290_22J2FJLT4_S603_L001_R1_001.fastq.gz	LIB069290_22J2FJLT4_S603_L001_R2_001.fastq.gz
BG01_43	1% Arabinan	0	CCTGACATCT-TAGCTACCAG	LIB069291	LIB069291_22J2FJLT4_S604_L001_R1_001.fastq.gz	LIB069291_22J2FJLT4_S604_L001_R2_001.fastq.gz
BG01_44	1% Arabinan	0	CGAGCGTAGT-TGCTCACGCA	LIB069292	LIB069292_22J2FJLT4_S605_L001_R1_001.fastq.gz	LIB069292_22J2FJLT4_S605_L001_R2_001.fastq.gz
BG01_45	1% Arabinan	0	CTGGATTACT-AAGTGTGCTA	LIB069293	LIB069293_22J2FJLT4_S606_L001_R1_001.fastq.gz	LIB069293_22J2FJLT4_S606_L001_R2_001.fastq.gz
BG01_46	1% Arabinan	0	AGCAATTCAC-TCATCGTCTG	LIB069294	LIB069294_22J2FJLT4_S607_L001_R1_001.fastq.gz	LIB069294_22J2FJLT4_S607_L001_R2_001.fastq.gz
BG01_47	1% Arabinan	0	ATATTCTCGG-AGATGCTCCG	LIB069295	LIB069295_22J2FJLT4_S608_L001_R1_001.fastq.gz	LIB069295_22J2FJLT4_S608_L001_R2_001.fastq.gz
BG01_48	1% Arabinan	0	GACTCATCCA-GAACCAAGCG	LIB069296	LIB069296_22J2FJLT4_S609_L001_R1_001.fastq.gz	LIB069296_22J2FJLT4_S609_L001_R2_001.fastq.gz
BG01_49	1% Glucose	100	CATAAGCGAC-CCTCTTCAAG	LIB069297	LIB069297_22J2FJLT4_S610_L001_R1_001.fastq.gz	LIB069297_22J2FJLT4_S610_L001_R2_001.fastq.gz
BG01_50	1% Glucose	100	CCTAAGCTGA-CGTCGCATCT	LIB069298	LIB069298_22J2FJLT4_S611_L001_R1_001.fastq.gz	LIB069298_22J2FJLT4_S611_L001_R2_001.fastq.gz
BG01_51	1% Glucose	100	CGATGTCTTG-CCGAACGTTC	LIB069299	LIB069299_22J2FJLT4_S612_L001_R1_001.fastq.gz	LIB069299_22J2FJLT4_S612_L001_R2_001.fastq.gz
BG01_52	1% Glucose	100	GAGATGAGAG-GAATGGCGTT	LIB069300	LIB069300_22J2FJLT4_S613_L001_R1_001.fastq.gz	LIB069300_22J2FJLT4_S613_L001_R2_001.fastq.gz
BG01_53	1% Glucose	100	TCACCATAAG-AAGTTCAGGA	LIB069301	LIB069301_22J2FJLT4_S614_L001_R1_001.fastq.gz	LIB069301_22J2FJLT4_S614_L001_R2_001.fastq.gz
BG01_54	1% Glucose	100	ACTTCCGGCA-GACCAATTGT	LIB069302	LIB069302_22J2FJLT4_S615_L001_R1_001.fastq.gz	LIB069302_22J2FJLT4_S615_L001_R2_001.fastq.gz
BG01_55	1% Glucose	90	AAGCGCTTAG-TGTCTGTGAC	LIB069303	LIB069303_22J2FJLT4_S616_L001_R1_001.fastq.gz	LIB069303_22J2FJLT4_S616_L001_R2_001.fastq.gz
BG01_56	1% Glucose	90	AACAACACAG-GAACATTGGC	LIB069304	LIB069304_22J2FJLT4_S617_L001_R1_001.fastq.gz	LIB069304_22J2FJLT4_S617_L001_R2_001.fastq.gz
BG01_57	1% Glucose	90	AGACTAGATG-CGTAACACTA	LIB069305	LIB069305_22J2FJLT4_S618_L001_R1_001.fastq.gz	LIB069305_22J2FJLT4_S618_L001_R2_001.fastq.gz
BG01_58	1% Glucose	90	CCTCTATAGA-GTACTTCCAA	LIB069306	LIB069306_22J2FJLT4_S619_L001_R1_001.fastq.gz	LIB069306_22J2FJLT4_S619_L001_R2_001.fastq.gz
BG01_59	1% Glucose	90	TACGCTACTT-TTAGCGTCTT	LIB069307	LIB069307_22J2FJLT4_S620_L001_R1_001.fastq.gz	LIB069307_22J2FJLT4_S620_L001_R2_001.fastq.gz
BG01_60	1% Glucose	90	CGCACTGGTA-TTGACCGTCT	LIB069308	LIB069308_22J2FJLT4_S621_L001_R1_001.fastq.gz	LIB069308_22J2FJLT4_S621_L001_R2_001.fastq.gz
BG01_61	1% Glucose	50	AACTCTCTAC-ACGGCTTCTC	LIB069309	LIB069309_22J2FJLT4_S622_L001_R1_001.fastq.gz	LIB069309_22J2FJLT4_S622_L001_R2_001.fastq.gz
BG01_62	1% Glucose	50	GCCACCTAGT-TGCGATGTAT	LIB069310	LIB069310_22J2FJLT4_S623_L001_R1_001.fastq.gz	LIB069310_22J2FJLT4_S623_L001_R2_001.fastq.gz
BG01_63	1% Glucose	50	CTCCGCCATA-GCGTTCAGCA	LIB069311	LIB069311_22J2FJLT4_S624_L001_R1_001.fastq.gz	LIB069311_22J2FJLT4_S624_L001_R2_001.fastq.gz
BG01_64	1% Glucose	50	TGACACGATT-GCCTAGGAAG	LIB069312	LIB069312_22J2FJLT4_S625_L001_R1_001.fastq.gz	LIB069312_22J2FJLT4_S625_L001_R2_001.fastq.gz
BG01_65	1% Glucose	50	GTGCTCTAGG-GTTACCAACG	LIB069313	LIB069313_22J2FJLT4_S626_L001_R1_001.fastq.gz	LIB069313_22J2FJLT4_S626_L001_R2_001.fastq.gz
BG01_66	1% Glucose	50	GCAATCTGCT-ACGAACCAAG	LIB069314	LIB069314_22J2FJLT4_S627_L001_R1_001.fastq.gz	LIB069314_22J2FJLT4_S627_L001_R2_001.fastq.gz
BG01_67	1% Glucose	10	CTCTATTGAG-CACGCAAGTC	LIB069315	LIB069315_22J2FJLT4_S628_L001_R1_001.fastq.gz	LIB069315_22J2FJLT4_S628_L001_R2_001.fastq.gz
BG01_68	1% Glucose	10	CACTTACGGC-GCTGGAGAAG	LIB069316	LIB069316_22J2FJLT4_S629_L001_R1_001.fastq.gz	LIB069316_22J2FJLT4_S629_L001_R2_001.fastq.gz
BG01_69	1% Glucose	10	TCAGCATCTA-CCAGTGTACG	LIB069317	LIB069317_22J2FJLT4_S630_L001_R1_001.fastq.gz	LIB069317_22J2FJLT4_S630_L001_R2_001.fastq.gz
BG01_70	1% Glucose	10	GTTGCATCAA-GTTGATGCGA	LIB069318	LIB069318_22J2FJLT4_S631_L001_R1_001.fastq.gz	LIB069318_22J2FJLT4_S631_L001_R2_001.fastq.gz
BG01_71	1% Glucose	10	ATGACAGCAC-CGCTTGTTAT	LIB069319	LIB069319_22J2FJLT4_S632_L001_R1_001.fastq.gz	LIB069319_22J2FJLT4_S632_L001_R2_001.fastq.gz
BG01_72	1% Glucose	10	TAGCGACGGA-GTAACGTTCA	LIB069320	LIB069320_22J2FJLT4_S633_L001_R1_001.fastq.gz	LIB069320_22J2FJLT4_S633_L001_R2_001.fastq.gz
BG01_73	1% Glucose	1	GTATGCCACA-CCGAGTCTTC	LIB069321	LIB069321_22J2FJLT4_S634_L001_R1_001.fastq.gz	LIB069321_22J2FJLT4_S634_L001_R2_001.fastq.gz
BG01_74	1% Glucose	1	AGTATCCGAT-TATTGCGCTA	LIB069322	LIB069322_22J2FJLT4_S635_L001_R1_001.fastq.gz	LIB069322_22J2FJLT4_S635_L001_R2_001.fastq.gz
BG01_75	1% Glucose	1	AACGAAGATC-TGTGGTCTAA	LIB069323	LIB069323_22J2FJLT4_S636_L001_R1_001.fastq.gz	LIB069323_22J2FJLT4_S636_L001_R2_001.fastq.gz
BG01_76	1% Glucose	1	CCTCCTGTGA-CACGTCTACG	LIB069324	LIB069324_22J2FJLT4_S637_L001_R1_001.fastq.gz	LIB069324_22J2FJLT4_S637_L001_R2_001.fastq.gz
BG01_77	1% Glucose	1	TAGGCGAATG-AGTCCAGTGA	LIB069325	LIB069325_22J2FJLT4_S638_L001_R1_001.fastq.gz	LIB069325_22J2FJLT4_S638_L001_R2_001.fastq.gz
BG01_78	1% Glucose	1	AGTAAGGAGA-ATGCTTGGTC	LIB069326	LIB069326_22J2FJLT4_S639_L001_R1_001.fastq.gz	LIB069326_22J2FJLT4_S639_L001_R2_001.fastq.gz
BG01_79	1% Glucose	0.1	CCGAACAGAG-TGATACTCGC	LIB069327	LIB069327_22J2FJLT4_S640_L001_R1_001.fastq.gz	LIB069327_22J2FJLT4_S640_L001_R2_001.fastq.gz
BG01_80	1% Glucose	0.1	AGAACTAACG-TTATCGAGAG	LIB069328	LIB069328_22J2FJLT4_S641_L001_R1_001.fastq.gz	LIB069328_22J2FJLT4_S641_L001_R2_001.fastq.gz
BG01_81	1% Glucose	0.1	GAGCAGCTTG-TGCCAGTATT	LIB069329	LIB069329_22J2FJLT4_S642_L001_R1_001.fastq.gz	LIB069329_22J2FJLT4_S642_L001_R2_001.fastq.gz
BG01_82	1% Glucose	0.1	CCGATAGTAG-GAGTTGCATA	LIB069330	LIB069330_22J2FJLT4_S643_L001_R1_001.fastq.gz	LIB069330_22J2FJLT4_S643_L001_R2_001.fastq.gz
BG01_83	1% Glucose	0.1	GTGTCTACAG-ACACTAGCAT	LIB069331	LIB069331_22J2FJLT4_S644_L001_R1_001.fastq.gz	LIB069331_22J2FJLT4_S644_L001_R2_001.fastq.gz
BG01_84	1% Glucose	0.1	GTACAGACCG-GTTCTAATGG	LIB069332	LIB069332_22J2FJLT4_S645_L001_R1_001.fastq.gz	LIB069332_22J2FJLT4_S645_L001_R2_001.fastq.gz
BG01_85	1% Glucose	0.01	GCCAACAGAC-CGTTCACGTT	LIB069333	LIB069333_22J2FJLT4_S646_L001_R1_001.fastq.gz	LIB069333_22J2FJLT4_S646_L001_R2_001.fastq.gz
BG01_86	1% Glucose	0.01	CCTCGTTGGA-GACTGCGTTA	LIB069334	LIB069334_22J2FJLT4_S647_L001_R1_001.fastq.gz	LIB069334_22J2FJLT4_S647_L001_R2_001.fastq.gz
BG01_87	1% Glucose	0.01	AATAGGTAGG-TGGCTTATGG	LIB069335	LIB069335_22J2FJLT4_S648_L001_R1_001.fastq.gz	LIB069335_22J2FJLT4_S648_L001_R2_001.fastq.gz
BG01_88	1% Glucose	0.01	TATGCGTAGC-TCAGAGGCAC	LIB069336	LIB069336_22J2FJLT4_S649_L001_R1_001.fastq.gz	LIB069336_22J2FJLT4_S649_L001_R2_001.fastq.gz
BG01_89	1% Glucose	0.01	CCAGTCGTCA-CGCTAGGCTA	LIB069337	LIB069337_22J2FJLT4_S650_L001_R1_001.fastq.gz	LIB069337_22J2FJLT4_S650_L001_R2_001.fastq.gz
BG01_90	1% Glucose	0.01	AGAAGACCTA-AACCGTAACA	LIB069338	LIB069338_22J2FJLT4_S651_L001_R1_001.fastq.gz	LIB069338_22J2FJLT4_S651_L001_R2_001.fastq.gz
BG01_91	1% Glucose	0	CCGTGAGTTC-CTTGGTATGA	LIB069339	LIB069339_22J2FJLT4_S652_L001_R1_001.fastq.gz	LIB069339_22J2FJLT4_S652_L001_R2_001.fastq.gz
BG01_92	1% Glucose	0	TCAATTCCGA-TGTAGATCCG	LIB069340	LIB069340_22J2FJLT4_S653_L001_R1_001.fastq.gz	LIB069340_22J2FJLT4_S653_L001_R2_001.fastq.gz
BG01_93	1% Glucose	0	CGGAACACAA-AACTCTACCG	LIB069341	LIB069341_22J2FJLT4_S654_L001_R1_001.fastq.gz	LIB069341_22J2FJLT4_S654_L001_R2_001.fastq.gz
BG01_94	1% Glucose	0	CTATAACGGA-CGTGACATTC	LIB069342	LIB069342_22J2FJLT4_S655_L001_R1_001.fastq.gz	LIB069342_22J2FJLT4_S655_L001_R2_001.fastq.gz
BG01_95	1% Glucose	0	AGATGTAAGG-CTGTACCAGG	LIB069343	LIB069343_22J2FJLT4_S656_L001_R1_001.fastq.gz	LIB069343_22J2FJLT4_S656_L001_R2_001.fastq.gz
BG01_96	1% Glucose	0	ATGCTTACTG-ACTGGTTCCG	LIB069344	LIB069344_22J2FJLT4_S657_L001_R1_001.fastq.gz	LIB069344_22J2FJLT4_S657_L001_R2_001.fastq.gz
(c) Sequencing metadata - metatranscriptomic (RNA) libraries
Sample ID	Carbohydrate condition	Percentage P. copri (%)	Index	Library ID	R1 filename	R2 filename
BG01_1_MTX	1% Arabinan	100	AGATAGTAGC-ATGGCGTGCC	LIB053240	LIB053240_22GG2GLT4_S1_L002_R1_001.fastq.gz	LIB053240_22GG2GLT4_S1_L002_R2_001.fastq.gz
BG01_2_MTX	1% Arabinan	100	ATTAGAAGAC-TCCAGCCTGC	LIB053241	LIB053241_22GG2GLT4_S2_L002_R1_001.fastq.gz	LIB053241_22GG2GLT4_S2_L002_R2_001.fastq.gz
BG01_3_MTX	1% Arabinan	100	GCTCGCACAT-ATTAAGCCAT	LIB053242	LIB053242_22GG2GLT4_S3_L002_R1_001.fastq.gz	LIB053242_22GG2GLT4_S3_L002_R2_001.fastq.gz
BG01_4_MTX	1% Arabinan	100	AATATTGCCA-GGTGTCACCG	LIB053243	LIB053243_22GG2GLT4_S4_L002_R1_001.fastq.gz	LIB053243_22GG2GLT4_S4_L002_R2_001.fastq.gz
BG01_5_MTX	1% Arabinan	100	TCGTGCATTC-ATACCAACGC	LIB053244	LIB053244_22GG2GLT4_S5_L002_R1_001.fastq.gz	LIB053244_22GG2GLT4_S5_L002_R2_001.fastq.gz
BG01_6_MTX	1% Arabinan	100	AAGATACACG-TGTTAGCACA	LIB053245	LIB053245_22GG2GLT4_S6_L002_R1_001.fastq.gz	LIB053245_22GG2GLT4_S6_L002_R2_001.fastq.gz
BG01_7_MTX	1% Arabinan	90	TGCAATGAAT-TTACTTCTGG	LIB053246	LIB053246_22GG2GLT4_S7_L002_R1_001.fastq.gz	LIB053246_22GG2GLT4_S7_L002_R2_001.fastq.gz
BG01_8_MTX	1% Arabinan	90	CTATGAAGGA-CAGGTATAAG	LIB053247	LIB053247_22GG2GLT4_S8_L002_R1_001.fastq.gz	LIB053247_22GG2GLT4_S8_L002_R2_001.fastq.gz
BG01_9_MTX	1% Arabinan	90	GAAGACTAGA-AAGTTCTAGT	LIB053248	LIB053248_22GG2GLT4_S9_L002_R1_001.fastq.gz	LIB053248_22GG2GLT4_S9_L002_R2_001.fastq.gz
BG01_10_MTX	1% Arabinan	90	AGGAGTCGAG-GTAAGCCTAA	LIB053249	LIB053249_22GG2GLT4_S10_L002_R1_001.fastq.gz	LIB053249_22GG2GLT4_S10_L002_R2_001.fastq.gz
BG01_11_MTX	1% Arabinan	90	TTCACTCACT-TCTCATGATA	LIB053250	LIB053250_22GG2GLT4_S11_L002_R1_001.fastq.gz	LIB053250_22GG2GLT4_S11_L002_R2_001.fastq.gz
BG01_12_MTX	1% Arabinan	90	GGTCCGCTTC-CTTGTGTGAG	LIB053251	LIB053251_22GG2GLT4_S12_L002_R1_001.fastq.gz	LIB053251_22GG2GLT4_S12_L002_R2_001.fastq.gz
BG01_13_MTX	1% Arabinan	50	TAGTGGCTTG-CCAAGTAACT	LIB053252	LIB053252_22GG2GLT4_S13_L002_R1_001.fastq.gz	LIB053252_22GG2GLT4_S13_L002_R2_001.fastq.gz
BG01_14_MTX	1% Arabinan	50	ATTGAGGTCC-ATATAATCCG	LIB053253	LIB053253_22GG2GLT4_S14_L002_R1_001.fastq.gz	LIB053253_22GG2GLT4_S14_L002_R2_001.fastq.gz
BG01_15_MTX	1% Arabinan	50	GGAGAGACTC-TCTGCTTCAA	LIB053254	LIB053254_22GG2GLT4_S15_L002_R1_001.fastq.gz	LIB053254_22GG2GLT4_S15_L002_R2_001.fastq.gz
BG01_16_MTX	1% Arabinan	50	CCGCTCCGTT-CTTCGCCGTA	LIB053255	LIB053255_22GG2GLT4_S16_L002_R1_001.fastq.gz	LIB053255_22GG2GLT4_S16_L002_R2_001.fastq.gz
BG01_17_MTX	1% Arabinan	50	ATACATCACA-TCAATGGAGA	LIB053256	LIB053256_22GG2GLT4_S17_L002_R1_001.fastq.gz	LIB053256_22GG2GLT4_S17_L002_R2_001.fastq.gz
BG01_18_MTX	1% Arabinan	50	TAGGTATGTT-CTTGGTCTCG	LIB053257	LIB053257_22GG2GLT4_S18_L002_R1_001.fastq.gz	LIB053257_22GG2GLT4_S18_L002_R2_001.fastq.gz
BG01_19_MTX	1% Arabinan	10	CACCTAGCAC-ATGTCCAGCA	LIB053258	LIB053258_22GG2GLT4_S19_L002_R1_001.fastq.gz	LIB053258_22GG2GLT4_S19_L002_R2_001.fastq.gz
BG01_20_MTX	1% Arabinan	10	TTCAAGTATG-CGATACCATC	LIB053259	LIB053259_22GG2GLT4_S20_L002_R1_001.fastq.gz	LIB053259_22GG2GLT4_S20_L002_R2_001.fastq.gz
BG01_21_MTX	1% Arabinan	10	TTAAGACAAG-CAATTAAGCC	LIB053260	LIB053260_22GG2GLT4_S21_L002_R1_001.fastq.gz	LIB053260_22GG2GLT4_S21_L002_R2_001.fastq.gz
BG01_22_MTX	1% Arabinan	10	CACCTCTCTT-AGGAGTCGAG	LIB053261	LIB053261_22GG2GLT4_S22_L002_R1_001.fastq.gz	LIB053261_22GG2GLT4_S22_L002_R2_001.fastq.gz
BG01_23_MTX	1% Arabinan	10	TTCTCGTGCA-CTCTGTGTAT	LIB053262	LIB053262_22GG2GLT4_S23_L002_R1_001.fastq.gz	LIB053262_22GG2GLT4_S23_L002_R2_001.fastq.gz
BG01_24_MTX	1% Arabinan	10	GCTAGGAAGT-TCGTCCGAGA	LIB053263	LIB053263_22GG2GLT4_S24_L002_R1_001.fastq.gz	LIB053263_22GG2GLT4_S24_L002_R2_001.fastq.gz
BG01_25_MTX	1% Arabinan	1	TTAATAGCAC-CAGACGTGGT	LIB053264	LIB053264_22GG2GLT4_S25_L002_R1_001.fastq.gz	LIB053264_22GG2GLT4_S25_L002_R2_001.fastq.gz
BG01_26_MTX	1% Arabinan	1	CATTCACGCT-TGAGTACAAC	LIB053265	LIB053265_22GG2GLT4_S26_L002_R1_001.fastq.gz	LIB053265_22GG2GLT4_S26_L002_R2_001.fastq.gz
BG01_27_MTX	1% Arabinan	1	GGCACTAAGG-GTTGACCTGA	LIB053266	LIB053266_22GG2GLT4_S27_L002_R1_001.fastq.gz	LIB053266_22GG2GLT4_S27_L002_R2_001.fastq.gz
BG01_28_MTX	1% Arabinan	1	ATTCGGTACA-TCCTCGGACT	LIB053267	LIB053267_22GG2GLT4_S28_L002_R1_001.fastq.gz	LIB053267_22GG2GLT4_S28_L002_R2_001.fastq.gz
BG01_29_MTX	1% Arabinan	1	ACTAATCTCC-AGATTAAGTG	LIB053268	LIB053268_22GG2GLT4_S29_L002_R1_001.fastq.gz	LIB053268_22GG2GLT4_S29_L002_R2_001.fastq.gz
BG01_30_MTX	1% Arabinan	1	TGTGTTAGTA-TAACAGAGTA	LIB053269	LIB053269_22GG2GLT4_S30_L002_R1_001.fastq.gz	LIB053269_22GG2GLT4_S30_L002_R2_001.fastq.gz
BG01_31_MTX	1% Arabinan	0.1	CAACGACCTA-ATCGAGTCGC	LIB053270	LIB053270_22GG2GLT4_S31_L002_R1_001.fastq.gz	LIB053270_22GG2GLT4_S31_L002_R2_001.fastq.gz
BG01_32_MTX	1% Arabinan	0.1	CGGTCGGCAT-CCTTGCCTAG	LIB053271	LIB053271_22GG2GLT4_S32_L002_R1_001.fastq.gz	LIB053271_22GG2GLT4_S32_L002_R2_001.fastq.gz
BG01_33_MTX	1% Arabinan	0.1	TCGACGCTAG-TTCGAAGAGG	LIB053272	LIB053272_22GG2GLT4_S33_L002_R1_001.fastq.gz	LIB053272_22GG2GLT4_S33_L002_R2_001.fastq.gz
BG01_34_MTX	1% Arabinan	0.1	CTCGTAGGCA-AAGAGGATGA	LIB053273	LIB053273_22GG2GLT4_S34_L002_R1_001.fastq.gz	LIB053273_22GG2GLT4_S34_L002_R2_001.fastq.gz
BG01_35_MTX	1% Arabinan	0.1	AAGTTCTAGT-TTATCTTACC	LIB053274	LIB053274_22GG2GLT4_S35_L002_R1_001.fastq.gz	LIB053274_22GG2GLT4_S35_L002_R2_001.fastq.gz
BG01_36_MTX	1% Arabinan	0.1	CCAAGAGGTG-CTGGCTCGTT	LIB053275	LIB053275_22GG2GLT4_S36_L002_R1_001.fastq.gz	LIB053275_22GG2GLT4_S36_L002_R2_001.fastq.gz
BG01_37_MTX	1% Arabinan	0.01	ATATCTGCTT-AGATTGTCTA	LIB053276	LIB053276_22GG2GLT4_S37_L002_R1_001.fastq.gz	LIB053276_22GG2GLT4_S37_L002_R2_001.fastq.gz
BG01_38_MTX	1% Arabinan	0.01	TGGATCTGGC-TTCAGCATTG	LIB053277	LIB053277_22GG2GLT4_S38_L002_R1_001.fastq.gz	LIB053277_22GG2GLT4_S38_L002_R2_001.fastq.gz
BG01_39_MTX	1% Arabinan	0.01	TTGAATCCAA-ACACCGTGAC	LIB053278	LIB053278_22GG2GLT4_S39_L002_R1_001.fastq.gz	LIB053278_22GG2GLT4_S39_L002_R2_001.fastq.gz
BG01_40_MTX	1% Arabinan	0.01	CACGGCTAGT-CTTGTACACC	LIB053279	LIB053279_22GG2GLT4_S40_L002_R1_001.fastq.gz	LIB053279_22GG2GLT4_S40_L002_R2_001.fastq.gz
BG01_41_MTX	1% Arabinan	0.01	GAGCTTGCCG-CCTGCAACCT	LIB053280	LIB053280_22GG2GLT4_S41_L002_R1_001.fastq.gz	LIB053280_22GG2GLT4_S41_L002_R2_001.fastq.gz
BG01_42_MTX	1% Arabinan	0.01	AGCTAGCTTC-CTCCGTATTA	LIB053281	LIB053281_22GG2GLT4_S42_L002_R1_001.fastq.gz	LIB053281_22GG2GLT4_S42_L002_R2_001.fastq.gz
BG01_43_MTX	1% Arabinan	0	CAATCCTTGT-TGCGTCTTCG	LIB053282	LIB053282_22GG2GLT4_S43_L002_R1_001.fastq.gz	LIB053282_22GG2GLT4_S43_L002_R2_001.fastq.gz
BG01_44_MTX	1% Arabinan	0	CACCTGTTGC-ATGTGTCAAT	LIB053283	LIB053283_22GG2GLT4_S44_L002_R1_001.fastq.gz	LIB053283_22GG2GLT4_S44_L002_R2_001.fastq.gz
BG01_45_MTX	1% Arabinan	0	CGTCACCTTG-CAATCGGCTG	LIB053284	LIB053284_22GG2GLT4_S45_L002_R1_001.fastq.gz	LIB053284_22GG2GLT4_S45_L002_R2_001.fastq.gz
BG01_46_MTX	1% Arabinan	0	AATGACTGGT-ACGCGTGAGA	LIB053285	LIB053285_22GG2GLT4_S46_L002_R1_001.fastq.gz	LIB053285_22GG2GLT4_S46_L002_R2_001.fastq.gz
BG01_47_MTX	1% Arabinan	0	ATGATTCCGG-CACGTCAGAG	LIB053286	LIB053286_22GG2GLT4_S47_L002_R1_001.fastq.gz	LIB053286_22GG2GLT4_S47_L002_R2_001.fastq.gz
BG01_48_MTX	1% Arabinan	0	TTAGGCTCAA-TTCCATTCGA	LIB053287	LIB053287_22GG2GLT4_S48_L002_R1_001.fastq.gz	LIB053287_22GG2GLT4_S48_L002_R2_001.fastq.gz
BG01_49_MTX	1% Glucose	100	TGTAAGGTGG-CCAAGGCCTT	LIB053288	LIB053288_22GG2GLT4_S49_L002_R1_001.fastq.gz	LIB053288_22GG2GLT4_S49_L002_R2_001.fastq.gz
BG01_50_MTX	1% Glucose	100	CAACTGCAAC-GTTGCGTTCA	LIB053289	LIB053289_22GG2GLT4_S50_L002_R1_001.fastq.gz	LIB053289_22GG2GLT4_S50_L002_R2_001.fastq.gz
BG01_51_MTX	1% Glucose	100	ACATGAGTGA-AGCTAAGCGG	LIB053290	LIB053290_22GG2GLT4_S51_L002_R1_001.fastq.gz	LIB053290_22GG2GLT4_S51_L002_R2_001.fastq.gz
BG01_52_MTX	1% Glucose	100	GCAACCAGTC-TTCCTCGGTG	LIB053291	LIB053291_22GG2GLT4_S52_L002_R1_001.fastq.gz	LIB053291_22GG2GLT4_S52_L002_R2_001.fastq.gz
BG01_53_MTX	1% Glucose	100	GAGCGACGAT-TGATTATACG	LIB053292	LIB053292_22GG2GLT4_S53_L002_R1_001.fastq.gz	LIB053292_22GG2GLT4_S53_L002_R2_001.fastq.gz
BG01_54_MTX	1% Glucose	100	CGAACGCACC-GTTCTGTCAT	LIB053293	LIB053293_22GG2GLT4_S54_L002_R1_001.fastq.gz	LIB053293_22GG2GLT4_S54_L002_R2_001.fastq.gz
BG01_55_MTX	1% Glucose	90	TCTTACGCCG-TGCAATGAAT	LIB053294	LIB053294_22GG2GLT4_S55_L002_R1_001.fastq.gz	LIB053294_22GG2GLT4_S55_L002_R2_001.fastq.gz
BG01_56_MTX	1% Glucose	90	AGCTGATGTC-CAGGACATGA	LIB053295	LIB053295_22GG2GLT4_S56_L002_R1_001.fastq.gz	LIB053295_22GG2GLT4_S56_L002_R2_001.fastq.gz
BG01_57_MTX	1% Glucose	90	CTGAATTAGT-CGATCGAATT	LIB053296	LIB053296_22GG2GLT4_S57_L002_R1_001.fastq.gz	LIB053296_22GG2GLT4_S57_L002_R2_001.fastq.gz
BG01_58_MTX	1% Glucose	90	TAAGGAGGAA-AATGTCGGAA	LIB053297	LIB053297_22GG2GLT4_S58_L002_R1_001.fastq.gz	LIB053297_22GG2GLT4_S58_L002_R2_001.fastq.gz
BG01_59_MTX	1% Glucose	90	AGCTTACACA-GGTCGTGCCA	LIB053298	LIB053298_22GG2GLT4_S59_L002_R1_001.fastq.gz	LIB053298_22GG2GLT4_S59_L002_R2_001.fastq.gz
BG01_60_MTX	1% Glucose	90	AACCAGCCAC-GTGCTGTGGC	LIB053299	LIB053299_22GG2GLT4_S60_L002_R1_001.fastq.gz	LIB053299_22GG2GLT4_S60_L002_R2_001.fastq.gz
BG01_61_MTX	1% Glucose	50	CTTAAGTCGA-ACAACTACTG	LIB053300	LIB053300_22GG2GLT4_S61_L002_R1_001.fastq.gz	LIB053300_22GG2GLT4_S61_L002_R2_001.fastq.gz
BG01_62_MTX	1% Glucose	50	GCCTAACGTG-CTTGAGAGCT	LIB053301	LIB053301_22GG2GLT4_S62_L002_R1_001.fastq.gz	LIB053301_22GG2GLT4_S62_L002_R2_001.fastq.gz
BG01_63_MTX	1% Glucose	50	ACTTACTTCA-TAATTCCAGA	LIB053302	LIB053302_22GG2GLT4_S63_L002_R1_001.fastq.gz	LIB053302_22GG2GLT4_S63_L002_R2_001.fastq.gz
BG01_64_MTX	1% Glucose	50	CGCATTCCGT-CTCCACTAAT	LIB053303	LIB053303_22GG2GLT4_S64_L002_R1_001.fastq.gz	LIB053303_22GG2GLT4_S64_L002_R2_001.fastq.gz
BG01_65_MTX	1% Glucose	50	GATATCACAC-ACATATAGTC	LIB053304	LIB053304_22GG2GLT4_S65_L002_R1_001.fastq.gz	LIB053304_22GG2GLT4_S65_L002_R2_001.fastq.gz
BG01_66_MTX	1% Glucose	50	AGCGCTGTGT-GTTCCGAACG	LIB053305	LIB053305_22GG2GLT4_S66_L002_R1_001.fastq.gz	LIB053305_22GG2GLT4_S66_L002_R2_001.fastq.gz
BG01_67_MTX	1% Glucose	10	TCACCGCGCT-CTAGTATCGA	LIB053306	LIB053306_22GG2GLT4_S67_L002_R1_001.fastq.gz	LIB053306_22GG2GLT4_S67_L002_R2_001.fastq.gz
BG01_68_MTX	1% Glucose	10	GATAGCCTTG-CATTGTGGTA	LIB053307	LIB053307_22GG2GLT4_S68_L002_R1_001.fastq.gz	LIB053307_22GG2GLT4_S68_L002_R2_001.fastq.gz
BG01_69_MTX	1% Glucose	10	CCTGGACGCA-TGGTATACCA	LIB053308	LIB053308_22GG2GLT4_S69_L002_R1_001.fastq.gz	LIB053308_22GG2GLT4_S69_L002_R2_001.fastq.gz
BG01_70_MTX	1% Glucose	10	TTACGCACCT-CAACGAGAGC	LIB053309	LIB053309_22GG2GLT4_S70_L002_R1_001.fastq.gz	LIB053309_22GG2GLT4_S70_L002_R2_001.fastq.gz
BG01_71_MTX	1% Glucose	10	TCGTTGCTGC-TTCACGAGAC	LIB053310	LIB053310_22GG2GLT4_S71_L002_R1_001.fastq.gz	LIB053310_22GG2GLT4_S71_L002_R2_001.fastq.gz
BG01_72_MTX	1% Glucose	10	CGACAAGGAT-AGGTGGCCTT	LIB053311	LIB053311_22GG2GLT4_S72_L002_R1_001.fastq.gz	LIB053311_22GG2GLT4_S72_L002_R2_001.fastq.gz
BG01_73_MTX	1% Glucose	1	GTGTACCTTC-TAGCTCACAG	LIB053312	LIB053312_22GG2GLT4_S73_L002_R1_001.fastq.gz	LIB053312_22GG2GLT4_S73_L002_R2_001.fastq.gz
BG01_74_MTX	1% Glucose	1	ACCTGGCCAA-CGATCTGTGA	LIB053313	LIB053313_22GG2GLT4_S74_L002_R1_001.fastq.gz	LIB053313_22GG2GLT4_S74_L002_R2_001.fastq.gz
BG01_75_MTX	1% Glucose	1	TGTCTGGCCT-ATTGGCTTCT	LIB053314	LIB053314_22GG2GLT4_S75_L002_R1_001.fastq.gz	LIB053314_22GG2GLT4_S75_L002_R2_001.fastq.gz
BG01_76_MTX	1% Glucose	1	AGTTAATGCT-CGGCTGCAGT	LIB053315	LIB053315_22GG2GLT4_S76_L002_R1_001.fastq.gz	LIB053315_22GG2GLT4_S76_L002_R2_001.fastq.gz
BG01_77_MTX	1% Glucose	1	GGTGAGTAAT-ACTAGATGTT	LIB053316	LIB053316_22GG2GLT4_S77_L002_R1_001.fastq.gz	LIB053316_22GG2GLT4_S77_L002_R2_001.fastq.gz
BG01_78_MTX	1% Glucose	1	TACTCTGCGC-CATAGTAAGG	LIB053317	LIB053317_22GG2GLT4_S78_L002_R1_001.fastq.gz	LIB053317_22GG2GLT4_S78_L002_R2_001.fastq.gz
BG01_79_MTX	1% Glucose	0.1	AGGTATGGCG-GTCTCGCCAC	LIB053318	LIB053318_22GG2GLT4_S79_L002_R1_001.fastq.gz	LIB053318_22GG2GLT4_S79_L002_R2_001.fastq.gz
BG01_80_MTX	1% Glucose	0.1	TCCAGCCTGC-TGGATCTGGC	LIB053319	LIB053319_22GG2GLT4_S80_L002_R1_001.fastq.gz	LIB053319_22GG2GLT4_S80_L002_R2_001.fastq.gz
BG01_81_MTX	1% Glucose	0.1	GCCATATAAC-GATATTGTGT	LIB053320	LIB053320_22GG2GLT4_S81_L002_R1_001.fastq.gz	LIB053320_22GG2GLT4_S81_L002_R2_001.fastq.gz
BG01_82_MTX	1% Glucose	0.1	AGTGCGAGTG-ATTACCTCCA	LIB053321	LIB053321_22GG2GLT4_S82_L002_R1_001.fastq.gz	LIB053321_22GG2GLT4_S82_L002_R2_001.fastq.gz
BG01_83_MTX	1% Glucose	0.1	CTGAGCCGGT-TACGTGAAGG	LIB053322	LIB053322_22GG2GLT4_S83_L002_R1_001.fastq.gz	LIB053322_22GG2GLT4_S83_L002_R2_001.fastq.gz
BG01_84_MTX	1% Glucose	0.1	AACGGTCTAT-CCGCGTATAG	LIB053323	LIB053323_22GG2GLT4_S84_L002_R1_001.fastq.gz	LIB053323_22GG2GLT4_S84_L002_R2_001.fastq.gz
BG01_85_MTX	1% Glucose	0.01	GTTGCGTTCA-CAACTGCAAC	LIB053324	LIB053324_22GG2GLT4_S85_L002_R1_001.fastq.gz	LIB053324_22GG2GLT4_S85_L002_R2_001.fastq.gz
BG01_86_MTX	1% Glucose	0.01	CTTCAACCAC-AGGCGCATAA	LIB053325	LIB053325_22GG2GLT4_S86_L002_R1_001.fastq.gz	LIB053325_22GG2GLT4_S86_L002_R2_001.fastq.gz
BG01_87_MTX	1% Glucose	0.01	TCTATTCAGT-TGTACTGAGA	LIB053326	LIB053326_22GG2GLT4_S87_L002_R1_001.fastq.gz	LIB053326_22GG2GLT4_S87_L002_R2_001.fastq.gz
BG01_88_MTX	1% Glucose	0.01	CAAGACGTCC-TCCGTATACT	LIB053327	LIB053327_22GG2GLT4_S88_L002_R1_001.fastq.gz	LIB053327_22GG2GLT4_S88_L002_R2_001.fastq.gz
BG01_89_MTX	1% Glucose	0.01	TGAGTACAAC-GTCCAAGCGT	LIB053328	LIB053328_22GG2GLT4_S89_L002_R1_001.fastq.gz	LIB053328_22GG2GLT4_S89_L002_R2_001.fastq.gz
BG01_90_MTX	1% Glucose	0.01	CCGCGGTTCT-AATCTACTCC	LIB053329	LIB053329_22GG2GLT4_S90_L002_R1_001.fastq.gz	LIB053329_22GG2GLT4_S90_L002_R2_001.fastq.gz
BG01_91_MTX	1% Glucose	0	ATTGATACTG-GGAGCGTGTA	LIB053330	LIB053330_22GG2GLT4_S91_L002_R1_001.fastq.gz	LIB053330_22GG2GLT4_S91_L002_R2_001.fastq.gz
BG01_92_MTX	1% Glucose	0	GGATTATGGA-CTCTATCGGA	LIB053331	LIB053331_22GG2GLT4_S92_L002_R1_001.fastq.gz	LIB053331_22GG2GLT4_S92_L002_R2_001.fastq.gz
BG01_93_MTX	1% Glucose	0	TGGTTCTCAT-CGGCCTTGAG	LIB053332	LIB053332_22GG2GLT4_S93_L002_R1_001.fastq.gz	LIB053332_22GG2GLT4_S93_L002_R2_001.fastq.gz
BG01_94_MTX	1% Glucose	0	TCAACCACGA-TATGAACTTG	LIB053333	LIB053333_22GG2GLT4_S94_L002_R1_001.fastq.gz	LIB053333_22GG2GLT4_S94_L002_R2_001.fastq.gz
BG01_95_MTX	1% Glucose	0	TATGAACTTG-CCTAAGGATT	LIB053334	LIB053334_22GG2GLT4_S95_L002_R1_001.fastq.gz	LIB053334_22GG2GLT4_S95_L002_R2_001.fastq.gz
BG01_96_MTX	1% Glucose	0	AGTGGTTAAG-GTATTCCACC	LIB053335	LIB053335_22GG2GLT4_S96_L002_R1_001.fastq.gz	LIB053335_22GG2GLT4_S96_L002_R2_001.fastq.gz

## Sheet: Supplementary Dataset 3ab
Supplementary Dataset 3 - Mapping statistics for mock community datasets
(a) Mapping statistics - metagenomic (DNA) libraries with and without rarefaction
1 Rarefaction was applied to 6 DNA libraries which had raw sequencing depths exceeding 20M reads due to library pool imbalance (see Methods).
				Raw sequencing reads	Metagenomic reads without rarefaction			Metagenomic reads with rarefaction1
Sample ID	Carbohydrate condition	Percentage P. copri (%)	Replicate	MGX Raw Reads	Total non-rRNA mapped reads	Total non-rRNA mapped reads assigned to P. copri genes	Fraction of non-rRNA mapped reads assigned to P. copri genes	Total non-rRNA mapped reads	Total non-rRNA mapped reads assigned to P. copri genes	Fraction of non-rRNA mapped reads assigned to P. copri genes
BG01_1	1% Arabinan	100	1	25683588	12990953	12990942	0.999999	12990953	12990942	0.999999
BG01_2	1% Arabinan	100	2	26466633	13898895	13898795	0.999993	13898895	13898795	0.999993
BG01_3	1% Arabinan	100	3	8586640	14231096	14230923	0.999988	14231096	14230923	0.999988
BG01_4	1% Arabinan	100	4	15250088	11128722	11128713	0.999999	11128722	11128713	0.999999
BG01_5	1% Arabinan	100	5	11082655	12328758	12328749	0.999999	12328758	12328749	0.999999
BG01_6	1% Arabinan	100	6	15766709	20394868	20394863	1	13044406	13044403	1
BG01_7	1% Arabinan	90	1	14890898	11526691	10667273	0.925441	11526691	10667273	0.925441
BG01_8	1% Arabinan	90	2	16974711	11139161	10365355	0.930533	11139161	10365355	0.930533
BG01_9	1% Arabinan	90	3	9024677	10852818	10089870	0.9297	10852818	10089870	0.9297
BG01_10	1% Arabinan	90	4	8992393	11286624	10635883	0.942344	11286624	10635883	0.942344
BG01_11	1% Arabinan	90	5	8149325	12589275	11777671	0.935532	12589275	11777671	0.935532
BG01_12	1% Arabinan	90	6	8808652	11200447	10427092	0.930953	11200447	10427092	0.930953
BG01_13	1% Arabinan	50	1	10335254	11443303	6078957	0.531224	11443303	6078957	0.531224
BG01_14	1% Arabinan	50	2	9890999	11830752	7540773	0.637387	11830752	7540773	0.637387
BG01_15	1% Arabinan	50	3	9028431	12309119	7594745	0.617002	12309119	7594745	0.617002
BG01_16	1% Arabinan	50	4	9465577	13205493	8224676	0.622822	13205493	8224676	0.622822
BG01_17	1% Arabinan	50	5	9428148	15397870	9895912	0.642681	15397870	9895912	0.642681
BG01_18	1% Arabinan	50	6	10039455	11526610	7472748	0.648304	11526610	7472748	0.648304
BG01_19	1% Arabinan	10	1	9328409	12813742	1626425	0.126928	12813742	1626425	0.126928
BG01_20	1% Arabinan	10	2	10889634	10510913	1621768	0.154294	10510913	1621768	0.154294
BG01_21	1% Arabinan	10	3	9660285	15314228	2399948	0.156714	15314228	2399948	0.156714
BG01_22	1% Arabinan	10	4	8817029	14253451	2069252	0.145176	14253451	2069252	0.145176
BG01_23	1% Arabinan	10	5	11309578	14063016	2217186	0.157661	14063016	2217186	0.157661
BG01_24	1% Arabinan	10	6	11107809	12603615	2083845	0.165337	12603615	2083845	0.165337
BG01_25	1% Arabinan	1	1	12018966	11822203	193623	0.0163779	11822203	193623	0.0163779
BG01_26	1% Arabinan	1	2	14218840	12716457	217985	0.017142	12716457	217985	0.017142
BG01_27	1% Arabinan	1	3	11309626	14900061	213356	0.0143191	14900061	213356	0.0143191
BG01_28	1% Arabinan	1	4	12569478	11337656	200178	0.017656	11337656	200178	0.017656
BG01_29	1% Arabinan	1	5	14677209	13471762	220958	0.0164016	13471762	220958	0.0164016
BG01_30	1% Arabinan	1	6	13860168	11758571	199019	0.0169254	11758571	199019	0.0169254
BG01_31	1% Arabinan	0.1	1	14202881	13626266	18943	0.00139018	13626266	18943	0.00139018
BG01_32	1% Arabinan	0.1	2	12090151	10462974	16837	0.0016092	10462974	16837	0.0016092
BG01_33	1% Arabinan	0.1	3	10226349	12234924	21358	0.00174566	12234924	21358	0.00174566
BG01_34	1% Arabinan	0.1	4	10831883	12184950	24137	0.00198089	12184950	24137	0.00198089
BG01_35	1% Arabinan	0.1	5	8120794	12028496	20091	0.00167028	12028496	20091	0.00167028
BG01_36	1% Arabinan	0.1	6	11105985	11717493	31745	0.0027092	11717493	31745	0.0027092
BG01_37	1% Arabinan	0.01	1	10340573	8753938	1828	0.00020882	8753938	1828	0.00020882
BG01_38	1% Arabinan	0.01	2	9695670	12358949	3732	0.000301967	12358949	3732	0.000301967
BG01_39	1% Arabinan	0.01	3	10542408	10459758	1630	0.000155835	10459758	1630	0.000155835
BG01_40	1% Arabinan	0.01	4	9596279	13005911	2713	0.000208597	13005911	2713	0.000208597
BG01_41	1% Arabinan	0.01	5	9584927	13099801	3839	0.000293058	13099801	3839	0.000293058
BG01_42	1% Arabinan	0.01	6	10047884	14120246	3047	0.000215789	14120246	3047	0.000215789
BG01_43	1% Arabinan	0	1	9323369	11931158	28	2.3468e-06	11931158	28	2.3468e-06
BG01_44	1% Arabinan	0	2	10499170	15060105	9	5.97605e-07	15060105	9	5.97605e-07
BG01_45	1% Arabinan	0	3	9722877	11755701	6	5.10391e-07	11755701	6	5.10391e-07
BG01_46	1% Arabinan	0	4	8946594	9974748	3	3.00759e-07	9974748	3	3.00759e-07
BG01_47	1% Arabinan	0	5	11137028	12030428	9	7.48103e-07	12030428	9	7.48103e-07
BG01_48	1% Arabinan	0	6	10674890	13388862	6	4.48134e-07	13388862	6	4.48134e-07
BG01_49	1% Glucose	100	1	10834270	11312658	11312638	0.999998	11312658	11312638	0.999998
BG01_50	1% Glucose	100	2	10787867	9282805	9282795	0.999999	9282805	9282795	0.999999
BG01_51	1% Glucose	100	3	8430774	14052027	14051314	0.999949	14052027	14051314	0.999949
BG01_52	1% Glucose	100	4	10909811	14616892	14616886	1	14616892	14616886	1
BG01_53	1% Glucose	100	5	10900276	11779765	11779702	0.999995	11779765	11779702	0.999995
BG01_54	1% Glucose	100	6	10049195	59800353	59800306	0.999999	12101622	12101613	0.999999
BG01_55	1% Glucose	90	1	10665741	13185621	12233043	0.927756	13185621	12233043	0.927756
BG01_56	1% Glucose	90	2	9700249	15943074	14961790	0.938451	15943074	14961790	0.938451
BG01_57	1% Glucose	90	3	10176466	13470945	12691984	0.942175	13470945	12691984	0.942175
BG01_58	1% Glucose	90	4	9845039	11930427	11098464	0.930265	11930427	11098464	0.930265
BG01_59	1% Glucose	90	5	8554029	10906779	10208460	0.935974	10906779	10208460	0.935974
BG01_60	1% Glucose	90	6	9528519	22582091	21138139	0.936058	13268565	12420324	0.936071
BG01_61	1% Glucose	50	1	9686512	13444964	7672766	0.57068	13444964	7672766	0.57068
BG01_62	1% Glucose	50	2	9524050	10646524	6671137	0.626602	10646524	6671137	0.626602
BG01_63	1% Glucose	50	3	10338468	12083260	7663553	0.634229	12083260	7663553	0.634229
BG01_64	1% Glucose	50	4	9886059	11845896	7044256	0.594658	11845896	7044256	0.594658
BG01_65	1% Glucose	50	5	22816529	13564392	8289875	0.61115	13564392	8289875	0.61115
BG01_66	1% Glucose	50	6	127801930	12032314	7281424	0.605156	12032314	7281424	0.605156
BG01_67	1% Glucose	10	1	12545333	8994428	1309966	0.145642	8994428	1309966	0.145642
BG01_68	1% Glucose	10	2	19082616	18495299	3308985	0.17891	14568228	2605976	0.178881
BG01_69	1% Glucose	10	3	57301977	11928767	1987123	0.166582	11928767	1987123	0.166582
BG01_70	1% Glucose	10	4	31224811	13670639	1886687	0.13801	13670639	1886687	0.13801
BG01_71	1% Glucose	10	5	22957176	10344745	1640955	0.158627	10344745	1640955	0.158627
BG01_72	1% Glucose	10	6	26680857	11563241	1910184	0.165195	11563241	1910184	0.165195
BG01_73	1% Glucose	1	1	15342226	21807285	376786	0.017278	11959250	206722	0.0172855
BG01_74	1% Glucose	1	2	12899429	12189957	211964	0.0173884	12189957	211964	0.0173884
BG01_75	1% Glucose	1	3	10245845	11862242	201494	0.0169862	11862242	201494	0.0169862
BG01_76	1% Glucose	1	4	12087018	11521737	164493	0.0142768	11521737	164493	0.0142768
BG01_77	1% Glucose	1	5	12822634	12762159	255794	0.0200432	12762159	255794	0.0200432
BG01_78	1% Glucose	1	6	15552152	9292156	197135	0.0212152	9292156	197135	0.0212152
BG01_79	1% Glucose	0.1	1	12839810	12765395	19775	0.00154911	12765395	19775	0.00154911
BG01_80	1% Glucose	0.1	2	27070251	12244534	24482	0.00199942	12244534	24482	0.00199942
BG01_81	1% Glucose	0.1	3	8211831	13715129	29029	0.00211657	13715129	29029	0.00211657
BG01_82	1% Glucose	0.1	4	9307995	15655622	28827	0.00184132	15655622	28827	0.00184132
BG01_83	1% Glucose	0.1	5	9703755	12600839	24622	0.001954	12600839	24622	0.001954
BG01_84	1% Glucose	0.1	6	11110995	12029780	23763	0.00197535	12029780	23763	0.00197535
BG01_85	1% Glucose	0.01	1	10548041	10336194	896	8.66857e-05	10336194	896	8.66857e-05
BG01_86	1% Glucose	0.01	2	9185111	64788395	10899	0.000168225	11959275	1927	0.00016113
BG01_87	1% Glucose	0.01	3	10581221	12731124	2946	0.000231401	12731124	2946	0.000231401
BG01_88	1% Glucose	0.01	4	9424448	12585757	1953	0.000155175	12585757	1953	0.000155175
BG01_89	1% Glucose	0.01	5	10365314	12800748	1715	0.000133977	12800748	1715	0.000133977
BG01_90	1% Glucose	0.01	6	10578141	12250542	2339	0.00019093	12250542	2339	0.00019093
BG01_91	1% Glucose	0	1	8418116	13798215	6	4.34839e-07	13798215	6	4.34839e-07
BG01_92	1% Glucose	0	2	10630911	10748526	8	7.44288e-07	10748526	8	7.44288e-07
BG01_93	1% Glucose	0	3	75368282	13196348	6	4.54671e-07	13196348	6	4.54671e-07
BG01_94	1% Glucose	0	4	14536110	9870408	10	1.01313e-06	9870408	10	1.01313e-06
BG01_95	1% Glucose	0	5	11490795	11673908	7	5.99628e-07	11673908	7	5.99628e-07
BG01_96	1% Glucose	0	6	10329805	11743425	5	4.2577e-07	11743425	5	4.2577e-07
(b) Mapping statistics - metatranscriptomic (RNA) libraries with and without rarefaction
2 Rarefaction was applied to the 48 RNA libraries in the glucose condition due to the increased fraction of P. copri reads in these samples relative to arabinan samples (see Methods)
				Raw sequencing reads	Metatranscriptomic reads without rarefaction			Metatranscriptomic reads with rarefaction2
Sample ID	Carbohydrate condition	Percentage P. copri (%)	Replicate	MTX Raw Reads	Total non-rRNA mapped reads	Total non-rRNA mapped reads assigned to P. copri genes	Fraction of non-rRNA mapped reads assigned to P. copri genes	Total non-rRNA mapped reads	Total non-rRNA mapped reads assigned to P. copri genes	Fraction of non-rRNA mapped reads assigned to P. copri genes
BG01_1_MTX	1% Arabinan	100	1	10296823	9117802	9117798	1	9117802	9117798	1
BG01_2_MTX	1% Arabinan	100	2	9309812	8222369	8222339	0.999996	8222369	8222339	0.999996
BG01_3_MTX	1% Arabinan	100	3	10829782	9436479	9436131	0.999963	9436479	9436131	0.999963
BG01_4_MTX	1% Arabinan	100	4	10805748	9578271	9578265	0.999999	9578271	9578265	0.999999
BG01_5_MTX	1% Arabinan	100	5	10851027	9568329	9568324	0.999999	9568329	9568324	0.999999
BG01_6_MTX	1% Arabinan	100	6	10049862	8934268	8934262	0.999999	8934268	8934262	0.999999
BG01_7_MTX	1% Arabinan	90	1	10601828	9096432	8105292	0.891041	9096432	8105292	0.891041
BG01_8_MTX	1% Arabinan	90	2	10018758	8754597	7781735	0.888874	8754597	7781735	0.888874
BG01_9_MTX	1% Arabinan	90	3	10008832	8807483	7788209	0.884272	8807483	7788209	0.884272
BG01_10_MTX	1% Arabinan	90	4	11245094	9705285	8237644	0.848779	9705285	8237644	0.848779
BG01_11_MTX	1% Arabinan	90	5	12547933	10799208	9482547	0.878078	10799208	9482547	0.878078
BG01_12_MTX	1% Arabinan	90	6	10725775	9292676	8245553	0.887317	9292676	8245553	0.887317
BG01_13_MTX	1% Arabinan	50	1	12829299	10516984	4819920	0.458299	10516984	4819920	0.458299
BG01_14_MTX	1% Arabinan	50	2	12016691	9617748	4655413	0.484044	9617748	4655413	0.484044
BG01_15_MTX	1% Arabinan	50	3	10522228	8602368	4376886	0.5088	8602368	4376886	0.5088
BG01_16_MTX	1% Arabinan	50	4	12728631	10176514	4501865	0.442378	10176514	4501865	0.442378
BG01_17_MTX	1% Arabinan	50	5	11950529	9476516	4546727	0.479789	9476516	4546727	0.479789
BG01_18_MTX	1% Arabinan	50	6	13305772	10887763	5922871	0.543993	10887763	5922871	0.543993
BG01_19_MTX	1% Arabinan	10	1	13115434	9890753	1040634	0.105213	9890753	1040634	0.105213
BG01_20_MTX	1% Arabinan	10	2	12424515	9434817	1037523	0.109967	9434817	1037523	0.109967
BG01_21_MTX	1% Arabinan	10	3	12744030	10104185	953220	0.0943391	10104185	953220	0.0943391
BG01_22_MTX	1% Arabinan	10	4	10833137	8586471	746858	0.0869808	8586471	746858	0.0869808
BG01_23_MTX	1% Arabinan	10	5	11166647	8400123	848064	0.100959	8400123	848064	0.100959
BG01_24_MTX	1% Arabinan	10	6	12780487	9760714	1136958	0.116483	9760714	1136958	0.116483
BG01_25_MTX	1% Arabinan	1	1	12281773	9174155	110241	0.0120165	9174155	110241	0.0120165
BG01_26_MTX	1% Arabinan	1	2	11463861	8960303	103079	0.011504	8960303	103079	0.011504
BG01_27_MTX	1% Arabinan	1	3	13987268	10688406	94953	0.00888374	10688406	94953	0.00888374
BG01_28_MTX	1% Arabinan	1	4	13657768	10395905	102299	0.00984032	10395905	102299	0.00984032
BG01_29_MTX	1% Arabinan	1	5	12545188	9361698	85948	0.00918081	9361698	85948	0.00918081
BG01_30_MTX	1% Arabinan	1	6	14008638	10545821	113976	0.0108077	10545821	113976	0.0108077
BG01_31_MTX	1% Arabinan	0.1	1	11238209	8448122	8280	0.000980099	8448122	8280	0.000980099
BG01_32_MTX	1% Arabinan	0.1	2	13748988	10421154	10231	0.000981753	10421154	10231	0.000981753
BG01_33_MTX	1% Arabinan	0.1	3	12784245	9862766	9638	0.000977211	9862766	9638	0.000977211
BG01_34_MTX	1% Arabinan	0.1	4	10811996	7830178	7201	0.000919647	7830178	7201	0.000919647
BG01_35_MTX	1% Arabinan	0.1	5	12813674	10220825	9186	0.000898753	10220825	9186	0.000898753
BG01_36_MTX	1% Arabinan	0.1	6	10282088	8239480	14373	0.00174441	8239480	14373	0.00174441
BG01_37_MTX	1% Arabinan	0.01	1	12628345	10278826	1254	0.000121998	10278826	1254	0.000121998
BG01_38_MTX	1% Arabinan	0.01	2	11941959	9354267	1767	0.000188898	9354267	1767	0.000188898
BG01_39_MTX	1% Arabinan	0.01	3	13502311	10060734	994	9.87999e-05	10060734	994	9.87999e-05
BG01_40_MTX	1% Arabinan	0.01	4	13621011	10444373	1075	0.000102926	10444373	1075	0.000102926
BG01_41_MTX	1% Arabinan	0.01	5	11993407	9079774	1075	0.000118395	9079774	1075	0.000118395
BG01_42_MTX	1% Arabinan	0.01	6	11905172	9162652	954	0.000104118	9162652	954	0.000104118
BG01_43_MTX	1% Arabinan	0	1	10265973	7944957	3	3.77598e-07	7944957	3	3.77598e-07
BG01_44_MTX	1% Arabinan	0	2	11548724	8872804	3	3.38112e-07	8872804	3	3.38112e-07
BG01_45_MTX	1% Arabinan	0	3	11432049	8701082	16	1.83885e-06	8701082	16	1.83885e-06
BG01_46_MTX	1% Arabinan	0	4	12537323	9656023	8	8.28498e-07	9656023	8	8.28498e-07
BG01_47_MTX	1% Arabinan	0	5	13461543	10139701	5	4.93111e-07	10139701	5	4.93111e-07
BG01_48_MTX	1% Arabinan	0	6	11998360	8413842	5	5.94259e-07	8413842	5	5.94259e-07
BG01_49_MTX	1% Glucose	100	1	11998319	9799176	9799172	1	9401056	9400772	0.99997
BG01_50_MTX	1% Glucose	100	2	12292422	9476333	9476324	0.999999	9071231	9071059	0.999981
BG01_51_MTX	1% Glucose	100	3	11061755	8726169	8725889	0.999968	8726169	8725889	0.999968
BG01_52_MTX	1% Glucose	100	4	10871690	8904781	8904779	1	8904920	8904779	0.999984
BG01_53_MTX	1% Glucose	100	5	11976636	10206041	10206009	0.999997	9021300	9021268	0.999996
BG01_54_MTX	1% Glucose	100	6	11992811	9456654	9456639	0.999998	9021292	9021277	0.999998
BG01_55_MTX	1% Glucose	90	1	10599146	8545331	8227921	0.962856	9176842	8227921	0.896596
BG01_56_MTX	1% Glucose	90	2	13328181	9884172	9586534	0.969887	7917841	7072695	0.893261
BG01_57_MTX	1% Glucose	90	3	14603518	11445171	11125413	0.972062	8628312	7190914	0.833409
BG01_58_MTX	1% Glucose	90	4	10636964	8860372	8549512	0.964916	9009918	7920597	0.879098
BG01_59_MTX	1% Glucose	90	5	9998979	8207780	7917819	0.964672	8787509	7637829	0.869169
BG01_60_MTX	1% Glucose	90	6	11862154	9406024	9121057	0.969704	9313307	8470722	0.909529
BG01_61_MTX	1% Glucose	50	1	11215439	9003690	6531147	0.725386	9239228	4494643	0.486474
BG01_62_MTX	1% Glucose	50	2	11716141	9196316	7093178	0.771306	10961971	4866970	0.443987
BG01_63_MTX	1% Glucose	50	3	10898736	8748507	6986016	0.798538	9218257	4149983	0.450192
BG01_64_MTX	1% Glucose	50	4	9558411	7608025	5778904	0.75958	9511056	5017408	0.527534
BG01_65_MTX	1% Glucose	50	5	10772815	8915344	6679308	0.749192	9991024	4462680	0.446669
BG01_66_MTX	1% Glucose	50	6	12853798	10169851	8202578	0.806558	9042091	4638214	0.512958
BG01_67_MTX	1% Glucose	10	1	11673163	9479913	2574282	0.271551	9322310	990349	0.106234
BG01_68_MTX	1% Glucose	10	2	13203622	10426049	3298717	0.316392	8900044	680880	0.076503
BG01_69_MTX	1% Glucose	10	3	10149704	8474513	2702593	0.318908	8274037	770998	0.0931828
BG01_70_MTX	1% Glucose	10	4	21485698	17166383	4730472	0.275566	13424547	988636	0.0736439
BG01_71_MTX	1% Glucose	10	5	13838835	10168969	3067501	0.301653	9188060	1065928	0.116012
BG01_72_MTX	1% Glucose	10	6	13676004	10554752	3894958	0.369024	10030257	984998	0.0982027
BG01_73_MTX	1% Glucose	1	1	11542809	8911855	314218	0.0352584	10651749	105252	0.00988119
BG01_74_MTX	1% Glucose	1	2	11574343	8911366	352582	0.0395654	10553490	83777	0.00793832
BG01_75_MTX	1% Glucose	1	3	11849924	9603121	383574	0.0399426	9324599	105052	0.0112661
BG01_76_MTX	1% Glucose	1	4	11217644	8577383	266632	0.0310855	9612362	97823	0.0101768
BG01_77_MTX	1% Glucose	1	5	14899623	11511092	480145	0.0417115	11125796	94849	0.00852514
BG01_78_MTX	1% Glucose	1	6	10533716	8348810	478749	0.0573434	10611781	107984	0.0101759
BG01_79_MTX	1% Glucose	0.1	1	12878291	10245880	38393	0.00374716	10216120	8633	0.000845037
BG01_80_MTX	1% Glucose	0.1	2	12599471	9700662	48604	0.00501038	10299233	9359	0.000908708
BG01_81_MTX	1% Glucose	0.1	3	12233631	9490231	44620	0.00470168	9574632	7082	0.000739663
BG01_82_MTX	1% Glucose	0.1	4	13205423	9538978	42035	0.00440666	9503803	6860	0.000721816
BG01_83_MTX	1% Glucose	0.1	5	13456591	9735287	41709	0.00428431	9705405	11827	0.0012186
BG01_84_MTX	1% Glucose	0.1	6	13140741	9702298	60113	0.00619575	10904520	13171	0.00120785
BG01_85_MTX	1% Glucose	0.01	1	13251453	9913279	1975	0.000199228	9912479	1175	0.000118537
BG01_86_MTX	1% Glucose	0.01	2	11421683	8498551	3397	0.000399715	8535713	1659	0.00019436
BG01_87_MTX	1% Glucose	0.01	3	12580698	9829824	5732	0.000583123	9824486	394	4.01039e-05
BG01_88_MTX	1% Glucose	0.01	4	11673900	8553358	3038	0.000355182	9945037	1435	0.000144293
BG01_89_MTX	1% Glucose	0.01	5	21633079	11655568	3775	0.00032388	11653005	1212	0.000104008
BG01_90_MTX	1% Glucose	0.01	6	18324924	10677154	6624	0.00062039	10671626	1096	0.000102702
BG01_91_MTX	1% Glucose	0	1	19345645	10518533	28	2.66197e-06	10518507	2	1.90141e-07
BG01_92_MTX	1% Glucose	0	2	22179120	10369831	42	4.05021e-06	10369793	4	3.85736e-07
BG01_93_MTX	1% Glucose	0	3	18112828	10570922	46	4.35156e-06	10570887	11	1.04059e-06
BG01_94_MTX	1% Glucose	0	4	17619836	9412657	25	2.656e-06	9412640	8	8.49921e-07
BG01_95_MTX	1% Glucose	0	5	20844813	11008685	45	4.08768e-06	11008644	4	3.63351e-07
BG01_96_MTX	1% Glucose	0	6	17425391	11432444	19	1.66194e-06	11432434	9	7.87234e-07

## Sheet: Supplementary Dataset 3cd
Supplementary Dataset 3 - Mapping statistics for mock community datasets
(c) Mapping statistics - metagenomic (DNA) libraries quantified by kallisto and bowtie2
1 kallisto uses k-mer compatability-based probabilistic pseudoalignment to quantify genes while bowtie2 aligns each read to the reference genomes to quantify genes.
				Raw sequencing reads	kallisto quantification1			bowtie2 quantification1
Sample ID	Carbohydrate condition	Percentage P. copri (%)	Replicate	MGX Raw Reads	Total non-rRNA mapped reads	Total non-rRNA mapped reads assigned to P. copri genes	Fraction of non-rRNA mapped reads assigned to P. copri genes	Total non-rRNA mapped reads	Total non-rRNA mapped reads assigned to P. copri genes	Fraction of non-rRNA mapped reads assigned to P. copri genes
BG01_1	1% Arabinan	100	1	25683588	12990953	12990942	0.999999	11552838	11552830	0.999999
BG01_2	1% Arabinan	100	2	26466633	13898895	13898795	0.999993	12440530	12440446	0.999993
BG01_3	1% Arabinan	100	3	8586640	14231096	14230923	0.999988	12661747	12661599	0.999988
BG01_4	1% Arabinan	100	4	15250088	11128722	11128713	0.999999	9815490	9815485	0.999999
BG01_5	1% Arabinan	100	5	11082655	12328758	12328749	0.999999	10888672	10888665	0.999999
BG01_6	1% Arabinan	100	6	15766709	20394868	20394863	1	18952596	18952592	1
BG01_7	1% Arabinan	90	1	14890898	11526691	10667273	0.925441	10240139	9496765	0.927406
BG01_8	1% Arabinan	90	2	16974711	11139161	10365355	0.930533	9778554	9120922	0.932748
BG01_9	1% Arabinan	90	3	9024677	10852818	10089870	0.9297	9648380	8989631	0.931724
BG01_10	1% Arabinan	90	4	8992393	11286624	10635883	0.942344	9964148	9407539	0.944139
BG01_11	1% Arabinan	90	5	8149325	12589275	11777671	0.935532	11244694	10539536	0.93729
BG01_12	1% Arabinan	90	6	8808652	11200447	10427092	0.930953	9849653	9186148	0.932637
BG01_13	1% Arabinan	50	1	10335254	11443303	6078957	0.531224	10094739	5434843	0.538384
BG01_14	1% Arabinan	50	2	9890999	11830752	7540773	0.637387	10510796	6770378	0.644136
BG01_15	1% Arabinan	50	3	9028431	12309119	7594745	0.617002	10829902	6762676	0.624445
BG01_16	1% Arabinan	50	4	9465577	13205493	8224676	0.622822	11621306	7322334	0.630078
BG01_17	1% Arabinan	50	5	9428148	15397870	9895912	0.642681	13526410	8785202	0.649485
BG01_18	1% Arabinan	50	6	10039455	11526610	7472748	0.648304	10066712	6578720	0.653512
BG01_19	1% Arabinan	10	1	9328409	12813742	1626425	0.126928	11087262	1440574	0.129931
BG01_20	1% Arabinan	10	2	10889634	10510913	1621768	0.154294	9036854	1431509	0.158408
BG01_21	1% Arabinan	10	3	9660285	15314228	2399948	0.156714	13184398	2125382	0.161204
BG01_22	1% Arabinan	10	4	8817029	14253451	2069252	0.145176	12401272	1846977	0.148934
BG01_23	1% Arabinan	10	5	11309578	14063016	2217186	0.157661	12141171	1963594	0.16173
BG01_24	1% Arabinan	10	6	11107809	12603615	2083845	0.165337	10981738	1852371	0.168677
BG01_25	1% Arabinan	1	1	12018966	11822203	193623	0.0163779	10152975	170638	0.0168067
BG01_26	1% Arabinan	1	2	14218840	12716457	217985	0.017142	10805225	191038	0.0176802
BG01_27	1% Arabinan	1	3	11309626	14900061	213356	0.0143191	12871259	189852	0.0147501
BG01_28	1% Arabinan	1	4	12569478	11337656	200178	0.017656	9722973	176878	0.0181918
BG01_29	1% Arabinan	1	5	14677209	13471762	220958	0.0164016	11606825	196118	0.0168968
BG01_30	1% Arabinan	1	6	13860168	11758571	199019	0.0169254	10203992	176480	0.0172952
BG01_31	1% Arabinan	0.1	1	14202881	13626266	18943	0.00139018	11845208	16922	0.00142859
BG01_32	1% Arabinan	0.1	2	12090151	10462974	16837	0.0016092	9005087	15018	0.00166772
BG01_33	1% Arabinan	0.1	3	10226349	12234924	21358	0.00174566	10446290	18899	0.00180916
BG01_34	1% Arabinan	0.1	4	10831883	12184950	24137	0.00198089	10312060	21120	0.00204809
BG01_35	1% Arabinan	0.1	5	8120794	12028496	20091	0.00167028	10341205	17764	0.00171779
BG01_36	1% Arabinan	0.1	6	11105985	11717493	31745	0.0027092	10168157	28103	0.00276382
BG01_37	1% Arabinan	0.01	1	10340573	8753938	1828	0.00020882	7507677	1627	0.000216712
BG01_38	1% Arabinan	0.01	2	9695670	12358949	3732	0.000301967	10625675	3294	0.000310004
BG01_39	1% Arabinan	0.01	3	10542408	10459758	1630	0.000155835	8994451	1461	0.000162433
BG01_40	1% Arabinan	0.01	4	9596279	13005911	2713	0.000208597	11259473	2440	0.000216706
BG01_41	1% Arabinan	0.01	5	9584927	13099801	3839	0.000293058	11180209	3378	0.000302141
BG01_42	1% Arabinan	0.01	6	10047884	14120246	3047	0.000215789	12028110	2631	0.000218738
BG01_43	1% Arabinan	0	1	9323369	11931158	28	2.3468e-06	10195262	23	2.25595e-06
BG01_44	1% Arabinan	0	2	10499170	15060105	9	5.97605e-07	12828373	5	3.89761e-07
BG01_45	1% Arabinan	0	3	9722877	11755701	6	5.10391e-07	10010403	5	4.9948e-07
BG01_46	1% Arabinan	0	4	8946594	9974748	3	3.00759e-07	8536401	2	2.34291e-07
BG01_47	1% Arabinan	0	5	11137028	12030428	9	7.48103e-07	10309250	8	7.76002e-07
BG01_48	1% Arabinan	0	6	10674890	13388862	6	4.48134e-07	11509989	2	1.73762e-07
BG01_49	1% Glucose	100	1	10834270	11312658	11312638	0.999998	9994885	9994869	0.999998
BG01_50	1% Glucose	100	2	10787867	9282805	9282795	0.999999	8184418	8184413	0.999999
BG01_51	1% Glucose	100	3	8430774	14052027	14051314	0.999949	12433120	12432489	0.999949
BG01_52	1% Glucose	100	4	10909811	14616892	14616886	1	13052111	13052107	1
BG01_53	1% Glucose	100	5	10900276	11779765	11779702	0.999995	10366936	10366885	0.999995
BG01_54	1% Glucose	100	6	10049195	59800353	59800306	0.999999	51894732	51894694	0.999999
BG01_55	1% Glucose	90	1	10665741	13185621	12233043	0.927756	11664368	10848159	0.930025
BG01_56	1% Glucose	90	2	9700249	15943074	14961790	0.938451	14052697	13214772	0.940373
BG01_57	1% Glucose	90	3	10176466	13470945	12691984	0.942175	11901347	11232762	0.943823
BG01_58	1% Glucose	90	4	9845039	11930427	11098464	0.930265	10465644	9761798	0.932747
BG01_59	1% Glucose	90	5	8554029	10906779	10208460	0.935974	9586074	8994683	0.938307
BG01_60	1% Glucose	90	6	9528519	22582091	21138139	0.936058	19792787	18569001	0.93817
BG01_61	1% Glucose	50	1	9686512	13444964	7672766	0.57068	11807743	6834546	0.578819
BG01_62	1% Glucose	50	2	9524050	10646524	6671137	0.626602	9239060	5867184	0.635041
BG01_63	1% Glucose	50	3	10338468	12083260	7663553	0.634229	10463177	6723288	0.642567
BG01_64	1% Glucose	50	4	9886059	11845896	7044256	0.594658	10217836	6175682	0.604402
BG01_65	1% Glucose	50	5	22816529	13564392	8289875	0.61115	11920361	7377787	0.618923
BG01_66	1% Glucose	50	6	127801930	12032314	7281424	0.605156	10562702	6475077	0.613013
BG01_67	1% Glucose	10	1	12545333	8994428	1309966	0.145642	7673822	1152807	0.150226
BG01_68	1% Glucose	10	2	19082616	18495299	3308985	0.17891	15649073	2893039	0.18487
BG01_69	1% Glucose	10	3	57301977	11928767	1987123	0.166582	10195171	1748433	0.171496
BG01_70	1% Glucose	10	4	31224811	13670639	1886687	0.13801	11814478	1676138	0.141872
BG01_71	1% Glucose	10	5	22957176	10344745	1640955	0.158627	8833338	1444695	0.16355
BG01_72	1% Glucose	10	6	26680857	11563241	1910184	0.165195	9934351	1688619	0.169978
BG01_73	1% Glucose	1	1	15342226	21807285	376786	0.017278	19380443	344527	0.017777
BG01_74	1% Glucose	1	2	12899429	12189957	211964	0.0173884	10545580	189089	0.0179306
BG01_75	1% Glucose	1	3	10245845	11862242	201494	0.0169862	10240253	179380	0.0175171
BG01_76	1% Glucose	1	4	12087018	11521737	164493	0.0142768	9784770	145049	0.014824
BG01_77	1% Glucose	1	5	12822634	12762159	255794	0.0200432	10883537	225886	0.0207548
BG01_78	1% Glucose	1	6	15552152	9292156	197135	0.0212152	7885138	173458	0.0219981
BG01_79	1% Glucose	0.1	1	12839810	12765395	19775	0.00154911	10937760	17479	0.00159804
BG01_80	1% Glucose	0.1	2	27070251	12244534	24482	0.00199942	10489879	21715	0.00207009
BG01_81	1% Glucose	0.1	3	8211831	13715129	29029	0.00211657	11778109	25718	0.00218354
BG01_82	1% Glucose	0.1	4	9307995	15655622	28827	0.00184132	13350692	25471	0.00190784
BG01_83	1% Glucose	0.1	5	9703755	12600839	24622	0.001954	10636289	21615	0.00203219
BG01_84	1% Glucose	0.1	6	11110995	12029780	23763	0.00197535	10259988	20992	0.00204601
BG01_85	1% Glucose	0.01	1	10548041	10336194	896	8.66857e-05	8803245	787	8.93989e-05
BG01_86	1% Glucose	0.01	2	9185111	64788395	10899	0.000168225	54176922	9492	0.000175204
BG01_87	1% Glucose	0.01	3	10581221	12731124	2946	0.000231401	10838720	2598	0.000239696
BG01_88	1% Glucose	0.01	4	9424448	12585757	1953	0.000155175	10579764	1691	0.000159833
BG01_89	1% Glucose	0.01	5	10365314	12800748	1715	0.000133977	10947651	1534	0.000140121
BG01_90	1% Glucose	0.01	6	10578141	12250542	2339	0.00019093	10610695	2136	0.000201306
BG01_91	1% Glucose	0	1	8418116	13798215	6	4.34839e-07	11823192	6	5.07477e-07
BG01_92	1% Glucose	0	2	10630911	10748526	8	7.44288e-07	9085307	3	3.30203e-07
BG01_93	1% Glucose	0	3	75368282	13196348	6	4.54671e-07	11304685	5	4.42295e-07
BG01_94	1% Glucose	0	4	14536110	9870408	10	1.01313e-06	8356541	9	1.077e-06
BG01_95	1% Glucose	0	5	11490795	11673908	7	5.99628e-07	9796743	7	7.14523e-07
BG01_96	1% Glucose	0	6	10329805	11743425	5	4.2577e-07	9957199	2	2.0086e-07
(d) Mapping statistics - metatranscriptomic (RNA) libraries quantified by kallisto and bowtie2
1 kallisto uses k-mer compatability-based probabilistic pseudoalignment to quantify genes while bowtie2 aligns each read to the reference genomes to quantify genes
				Raw sequencing reads	kallisto quantification1			bowtie2 quantification1
Sample ID	Carbohydrate condition	Percentage P. copri (%)	Replicate	MTX Raw Reads	Total non-rRNA mapped reads	Total non-rRNA mapped reads assigned to P. copri genes	Fraction of non-rRNA mapped reads assigned to P. copri genes	Total non-rRNA mapped reads	Total non-rRNA mapped reads assigned to P. copri genes	Fraction of non-rRNA mapped reads assigned to P. copri genes
BG01_1_MTX	1% Arabinan	100	1	10296823	9117802	9117798	1	8141259	8141256	1
BG01_2_MTX	1% Arabinan	100	2	9309812	8222369	8222339	0.999996	7362325	7362299	0.999996
BG01_3_MTX	1% Arabinan	100	3	10829782	9436479	9436131	0.999963	8413533	8413224	0.999963
BG01_4_MTX	1% Arabinan	100	4	10805748	9578271	9578265	0.999999	8615758	8615753	0.999999
BG01_5_MTX	1% Arabinan	100	5	10851027	9568329	9568324	0.999999	8546498	8546496	1
BG01_6_MTX	1% Arabinan	100	6	10049862	8934268	8934262	0.999999	8050044	8050040	1
BG01_7_MTX	1% Arabinan	90	1	10601828	9096432	8105292	0.891041	8067010	7215139	0.894401
BG01_8_MTX	1% Arabinan	90	2	10018758	8754597	7781735	0.888874	7831074	6981603	0.891526
BG01_9_MTX	1% Arabinan	90	3	10008832	8807483	7788209	0.884272	7889999	7005230	0.887862
BG01_10_MTX	1% Arabinan	90	4	11245094	9705285	8237644	0.848779	8680983	7412263	0.853851
BG01_11_MTX	1% Arabinan	90	5	12547933	10799208	9482547	0.878078	9626078	8492458	0.882234
BG01_12_MTX	1% Arabinan	90	6	10725775	9292676	8245553	0.887317	8299784	7391455	0.89056
BG01_13_MTX	1% Arabinan	50	1	12829299	10516984	4819920	0.458299	9214216	4302140	0.466902
BG01_14_MTX	1% Arabinan	50	2	12016691	9617748	4655413	0.484044	8388705	4142761	0.49385
BG01_15_MTX	1% Arabinan	50	3	10522228	8602368	4376886	0.5088	7548218	3917876	0.519046
BG01_16_MTX	1% Arabinan	50	4	12728631	10176514	4501865	0.442378	8890317	4016096	0.451738
BG01_17_MTX	1% Arabinan	50	5	11950529	9476516	4546727	0.479789	8205499	3998470	0.487292
BG01_18_MTX	1% Arabinan	50	6	13305772	10887763	5922871	0.543993	9502614	5242357	0.551675
BG01_19_MTX	1% Arabinan	10	1	13115434	9890753	1040634	0.105213	8453443	917371	0.10852
BG01_20_MTX	1% Arabinan	10	2	12424515	9434817	1037523	0.109967	8059547	917816	0.113879
BG01_21_MTX	1% Arabinan	10	3	12744030	10104185	953220	0.0943391	8664471	844131	0.0974244
BG01_22_MTX	1% Arabinan	10	4	10833137	8586471	746858	0.0869808	7343268	662890	0.0902718
BG01_23_MTX	1% Arabinan	10	5	11166647	8400123	848064	0.100959	7202551	753157	0.104568
BG01_24_MTX	1% Arabinan	10	6	12780487	9760714	1136958	0.116483	8412149	1009019	0.119948
BG01_25_MTX	1% Arabinan	1	1	12281773	9174155	110241	0.0120165	7824321	97153	0.0124168
BG01_26_MTX	1% Arabinan	1	2	11463861	8960303	103079	0.011504	7684202	91318	0.0118839
BG01_27_MTX	1% Arabinan	1	3	13987268	10688406	94953	0.00888374	9139392	83793	0.00916833
BG01_28_MTX	1% Arabinan	1	4	13657768	10395905	102299	0.00984032	8872677	90092	0.0101539
BG01_29_MTX	1% Arabinan	1	5	12545188	9361698	85948	0.00918081	7970716	75156	0.00942901
BG01_30_MTX	1% Arabinan	1	6	14008638	10545821	113976	0.0108077	8988479	99612	0.0110822
BG01_31_MTX	1% Arabinan	0.1	1	11238209	8448122	8280	0.000980099	7194131	7305	0.00101541
BG01_32_MTX	1% Arabinan	0.1	2	13748988	10421154	10231	0.000981753	8977242	9176	0.00102214
BG01_33_MTX	1% Arabinan	0.1	3	12784245	9862766	9638	0.000977211	8463465	8560	0.00101141
BG01_34_MTX	1% Arabinan	0.1	4	10811996	7830178	7201	0.000919647	6742829	6437	0.000954644
BG01_35_MTX	1% Arabinan	0.1	5	12813674	10220825	9186	0.000898753	8800919	8185	0.000930017
BG01_36_MTX	1% Arabinan	0.1	6	10282088	8239480	14373	0.00174441	7080741	12729	0.00179769
BG01_37_MTX	1% Arabinan	0.01	1	12628345	10278826	1254	0.000121998	8824832	1107	0.000125441
BG01_38_MTX	1% Arabinan	0.01	2	11941959	9354267	1767	0.000188898	8006552	1600	0.000199836
BG01_39_MTX	1% Arabinan	0.01	3	13502311	10060734	994	9.87999e-05	8578888	875	0.000101995
BG01_40_MTX	1% Arabinan	0.01	4	13621011	10444373	1075	0.000102926	8988352	960	0.000106805
BG01_41_MTX	1% Arabinan	0.01	5	11993407	9079774	1075	0.000118395	7788269	954	0.000122492
BG01_42_MTX	1% Arabinan	0.01	6	11905172	9162652	954	0.000104118	7892753	844	0.000106934
BG01_43_MTX	1% Arabinan	0	1	10265973	7944957	3	3.77598e-07	6808796	0	0
BG01_44_MTX	1% Arabinan	0	2	11548724	8872804	3	3.38112e-07	7600980	1	1.31562e-07
BG01_45_MTX	1% Arabinan	0	3	11432049	8701082	16	1.83885e-06	7396328	7	9.46416e-07
BG01_46_MTX	1% Arabinan	0	4	12537323	9656023	8	8.28498e-07	8312279	6	7.21824e-07
BG01_47_MTX	1% Arabinan	0	5	13461543	10139701	5	4.93111e-07	8702443	3	3.44731e-07
BG01_48_MTX	1% Arabinan	0	6	11998360	8413842	5	5.94259e-07	7234679	1	1.38223e-07
BG01_49_MTX	1% Glucose	100	1	11998319	9799176	9799172	1	8639420	8639416	1
BG01_50_MTX	1% Glucose	100	2	12292422	9476333	9476324	0.999999	8336522	8336518	1
BG01_51_MTX	1% Glucose	100	3	11061755	8726169	8725889	0.999968	7677434	7677203	0.99997
BG01_52_MTX	1% Glucose	100	4	10871690	8904781	8904779	1	7849736	7849736	1
BG01_53_MTX	1% Glucose	100	5	11976636	10206041	10206009	0.999997	9065833	9065804	0.999997
BG01_54_MTX	1% Glucose	100	6	11992811	9456654	9456639	0.999998	8305367	8305356	0.999999
BG01_55_MTX	1% Glucose	90	1	10599146	8545331	8227921	0.962856	7482963	7212376	0.96384
BG01_56_MTX	1% Glucose	90	2	13328181	9884172	9586534	0.969887	8624033	8371009	0.970661
BG01_57_MTX	1% Glucose	90	3	14603518	11445171	11125413	0.972062	10038084	9766315	0.972926
BG01_58_MTX	1% Glucose	90	4	10636964	8860372	8549512	0.964916	7819564	7553204	0.965937
BG01_59_MTX	1% Glucose	90	5	9998979	8207780	7917819	0.964672	7237834	6990208	0.965787
BG01_60_MTX	1% Glucose	90	6	11862154	9406024	9121057	0.969704	8291498	8047704	0.970597
BG01_61_MTX	1% Glucose	50	1	11215439	9003690	6531147	0.725386	7886908	5769095	0.731477
BG01_62_MTX	1% Glucose	50	2	11716141	9196316	7093178	0.771306	8073536	6268680	0.776448
BG01_63_MTX	1% Glucose	50	3	10898736	8748507	6986016	0.798538	7678475	6177622	0.804538
BG01_64_MTX	1% Glucose	50	4	9558411	7608025	5778904	0.75958	6651880	5097980	0.766397
BG01_65_MTX	1% Glucose	50	5	10772815	8915344	6679308	0.749192	7796866	5883689	0.754622
BG01_66_MTX	1% Glucose	50	6	12853798	10169851	8202578	0.806558	8893682	7219881	0.811799
BG01_67_MTX	1% Glucose	10	1	11673163	9479913	2574282	0.271551	8198598	2278660	0.277933
BG01_68_MTX	1% Glucose	10	2	13203622	10426049	3298717	0.316392	9042982	2920385	0.322945
BG01_69_MTX	1% Glucose	10	3	10149704	8474513	2702593	0.318908	7397009	2413507	0.326281
BG01_70_MTX	1% Glucose	10	4	21485698	17166383	4730472	0.275566	14810385	4192861	0.283103
BG01_71_MTX	1% Glucose	10	5	13838835	10168969	3067501	0.301653	8710420	2696898	0.309617
BG01_72_MTX	1% Glucose	10	6	13676004	10554752	3894958	0.369024	9123451	3445601	0.377664
BG01_73_MTX	1% Glucose	1	1	11542809	8911855	314218	0.0352584	7592555	274439	0.0361458
BG01_74_MTX	1% Glucose	1	2	11574343	8911366	352582	0.0395654	7579271	306413	0.0404278
BG01_75_MTX	1% Glucose	1	3	11849924	9603121	383574	0.0399426	8177226	336515	0.0411527
BG01_76_MTX	1% Glucose	1	4	11217644	8577383	266632	0.0310855	7251067	232086	0.0320072
BG01_77_MTX	1% Glucose	1	5	14899623	11511092	480145	0.0417115	9842116	422239	0.0429012
BG01_78_MTX	1% Glucose	1	6	10533716	8348810	478749	0.0573434	7209664	424802	0.0589212
BG01_79_MTX	1% Glucose	0.1	1	12878291	10245880	38393	0.00374716	8873864	34198	0.00385379
BG01_80_MTX	1% Glucose	0.1	2	12599471	9700662	48604	0.00501038	8348023	43007	0.00515176
BG01_81_MTX	1% Glucose	0.1	3	12233631	9490231	44620	0.00470168	8022442	38739	0.00482883
BG01_82_MTX	1% Glucose	0.1	4	13205423	9538978	42035	0.00440666	8039038	36526	0.00454358
BG01_83_MTX	1% Glucose	0.1	5	13456591	9735287	41709	0.00428431	8246849	36333	0.00440568
BG01_84_MTX	1% Glucose	0.1	6	13140741	9702298	60113	0.00619575	8189128	52129	0.00636564
BG01_85_MTX	1% Glucose	0.01	1	13251453	9913279	1975	0.000199228	8412879	1728	0.000205399
BG01_86_MTX	1% Glucose	0.01	2	11421683	8498551	3397	0.000399715	7214376	2970	0.000411678
BG01_87_MTX	1% Glucose	0.01	3	12580698	9829824	5732	0.000583123	8312798	4981	0.000599197
BG01_88_MTX	1% Glucose	0.01	4	11673900	8553358	3038	0.000355182	7224122	2641	0.000365581
BG01_89_MTX	1% Glucose	0.01	5	21633079	11655568	3775	0.00032388	9777540	3210	0.000328303
BG01_90_MTX	1% Glucose	0.01	6	18324924	10677154	6624	0.00062039	8947690	5636	0.000629883
BG01_91_MTX	1% Glucose	0	1	19345645	10518533	28	2.66197e-06	8855121	6	6.77574e-07
BG01_92_MTX	1% Glucose	0	2	22179120	10369831	42	4.05021e-06	8658993	4	4.61947e-07
BG01_93_MTX	1% Glucose	0	3	18112828	10570922	46	4.35156e-06	8897550	15	1.68586e-06
BG01_94_MTX	1% Glucose	0	4	17619836	9412657	25	2.656e-06	7886900	5	6.33963e-07
BG01_95_MTX	1% Glucose	0	5	20844813	11008685	45	4.08768e-06	9236327	19	2.05709e-06
BG01_96_MTX	1% Glucose	0	6	17425391	11432444	19	1.66194e-06	9695489	7	7.21985e-07

## Sheet: Supplementary Dataset 4
Supplementary Dataset 4 - Differentially expressed gene sets used for benchmarking in Fig. 3
1 DESeq2 uses a two-sided Wald test to assign P-values to log2 fold-changes and the Benjamini-Hochberg multiple test correction was applied for adjusted P-values.
(a) True positive genes
						Polysaccharide utilization locus (PUL) and carbohydrate-active enzyme (CAZyme) annotations			mcSEED metabolic pathway annotations				Prokka annotations
Locus ID	DESeq2 Log2 Fold-Change	DESeq2 Log2 Fold-Change Standard Error	P-value1	Adjusted P-value1	Upregulated in	PUL ID	Predicted substrate	CAZyme annotation	Protein name	Protein product	Functional pathway	Functional pathway abbreviation	Predicted function
SECOE6D84F6F_01679	10.124	0.119178	2.22507e-308	2.22507e-308	Arabinan	Predicted PUL17b	arabinan	unk					hypothetical protein
SECOE6D84F6F_01678	10.0142	0.140756	2.22507e-308	2.22507e-308	Arabinan	Predicted PUL17b	arabinan	SusD	SusD_Ara	SusD, outer membrane protein involved in AOS/arabinan utilization	Arabinose and Arabinosides utilization	aAOS	hypothetical protein
SECOE6D84F6F_01677	9.83196	0.124467	2.22507e-308	2.22507e-308	Arabinan	Predicted PUL17b	arabinan	SusC	SusC_Ara	SusC, outer membrane protein involved in AOS/arabinan utilization	Arabinose and Arabinosides utilization	aAOS	TonB-dependent receptor SusC
SECOE6D84F6F_01680	9.40532	0.128166	2.22507e-308	2.22507e-308	Arabinan	Predicted PUL17b	arabinan	GH43_4	AbnA	Endo-alpha-(1->5)-L-arabinanase (EC 3.2.1.99), GH43 family	Arabinose and Arabinosides utilization	aAOS	hypothetical protein
SECOE6D84F6F_01681	9.30929	0.222078	2.22507e-308	2.22507e-308	Arabinan	Predicted PUL17b	arabinan	GH43_5	AbnA	Endo-alpha-(1->5)-L-arabinanase (EC 3.2.1.99), GH43 family	Arabinose and Arabinosides utilization	aAOS	Intracellular endo-alpha-(1->5)-L-arabinanase
SECOE6D84F6F_03006	8.09658	0.136528	2.22507e-308	2.22507e-308	Arabinan								hypothetical protein
SECOE6D84F6F_01684	7.63035	0.0572434	2.22507e-308	2.22507e-308	Arabinan	Predicted PUL17b	arabinan	GH51_2	Abf3_GH51	Exo-alpha-(1->2/1->3)-L-arabinofuranosidase (EC 3.2.1.55), GH51 family	Arabinose and Arabinosides utilization	aAOS	Extracellular exo-alpha-L-arabinofuranosidase
SECOE6D84F6F_03010	7.60884	0.124934	2.22507e-308	2.22507e-308	Arabinan								hypothetical protein
SECOE6D84F6F_03009	7.38881	0.202121	2.46092e-293	3.46775e-291	Arabinan								hypothetical protein
SECOE6D84F6F_03007	7.36673	0.218268	1.77463e-250	1.91719e-248	Arabinan								hypothetical protein
SECOE6D84F6F_03008	7.19388	0.179298	2.22507e-308	2.22507e-308	Arabinan								hypothetical protein
SECOE6D84F6F_03005	7.0522	0.12962	2.22507e-308	2.22507e-308	Arabinan								hypothetical protein
SECOE6D84F6F_01608	7.00466	0.0608802	2.22507e-308	2.22507e-308	Arabinan				Abf_GH51	Putative alpha-1,5-L-arabinofuranosidase (GH51)	Arabinose and Arabinosides utilization	aAOS	Extracellular exo-alpha-L-arabinofuranosidase
SECOE6D84F6F_03004	6.59274	0.15735	2.22507e-308	2.22507e-308	Arabinan								hypothetical protein
SECOE6D84F6F_01244	5.69577	0.544212	4.97162e-28	4.61691e-27	Arabinan	Predicted PUL 13	No CAZymes	SusD					hypothetical protein
SECOE6D84F6F_01243	5.1163	0.555912	3.53567e-23	2.57508e-22	Arabinan	Predicted PUL 13	No CAZymes	SusC					TonB-dependent receptor SusC
SECOE6D84F6F_00940	5.09959	0.0886737	2.22507e-308	2.22507e-308	Arabinan	Predicted PUL 7	Xylan, arabinoxylan	GH43_10|CBM91	XynB2	Xylan 1,4-beta-xylosidase (EC 3.2.1.37)	Xylose and Xylosides utilization	XOS	hypothetical protein
SECOE6D84F6F_01165	4.76265	0.434401	3.49669e-31	3.75257e-30	Arabinan	Predicted PUL 10	Pectic galactan	GH2_1	GH2_gos	Periplasmic beta-galactosidase (EC 3.2.1.23) involved in galacto-oligosaccharides utilization (GH2)	Lactose and Beta-galactosides utilization	GOS	Beta-galactosidase BoGH2A
SECOE6D84F6F_00954	4.67502	0.275613	8.11745e-68	2.37015e-66	Arabinan	Predicted PUL 7	Xylan, arabinoxylan	SusD					hypothetical protein
SECOE6D84F6F_00955	4.28499	0.236588	1.39877e-76	4.67363e-75	Arabinan	Predicted PUL 7	Xylan, arabinoxylan	SusC					TonB-dependent receptor P39
SECOE6D84F6F_01235	4.01015	0.145624	5.20956e-170	3.67047e-168	Arabinan	Predicted PUL 11	Arabinoxylan	GH10|CBM4|CBM4|GH10	XynA	Endo-1,4-beta-xylanase (EC 3.2.1.8)	Xylose and Xylosides utilization	XOS	hypothetical protein
SECOE6D84F6F_01166	3.9997	0.494714	7.4652e-19	4.19319e-18	Arabinan	Predicted PUL 10	Pectic galactan	GH53	Abg	Arabinogalactan endo-1,4-beta-galactanase (EC 3.2.1.89)	Galactooligosaccharides utilization; Lactose utilization	GOS; Lac	Arabinogalactan endo-beta-1,4-galactanase
SECOE6D84F6F_01234	3.80761	0.166223	5.99475e-119	3.13371e-117	Arabinan	Predicted PUL 11	Arabinoxylan	unk					hypothetical protein
SECOE6D84F6F_01233	3.78681	0.146002	4.09299e-151	2.70722e-149	Arabinan	Predicted PUL 11	Arabinoxylan	SusD					SusD-like protein
SECOE6D84F6F_02080	3.55652	0.106836	1.9349e-245	2.0229e-243	Arabinan								Acid shock protein
SECOE6D84F6F_00220	3.54566	0.0545629	2.22507e-308	2.22507e-308	Arabinan				AraP_SSS	Sodium-dependent alpha-arabino-oligosaccharides transporter AraP (2.A.21), SSS family	Arabinose utilization; Alpha-arabinooligosaccharides utilization	Ara; aAOS	hypothetical protein
SECOE6D84F6F_01622	3.53705	0.147086	3.40423e-130	2.00602e-128	Arabinan								hypothetical protein
SECOE6D84F6F_00224	3.52988	0.0859986	2.22507e-308	2.22507e-308	Arabinan				AraB	Ribulokinase (EC 2.7.1.16)	Arabinose utilization; Alpha-arabinooligosaccharides utilization; Beta-arabinooligosaccharides utilization	Ara; aAOS; bAOS	Xylulose kinase
SECOE6D84F6F_00946	3.49966	0.171667	9.79379e-95	4.06944e-93	Arabinan	Predicted PUL 7	Xylan, arabinoxylan	GH3	BglA	Beta-glucosidase (EC 3.2.1.21)	Cellobiose and Beta-glucosides utilization	Bgl	Xylan 1,4-beta-xylosidase
SECOE6D84F6F_00223	3.46817	0.0880179	2.22507e-308	2.22507e-308	Arabinan				AraA	L-arabinose isomerase (EC 5.3.1.4)	Arabinose utilization; Alpha-arabinooligosaccharides utilization; Beta-arabinooligosaccharides utilization	Ara; aAOS; bAOS	L-arabinose isomerase
SECOE6D84F6F_01232	3.44005	0.124635	5.96464e-170	4.11307e-168	Arabinan	Predicted PUL 11	Arabinoxylan	SusC					TonB-dependent receptor P3
SECOE6D84F6F_02027	3.36596	0.172141	2.79666e-87	1.06635e-85	Arabinan								Outer membrane protein 40
SECOE6D84F6F_00651	3.36083	0.092705	6.59168e-290	8.90151e-288	Arabinan								hypothetical protein
SECOE6D84F6F_00219	3.33852	0.0794077	2.22507e-308	2.22507e-308	Arabinan				AraM1	Predicted L-arabinose-specific mutarotase	Arabinose utilization; Alpha-arabinooligosaccharides utilization; Beta-arabinooligosaccharides utilization	Ara; aAOS; bAOS	Aldose 1-epimerase
SECOE6D84F6F_00650	3.32019	0.112614	4.10248e-193	3.24296e-191	Arabinan								hypothetical protein
SECOE6D84F6F_02061	3.31927	0.0979935	1.46962e-253	1.76408e-251	Arabinan								hypothetical protein
SECOE6D84F6F_00222	3.31101	0.10986	1.34845e-201	1.15008e-199	Arabinan				AraD	L-ribulose-5-phosphate 4-epimerase (EC 5.1.3.4)	Arabinose utilization; Alpha-arabinooligosaccharides utilization; Beta-arabinooligosaccharides utilization; Ascorbate utilization	Ara; aAOS; bAOS; Asc	L-ribulose-5-phosphate 4-epimerase UlaF
SECOE6D84F6F_01389	3.30037	0.097841	1.82196e-251	2.0362e-249	Arabinan								hypothetical protein
SECOE6D84F6F_02216	3.28029	0.166611	2.7009e-88	1.05465e-86	Arabinan								hypothetical protein
SECOE6D84F6F_02639	3.23866	0.160643	2.51472e-92	1.03167e-90	Arabinan								hypothetical protein
SECOE6D84F6F_01878	3.17316	0.413853	2.32354e-16	1.12062e-15	Arabinan								hypothetical protein
SECOE6D84F6F_02060	3.15116	0.101397	7.74228e-214	6.78182e-212	Arabinan								hypothetical protein
SECOE6D84F6F_02182	3.12433	0.142805	7.24158e-108	3.61076e-106	Arabinan	Predicted PUL 21	Pectin	unk					hypothetical protein
SECOE6D84F6F_00649	3.11681	0.131673	1.28462e-125	7.17837e-124	Arabinan								hypothetical protein
SECOE6D84F6F_00944	3.11594	0.131117	1.38826e-126	7.89359e-125	Arabinan	Predicted PUL 7	Xylan, arabinoxylan	GH5_21					hypothetical protein
SECOE6D84F6F_00971	3.07591	0.545782	2.53719e-10	8.08559e-10	Arabinan	Predicted PUL 7	Xylan, arabinoxylan	GH5_21	Cbp	Chitin binding protein	N-Acetylglucosamine and chitobiose utilization	Chb	hypothetical protein
SECOE6D84F6F_02026	3.07105	0.16521	8.17265e-79	2.81782e-77	Arabinan								hypothetical protein
SECOE6D84F6F_00966	3.04129	0.238615	7.28413e-39	1.10835e-37	Arabinan	Predicted PUL 7	Xylan, arabinoxylan	unk					hypothetical protein
SECOE6D84F6F_01601	2.9983	0.138737	3.69566e-105	1.78771e-103	Arabinan								hypothetical protein
SECOE6D84F6F_02189	2.98652	0.122939	6.41006e-132	3.91981e-130	Arabinan								Prolyl tripeptidyl peptidase
SECOE6D84F6F_00221	2.94987	0.125165	2.52649e-124	1.38786e-122	Arabinan				AraR1	Predicted transcriptional regulator for arabinose utilization, NrtR family	Arabinose and Arabinosides utilization	Ara	hypothetical protein
SECOE6D84F6F_01329	2.94237	0.13745	3.60505e-103	1.66914e-101	Arabinan								hypothetical protein
SECOE6D84F6F_01600	2.92142	0.132176	9.97556e-110	5.05169e-108	Arabinan								hypothetical protein
SECOE6D84F6F_02179	2.88209	0.174359	8.23717e-63	2.26243e-61	Arabinan	Predicted PUL 21	Pectin	GH146					hypothetical protein
SECOE6D84F6F_00225	2.87224	0.097133	1.40634e-193	1.13949e-191	Arabinan				Abf3_GH51	Exo-alpha-(1->2/1->3)-L-arabinofuranosidase (EC 3.2.1.55), GH51 family	Arabinose and Arabinosides utilization	aAOS	Intracellular exo-alpha-L-arabinofuranosidase 2
SECOE6D84F6F_00872	2.83353	0.718643	9.6616e-07	2.40417e-06	Arabinan				XynB2	Xylan 1,4-beta-xylosidase (EC 3.2.1.37)	Xylose and Xylosides utilization	XOS	hypothetical protein
SECOE6D84F6F_01864	2.78419	0.203444	5.7967e-44	1.04373e-42	Arabinan								hypothetical protein
SECOE6D84F6F_02062	2.77263	0.0862028	2.86703e-228	2.65487e-226	Arabinan								C4-dicarboxylate transport protein
SECOE6D84F6F_01861	2.76974	0.407026	3.68938e-13	1.42348e-12	Arabinan								hypothetical protein
SECOE6D84F6F_00943	2.72555	0.216454	1.23979e-37	1.74702e-36	Arabinan	Predicted PUL 7	Xylan, arabinoxylan	GH43_29|CBM6_2					Arabinoxylan arabinofuranohydrolase
SECOE6D84F6F_01862	2.70865	0.211641	9.24531e-39	1.40019e-37	Arabinan								hypothetical protein
SECOE6D84F6F_01299	2.67392	0.587676	1.17266e-07	3.13581e-07	Arabinan								hypothetical protein
SECOE6D84F6F_00941	2.66572	0.129104	6.55717e-96	2.79629e-94	Arabinan	Predicted PUL 7	Xylan, arabinoxylan	GH95	AlfB	alpha-L-fucosidase (EC 3.2.1.51), predicted	Fucose and Fucosides utilization	Fcs	hypothetical protein
SECOE6D84F6F_00871	2.66304	0.126728	3.17652e-99	1.41029e-97	Arabinan								Chaperone protein ClpB 1
SECOE6D84F6F_01852	2.66038	0.213749	8.92297e-37	1.21001e-35	Arabinan								hypothetical protein
SECOE6D84F6F_01599	2.6541	0.138984	1.76964e-82	6.44427e-81	Arabinan								hypothetical protein
SECOE6D84F6F_01104	2.64005	0.142805	1.76092e-77	6.00753e-76	Arabinan								hypothetical protein
SECOE6D84F6F_00773	2.62609	0.14709	1.86588e-72	5.81473e-71	Arabinan								hypothetical protein
SECOE6D84F6F_00970	2.62411	0.13908	1.46316e-80	5.21109e-79	Arabinan	Predicted PUL 7	Xylan, arabinoxylan	SusC					TonB-dependent receptor P3
SECOE6D84F6F_01860	2.61702	0.220704	1.29043e-33	1.5376e-32	Arabinan								hypothetical protein
SECOE6D84F6F_01889	2.57123	0.223398	8.35236e-32	9.33448e-31	Arabinan				ManA	Mannose-6-phosphate isomerase (EC 5.3.1.8)	Mannose utilization; Beta-mannooligosaccharides utilization; Beta-mannan degradation	Man; bMnOS; bMAN	Alginate biosynthesis protein AlgA
SECOE6D84F6F_01879	2.55375	0.353958	3.05532e-14	1.28434e-13	Arabinan								Undecaprenyl-phosphate 4-deoxy-4-formamido-L-arabinose transferase
SECOE6D84F6F_01880	2.51305	0.409401	4.07038e-11	1.37849e-10	Arabinan								UDP-3-O-(3-hydroxymyristoyl)glucosamine N-acyltransferase
SECOE6D84F6F_02181	2.51301	0.165712	4.98225e-53	1.17011e-51	Arabinan	Predicted PUL 21	Pectin	SusD					hypothetical protein
SECOE6D84F6F_01716	2.5107	0.105204	6.12081e-127	3.54242e-125	Arabinan				BglA	Beta-glucosidase (EC 3.2.1.21)	Cellobiose and Beta-glucosides utilization	Bgl	Beta-glucosidase BoGH3A
SECOE6D84F6F_00648	2.49561	0.0791852	4.69975e-219	4.23108e-217	Arabinan								hypothetical protein
SECOE6D84F6F_01883	2.49375	0.419555	1.31692e-10	4.30689e-10	Arabinan								hypothetical protein
SECOE6D84F6F_00831	2.47188	0.172615	1.41956e-47	2.83999e-46	Arabinan	Predicted PUL 5	No CAZymes	SusD					SusD-like protein P2
SECOE6D84F6F_01887	2.46791	0.327408	3.13417e-15	1.41277e-14	Arabinan								UDP-N-acetylglucosamine--peptide N-acetylglucosaminyltransferase GtfA subunit
SECOE6D84F6F_01891	2.46146	0.214013	1.08237e-31	1.20549e-30	Arabinan								N-acetylglucosaminyldiphosphoundecaprenol N-acetyl-beta-D-mannosaminyltransferase
SECOE6D84F6F_01874	2.42162	0.260862	1.31384e-21	8.9083e-21	Arabinan								hypothetical protein
SECOE6D84F6F_02059	2.41834	0.119875	1.61805e-91	6.47419e-90	Arabinan								hypothetical protein
SECOE6D84F6F_01886	2.41387	0.237284	2.20433e-25	1.76838e-24	Arabinan								GalNAc-alpha-(1->4)-GalNAc-alpha-(1->3)-diNAcBac-PP-undecaprenol alpha-1,4-N-acetyl-D-galactosaminyltransferase
SECOE6D84F6F_01884	2.39535	0.393027	5.82752e-11	1.94912e-10	Arabinan								hypothetical protein
SECOE6D84F6F_01881	2.3701	0.259359	5.24906e-21	3.42298e-20	Arabinan								D-inositol-3-phosphate glycosyltransferase
SECOE6D84F6F_02178	2.36443	0.148045	2.03342e-58	5.27226e-57	Arabinan	Predicted PUL 21	Pectin	GH97_3	AglA	Alpha-glucosidase (EC 3.2.1.20)	Maltose utilization; Maltooligosaccharides utilization	Mal; MOS	Retaining alpha-galactosidase
SECOE6D84F6F_00227	2.34966	0.0597159	2.22507e-308	2.22507e-308	Arabinan								Ribose-5-phosphate isomerase B
SECOE6D84F6F_00172	2.34752	0.247934	2.44012e-22	1.71923e-21	Arabinan								hypothetical protein
SECOE6D84F6F_01885	2.34367	0.281636	6.84416e-18	3.54344e-17	Arabinan								PGL/p-HBAD biosynthesis glycosyltransferase
SECOE6D84F6F_00965	2.33296	0.162025	5.29478e-48	1.0861e-46	Arabinan	Predicted PUL 7	Xylan, arabinoxylan	GH10	XynA	Endo-1,4-beta-xylanase (EC 3.2.1.8)	Xylose and Xylosides utilization	XOS	hypothetical protein
SECOE6D84F6F_00942	2.31174	0.0990929	2.44918e-121	1.30128e-119	Arabinan	Predicted PUL 7	Xylan, arabinoxylan	GH43_29|CBM6_2|GH43_10|CBM91	XynA	Endo-1,4-beta-xylanase (EC 3.2.1.8)	Xylose and Xylosides utilization	XOS	hypothetical protein
SECOE6D84F6F_00961	2.29547	0.230153	1.80312e-24	1.39141e-23	Arabinan	Predicted PUL 7	Xylan, arabinoxylan	unk					hypothetical protein
SECOE6D84F6F_00967	2.2944	0.1892	7.49201e-35	9.44809e-34	Arabinan	Predicted PUL 7	Xylan, arabinoxylan	SusD					hypothetical protein
SECOE6D84F6F_01218	2.26822	0.846322	7.69124e-05	0.000159178	Arabinan								hypothetical protein
SECOE6D84F6F_01225	2.25776	0.124114	6.63687e-75	2.19491e-73	Arabinan	Predicted PUL 11	Arabinoxylan	GH43_1	XynB2	Xylan 1,4-beta-xylosidase (EC 3.2.1.37)	Xylose and Xylosides utilization	XOS	Xylosidase/arabinosidase
SECOE6D84F6F_00969	2.25182	0.198953	1.03764e-30	1.08834e-29	Arabinan	Predicted PUL 7	Xylan, arabinoxylan	SusD					hypothetical protein
SECOE6D84F6F_02180	2.23712	0.120959	2.50288e-77	8.44981e-76	Arabinan	Predicted PUL 21	Pectin	SusC					TonB-dependent receptor P26
SECOE6D84F6F_02177	2.22721	0.118403	6.86701e-80	2.41913e-78	Arabinan	Predicted PUL 21	Pectin	GH43_34|CBM32					hypothetical protein
SECOE6D84F6F_00968	2.20997	0.156001	1.5584e-46	3.04263e-45	Arabinan	Predicted PUL 7	Xylan, arabinoxylan	SusC					TonB-dependent receptor P26
SECOE6D84F6F_02775	2.20386	0.10551	7.80931e-98	3.42026e-96	Arabinan								Chaperone protein DnaJ
SECOE6D84F6F_01962	2.20054	0.422568	7.63972e-09	2.23066e-08	Arabinan								IS110 family transposase ISCaa7
SECOE6D84F6F_01890	2.19086	0.198702	2.77428e-29	2.72468e-28	Arabinan								hypothetical protein
SECOE6D84F6F_00789	2.18394	0.153278	4.85429e-47	9.59314e-46	Arabinan								hypothetical protein
SECOE6D84F6F_01378	2.17106	0.134507	1.42824e-59	3.7942e-58	Arabinan								Propionyl-CoA:succinate CoA transferase
SECOE6D84F6F_00758	2.13942	0.0941123	2.41186e-115	1.24077e-113	Arabinan								hypothetical protein
SECOE6D84F6F_00437	2.1386	0.141401	1.18823e-52	2.75074e-51	Arabinan								hypothetical protein
SECOE6D84F6F_01877	2.13526	0.580049	4.45339e-06	1.03391e-05	Arabinan								hypothetical protein
SECOE6D84F6F_00905	2.13118	0.0732087	2.99392e-187	2.25658e-185	Arabinan								hypothetical protein
SECOE6D84F6F_00173	2.12762	0.147967	7.31834e-48	1.48242e-46	Arabinan								hypothetical protein
SECOE6D84F6F_02188	2.12499	0.145971	5.46955e-49	1.15109e-47	Arabinan								hypothetical protein
SECOE6D84F6F_02090	2.1034	0.0967363	8.82761e-106	4.33489e-104	Arabinan								hypothetical protein
SECOE6D84F6F_00832	2.08524	0.166246	4.23316e-37	5.83816e-36	Arabinan	Predicted PUL 5	No CAZymes	SusC					TonB-dependent receptor SusC
SECOE6D84F6F_01538	2.04376	0.370977	1.44793e-09	4.42713e-09	Arabinan								hypothetical protein
SECOE6D84F6F_01859	2.04066	0.197069	3.38224e-26	2.82522e-25	Arabinan								hypothetical protein
SECOE6D84F6F_01598	2.03009	0.060006	7.44068e-252	8.61259e-250	Arabinan								Non-reducing end beta-L-arabinofuranosidase
SECOE6D84F6F_02025	2.02011	0.163891	5.97278e-36	7.80555e-35	Arabinan								hypothetical protein
SECOE6D84F6F_02024	1.98732	0.143247	8.36905e-45	1.55886e-43	Arabinan								hypothetical protein
SECOE6D84F6F_02091	1.98466	0.093672	1.24764e-100	5.61612e-99	Arabinan								hypothetical protein
SECOE6D84F6F_02183	1.98318	0.381646	6.87515e-09	2.0165e-08	Arabinan	Predicted PUL 21	Pectin	unk					hypothetical protein
SECOE6D84F6F_01863	1.96211	0.392989	1.83568e-08	5.19601e-08	Arabinan								hypothetical protein
SECOE6D84F6F_00394	1.95482	0.532737	4.65828e-06	1.07993e-05	Arabinan								hypothetical protein
SECOE6D84F6F_00996	1.95244	0.109194	1.54718e-72	4.86835e-71	Arabinan								hypothetical protein
SECOE6D84F6F_02268	1.95109	0.13232	2.89851e-50	6.30475e-49	Arabinan								hypothetical protein
SECOE6D84F6F_01937	1.94299	0.0759701	2.72848e-145	1.73392e-143	Arabinan								IS1380 family transposase IS942
SECOE6D84F6F_01227	1.93377	0.142787	7.20686e-43	1.24242e-41	Arabinan	Predicted PUL 11	Arabinoxylan	MFS	XynT	Xyloside transporter XynT	Xylooligosaccharides utilization; Alpha-xylosides utilization	XOS; aXyl	Isoprimeverose transporter
SECOE6D84F6F_00957	1.93119	0.354959	1.81273e-09	5.49584e-09	Arabinan	Predicted PUL 7	Xylan, arabinoxylan	CE6|CBM48_b|CE1	XynA	Endo-1,4-beta-xylanase (EC 3.2.1.8)	Xylose and Xylosides utilization	XOS	Carbohydrate acetyl esterase/feruloyl esterase
SECOE6D84F6F_02951	1.92903	0.159869	1.24237e-34	1.55464e-33	Arabinan								hypothetical protein
SECOE6D84F6F_01858	1.92279	0.216036	3.50916e-20	2.12981e-19	Arabinan								hypothetical protein
SECOE6D84F6F_00002	1.89565	0.196216	2.80516e-23	2.05069e-22	Arabinan								hypothetical protein
SECOE6D84F6F_01928	1.88328	0.203772	1.44271e-21	9.74131e-21	Arabinan								hypothetical protein
SECOE6D84F6F_00681	1.88278	0.792519	0.000247572	0.000482781	Arabinan								hypothetical protein
SECOE6D84F6F_02184	1.87788	0.116156	6.72409e-60	1.81606e-58	Arabinan	Predicted PUL 21	Pectin	unk					hypothetical protein
SECOE6D84F6F_01872	1.87322	0.243924	7.80632e-16	3.65083e-15	Arabinan								hypothetical protein
SECOE6D84F6F_01253	1.87319	0.0907348	8.8537e-96	3.7266e-94	Arabinan				GD	Guanine deaminase (EC 3.5.4.3)	Purine degradation	Pur_ut	Guanine deaminase
SECOE6D84F6F_00504	1.86387	0.311301	7.48954e-11	2.49215e-10	Arabinan	Predicted PUL 2	b-glucan, b-mannan, xyloglucan, xylan, glucomannan	GH5_4	XynA	Endo-1,4-beta-xylanase (EC 3.2.1.8)	Xylose and Xylosides utilization	XOS	Endoglucanase A
SECOE6D84F6F_00226	1.85578	0.0541205	9.15633e-259	1.18703e-256	Arabinan								Transketolase
SECOE6D84F6F_00310	1.84195	0.0953334	2.65533e-84	1.00069e-82	Arabinan								hypothetical protein
SECOE6D84F6F_01226	1.83929	0.126633	5.80582e-49	1.21398e-47	Arabinan	Predicted PUL 11	Arabinoxylan	GH10_7	XynA	Endo-1,4-beta-xylanase (EC 3.2.1.8)	Xylose and Xylosides utilization	XOS	Endo-1,4-beta-xylanase A
SECOE6D84F6F_01924	1.78812	0.395036	1.31819e-07	3.51337e-07	Arabinan								hypothetical protein
SECOE6D84F6F_02906	1.78812	0.395036	1.31819e-07	3.51337e-07	Arabinan								hypothetical protein
SECOE6D84F6F_00521	1.78796	0.068284	2.68328e-152	1.81178e-150	Arabinan								Hydroxylamine reductase
SECOE6D84F6F_00603	1.77601	0.141913	3.31829e-37	4.59597e-36	Arabinan								10 kDa chaperonin
SECOE6D84F6F_01073	1.77077	0.129802	1.22833e-43	2.18737e-42	Arabinan								IS1380 family transposase IS942
SECOE6D84F6F_00774	1.76343	0.163599	2.05836e-28	1.95635e-27	Arabinan								hypothetical protein
SECOE6D84F6F_01888	1.74346	0.255402	2.70803e-13	1.05497e-12	Arabinan								hypothetical protein
SECOE6D84F6F_00747	1.74043	0.133844	5.65444e-40	8.93953e-39	Arabinan	Predicted PUL 4	b-glucan	SusC					TonB-dependent receptor SusC
SECOE6D84F6F_00657	1.72505	0.0797102	3.82734e-105	1.82418e-103	Arabinan								hypothetical protein
SECOE6D84F6F_00783	1.716	0.291148	9.52491e-11	3.14041e-10	Arabinan								hypothetical protein
SECOE6D84F6F_02519	1.70769	0.121182	1.88132e-46	3.65112e-45	Arabinan								hypothetical protein
SECOE6D84F6F_02187	1.69784	0.144592	3.06338e-33	3.57138e-32	Arabinan								hypothetical protein
SECOE6D84F6F_01228	1.69521	0.128982	7.6734e-41	1.24972e-39	Arabinan	Predicted PUL 11	Arabinoxylan	Est					hypothetical protein
SECOE6D84F6F_01103	1.67657	0.0834432	3.682e-91	1.45529e-89	Arabinan				AgaL	Alpha-galactosidase (EC 3.2.1.22)	Melibiose utilization; Raffinose family oligosaccharides utilization	Mel; RFO	Alpha-galactosidase AgaA
SECOE6D84F6F_00780	1.66066	0.42763	1.84037e-06	4.45122e-06	Arabinan								hypothetical protein
SECOE6D84F6F_00746	1.65199	0.225676	6.30203e-15	2.79028e-14	Arabinan	Predicted PUL 4	b-glucan	SusD					hypothetical protein
SECOE6D84F6F_01952	1.64298	0.553235	5.20284e-05	0.000109212	Arabinan								hypothetical protein
SECOE6D84F6F_00653	1.63632	0.0788637	4.55638e-97	1.96897e-95	Arabinan								hypothetical protein
SECOE6D84F6F_00654	1.60944	0.0914609	8.11057e-71	2.47984e-69	Arabinan								hypothetical protein
SECOE6D84F6F_01869	1.60091	0.118785	6.00884e-43	1.04142e-41	Arabinan								hypothetical protein
SECOE6D84F6F_00655	1.59113	0.0897464	7.19779e-72	2.22172e-70	Arabinan								hypothetical protein
SECOE6D84F6F_01595	1.58957	0.048553	1.33629e-236	1.3124e-234	Arabinan								Sensor histidine kinase RcsC
SECOE6D84F6F_00656	1.5893	0.0831846	6.54429e-83	2.43794e-81	Arabinan								hypothetical protein
SECOE6D84F6F_02173	1.57351	0.114836	2.48654e-44	4.52747e-43	Arabinan								transfer-messenger RNA, SsrA
SECOE6D84F6F_02491	1.57117	0.0899655	7.06187e-70	2.11921e-68	Arabinan								hypothetical protein
SECOE6D84F6F_00683	1.55396	0.54809	8.46301e-05	0.000174371	Arabinan								hypothetical protein
SECOE6D84F6F_02211	1.54612	0.156278	9.19611e-25	7.23412e-24	Arabinan				CydB	Cytochrome d ubiquinol oxidase subunit II (EC 1.10.3.-)	Cytochrome d ubiquinol oxidase	mAer	Cytochrome bd-I ubiquinol oxidase subunit 2
SECOE6D84F6F_02198	1.54324	0.116673	1.35079e-41	2.24508e-40	Arabinan								hypothetical protein
SECOE6D84F6F_01063	1.53013	0.175727	5.86685e-20	3.52119e-19	Arabinan								hypothetical protein
SECOE6D84F6F_00745	1.52674	0.201422	6.2242e-16	2.94062e-15	Arabinan	Predicted PUL 4	b-glucan	unk					hypothetical protein
SECOE6D84F6F_01786	1.52422	0.149649	4.44573e-26	3.69452e-25	Arabinan								hypothetical protein
SECOE6D84F6F_00343	1.49367	0.657178	0.00049292	0.000935884	Arabinan								Bifunctional enzyme CysN/CysC
SECOE6D84F6F_00588	1.48982	0.119649	2.424e-37	3.38629e-36	Arabinan	Predicted PUL 3	Pectin	GH43_10|CBM91	XynB2	Xylan 1,4-beta-xylosidase (EC 3.2.1.37)	Xylose and Xylosides utilization	XOS	Beta-xylosidase
SECOE6D84F6F_01782	1.48501	0.126209	1.00452e-33	1.21479e-32	Arabinan								hypothetical protein
SECOE6D84F6F_01336	1.48348	0.0946997	4.64402e-57	1.18514e-55	Arabinan								hypothetical protein
SECOE6D84F6F_01949	1.47211	0.560101	0.000175259	0.000348048	Arabinan								hypothetical protein
SECOE6D84F6F_00777	1.46593	0.153869	2.55369e-23	1.87251e-22	Arabinan								hypothetical protein
SECOE6D84F6F_01284	1.46229	0.233268	5.58232e-12	1.9838e-11	Arabinan								ECF RNA polymerase sigma factor SigR
SECOE6D84F6F_00652	1.44151	0.162578	1.11272e-20	7.11307e-20	Arabinan								hypothetical protein
SECOE6D84F6F_02747	1.43686	0.123564	4.34778e-33	5.03255e-32	Arabinan								hypothetical protein
SECOE6D84F6F_01479	1.43574	0.0730426	7.66781e-88	2.9585e-86	Arabinan								hypothetical protein
SECOE6D84F6F_00004	1.43118	0.129654	3.60285e-30	3.66045e-29	Arabinan								hypothetical protein
SECOE6D84F6F_02746	1.43062	0.618336	0.000474185	0.000903488	Arabinan								hypothetical protein
SECOE6D84F6F_00748	1.42614	0.171161	1.13277e-18	6.29729e-18	Arabinan	Predicted PUL 4	b-glucan	GH5_4					Endoglucanase A
SECOE6D84F6F_01873	1.4236	0.743875	0.0013998	0.00252885	Arabinan								UDP-glucose 6-dehydrogenase
SECOE6D84F6F_01951	1.41294	0.300007	3.8913e-08	1.07334e-07	Arabinan								hypothetical protein
SECOE6D84F6F_01721	1.40995	0.103078	1.86761e-44	3.43917e-43	Arabinan								Chaperone protein dnaK2
SECOE6D84F6F_01466	1.40729	0.122772	2.76455e-32	3.16605e-31	Arabinan	Predicted PUL 15	Dextran	GH66					hypothetical protein
SECOE6D84F6F_01245	1.40126	0.0912296	4.07387e-55	9.92738e-54	Arabinan								hypothetical protein
SECOE6D84F6F_01785	1.40044	0.127973	9.59788e-30	9.5713e-29	Arabinan								hypothetical protein
SECOE6D84F6F_01814	1.39812	0.0941509	9.24227e-52	2.10945e-50	Arabinan								Ribonuclease VapC1
SECOE6D84F6F_01467	1.39684	0.113547	1.17301e-36	1.57748e-35	Arabinan	Predicted PUL 15	Dextran	unk					hypothetical protein
SECOE6D84F6F_01337	1.39676	0.107861	3.12336e-40	4.96216e-39	Arabinan								hypothetical protein
SECOE6D84F6F_00508	1.38844	0.197344	2.73286e-14	1.15328e-13	Arabinan	Predicted PUL 2	b-glucan, b-mannan, xyloglucan, xylan, glucomannan	SusD					SusD-like protein P38
SECOE6D84F6F_01164	1.38669	0.0907966	1.50002e-54	3.62803e-53	Arabinan	Predicted PUL 10	Pectic galactan	HTCS	HTCS_gos	Hybrid two-component system sensor histidine kinase/response regulator involved in galacto-oligosaccharides utilization	Galactooligosaccharides utilization; Lactose utilization	GOS; Lac	HTH-type transcriptional activator RhaR
SECOE6D84F6F_00665	1.38402	0.0647943	3.98713e-103	1.82004e-101	Arabinan				XylS	alpha-xylosidase (EC 3.2.1.177)	Xylose and Xylosides utilization	aXyl	Alpha-xylosidase BoGH31A
SECOE6D84F6F_02235	1.37445	0.261921	2.30907e-09	6.9551e-09	Arabinan								hypothetical protein
SECOE6D84F6F_00972	1.36776	0.120138	6.24612e-32	7.00473e-31	Arabinan	Predicted PUL 7	Xylan, arabinoxylan	HTCS					Sensor histidine kinase RcsC
SECOE6D84F6F_00546	1.36565	0.94078	0.00411163	0.00704324	Arabinan								hypothetical protein
SECOE6D84F6F_00169	1.35819	0.0956054	1.01923e-47	2.05175e-46	Arabinan								hypothetical protein
SECOE6D84F6F_00583	1.35784	0.201678	2.27463e-13	8.92502e-13	Arabinan	Predicted PUL 3	Pectin	CE8					hypothetical protein
SECOE6D84F6F_01752	1.35744	0.149206	1.17487e-21	7.99947e-21	Arabinan				SusB	Glucan 1,4-alpha-glucosidase (EC 3.2.1.3)	Maltose and Maltodextrin utilization	MOS	Glucan 1,4-alpha-glucosidase SusB
SECOE6D84F6F_01875	1.35314	1.05471	0.00535493	0.0090476	Arabinan								hypothetical protein
SECOE6D84F6F_01956	1.35205	0.42436	2.94186e-05	6.32685e-05	Arabinan								hypothetical protein
SECOE6D84F6F_02105	1.35168	0.121904	1.76481e-30	1.83325e-29	Arabinan								hypothetical protein
SECOE6D84F6F_01882	1.34747	1.04857	0.00541192	0.00912593	Arabinan								hypothetical protein
SECOE6D84F6F_01534	1.34444	0.0754037	4.86961e-73	1.56261e-71	Arabinan	Predicted PUL 16	No CAZymes	SusD					hypothetical protein
SECOE6D84F6F_02336	1.34	0.119282	3.37524e-31	3.64638e-30	Arabinan								hypothetical protein
SECOE6D84F6F_02301	1.33284	0.100036	1.99351e-42	3.3827e-41	Arabinan								hypothetical protein
SECOE6D84F6F_01231	1.30272	0.0858009	5.23809e-54	1.23917e-52	Arabinan	Predicted PUL 11	Arabinoxylan	GH35_4	LacZ	Beta-galactosidase (EC 3.2.1.23)	Galactooligosaccharides utilization; Lactose utilization	GOS; Lac	hypothetical protein
SECOE6D84F6F_00994	1.29824	0.253097	4.58613e-09	1.35617e-08	Arabinan								hypothetical protein
SECOE6D84F6F_02063	1.29675	0.0507799	8.53195e-146	5.53041e-144	Arabinan								hypothetical protein
SECOE6D84F6F_00781	1.29629	0.337449	2.33494e-06	5.60143e-06	Arabinan								hypothetical protein
SECOE6D84F6F_00950	1.28756	0.243892	2.03798e-09	6.15574e-09	Arabinan	Predicted PUL 7	Xylan, arabinoxylan	GH43_2|CBM6|GH8_4	XynA	Endo-1,4-beta-xylanase (EC 3.2.1.8)	Xylose and Xylosides utilization	XOS	hypothetical protein
SECOE6D84F6F_01572	1.28524	0.142775	2.79594e-21	1.86453e-20	Arabinan								hypothetical protein
SECOE6D84F6F_00757	1.28346	0.0795619	1.74025e-60	4.73961e-59	Arabinan								hypothetical protein
SECOE6D84F6F_00154	1.27847	0.0740858	1.12887e-68	3.32608e-67	Arabinan								RNA polymerase sigma factor SigA
SECOE6D84F6F_00963	1.27797	0.386961	2.10363e-05	4.57269e-05	Arabinan	Predicted PUL 7	Xylan, arabinoxylan	GH43_16|CBM6					Arabinoxylan arabinofuranohydrolase
SECOE6D84F6F_01621	1.27006	0.0372055	2.32489e-257	2.89807e-255	Arabinan								Sensor histidine kinase RcsC
SECOE6D84F6F_01089	1.2683	0.154679	3.17869e-18	1.69165e-17	Arabinan				ArgG	Argininosuccinate synthase (EC 6.3.4.5)	Arginine biosynthesis	Arg	Argininosuccinate synthase
SECOE6D84F6F_00784	1.26464	0.382102	2.09331e-05	4.55637e-05	Arabinan								hypothetical protein
SECOE6D84F6F_02212	1.2621	0.185712	1.53638e-13	6.08731e-13	Arabinan				CydA	Cytochrome d ubiquinol oxidase subunit I (EC 1.10.3.-)	Cytochrome d ubiquinol oxidase	mAer	Cytochrome bd-I ubiquinol oxidase subunit 1
SECOE6D84F6F_02135	1.25887	0.130628	7.07264e-24	5.3308e-23	Arabinan								hypothetical protein
SECOE6D84F6F_01148	1.2587	0.156013	9.58527e-18	4.91549e-17	Arabinan				PdxS	Pyridoxal 5'-phosphate synthase (glutamine hydrolyzing), synthase subunit (EC 4.3.3.6)	Pyridoxine and pyridoxal phosphate biosynthesis	B6	Pyridoxal 5'-phosphate synthase subunit PdxS
SECOE6D84F6F_01330	1.25427	0.133552	7.59686e-23	5.48361e-22	Arabinan								hypothetical protein
SECOE6D84F6F_00782	1.24859	0.579068	0.000982101	0.00180954	Arabinan								hypothetical protein
SECOE6D84F6F_01285	1.23735	0.226802	8.13754e-10	2.52139e-09	Arabinan								hypothetical protein
SECOE6D84F6F_01921	1.23614	0.731749	0.00331265	0.00571384	Arabinan								hypothetical protein
SECOE6D84F6F_02903	1.23614	0.731749	0.00331265	0.00571384	Arabinan								hypothetical protein
SECOE6D84F6F_01950	1.21344	0.670451	0.00260865	0.00457749	Arabinan								hypothetical protein
SECOE6D84F6F_00910	1.21212	0.0880509	5.22134e-45	9.89612e-44	Arabinan								Iron-sulfur cluster carrier protein
SECOE6D84F6F_00776	1.21094	0.143477	4.59487e-19	2.60349e-18	Arabinan								Tyrosine recombinase XerC
SECOE6D84F6F_02794	1.20829	0.0711161	1.21832e-66	3.46367e-65	Arabinan								tRNA modification GTPase MnmE
SECOE6D84F6F_01959	1.20812	0.441159	0.000178238	0.00035353	Arabinan								DNA primase
SECOE6D84F6F_00775	1.20172	0.113407	4.29474e-28	4.01131e-27	Arabinan								Tyrosine recombinase XerC
SECOE6D84F6F_01963	1.19403	0.317844	4.05096e-06	9.43864e-06	Arabinan								IS110 family transposase ISCaa7
SECOE6D84F6F_00752	1.18724	0.11948	4.24299e-25	3.37875e-24	Arabinan								hypothetical protein
SECOE6D84F6F_01406	1.18472	0.0552551	7.3584e-104	3.45631e-102	Arabinan								hypothetical protein
SECOE6D84F6F_01359	1.18034	0.0697929	5.03953e-66	1.42027e-64	Arabinan								tRNA uridine 5-carboxymethylaminomethyl modification enzyme MnmG
SECOE6D84F6F_00353	1.17631	0.190435	1.18857e-11	4.15105e-11	Arabinan								hypothetical protein
SECOE6D84F6F_01957	1.1731	0.396001	8.99116e-05	0.000184455	Arabinan								hypothetical protein
SECOE6D84F6F_01699	1.17184	0.163717	1.41751e-14	6.10926e-14	Arabinan								hypothetical protein
SECOE6D84F6F_02176	1.15522	0.0839604	6.95846e-45	1.31118e-43	Arabinan	Predicted PUL 21	Pectin	GH127					hypothetical protein
SECOE6D84F6F_00602	1.15041	0.124764	5.06411e-22	3.52963e-21	Arabinan								60 kDa chaperonin
SECOE6D84F6F_01571	1.14925	0.144954	4.00556e-17	1.99723e-16	Arabinan								hypothetical protein
SECOE6D84F6F_01925	1.14374	0.304246	4.58962e-06	1.06478e-05	Arabinan								DNA topoisomerase 3
SECOE6D84F6F_01375	1.14043	0.0775756	1.04282e-50	2.28364e-49	Arabinan								hypothetical protein
SECOE6D84F6F_01525	1.13812	0.0997086	6.09516e-32	6.85917e-31	Arabinan								DNA-binding protein HU-beta
SECOE6D84F6F_01086	1.13716	0.144436	6.56752e-17	3.23978e-16	Arabinan				ArgR	Arginine pathway regulatory protein ArgR, repressor of arg regulon	Arginine biosynthesis	Arg	Arginine repressor
SECOE6D84F6F_00911	1.1322	0.0634536	5.48128e-73	1.74165e-71	Arabinan								hypothetical protein
SECOE6D84F6F_01953	1.12263	0.420902	0.000275297	0.000533955	Arabinan								hypothetical protein
SECOE6D84F6F_00947	1.12174	0.232173	3.37653e-08	9.35327e-08	Arabinan	Predicted PUL 7	Xylan, arabinoxylan	GH31_4	XylS	alpha-xylosidase (EC 3.2.1.177)	Xylose and Xylosides utilization	aXyl	Alpha-xylosidase BoGH31A
SECOE6D84F6F_00168	1.11928	0.0881511	1.13089e-38	1.68904e-37	Arabinan								hypothetical protein
SECOE6D84F6F_01154	1.11775	0.0949035	9.57342e-34	1.16208e-32	Arabinan	Predicted PUL 10	Pectic galactan	unk					hypothetical protein
SECOE6D84F6F_00120	1.11616	0.0950783	1.52157e-33	1.80638e-32	Arabinan								hypothetical protein
SECOE6D84F6F_02995	1.10962	0.102315	4.18344e-29	4.07163e-28	Arabinan				AlaDH	Alanine dehydrogenase (EC 1.4.1.1)	Alanine degradation	Ala_d	Alanine dehydrogenase
SECOE6D84F6F_00973	1.10462	0.0815988	1.8646e-43	3.26657e-42	Arabinan	Predicted PUL 7	Xylan, arabinoxylan	GH43_12|CBM91	XynB2	Xylan 1,4-beta-xylosidase (EC 3.2.1.37)	Xylose and Xylosides utilization	XOS	Non-reducing end alpha-L-arabinofuranosidase BoGH43A
SECOE6D84F6F_00509	1.10327	0.125122	2.5106e-20	1.54399e-19	Arabinan	Predicted PUL 2	b-glucan, b-mannan, xyloglucan, xylan, glucomannan	SusC					TonB-dependent receptor SusC
SECOE6D84F6F_01871	1.098	0.413487	0.000305703	0.00059116	Arabinan								hypothetical protein
SECOE6D84F6F_00736	1.09474	0.0659525	1.45323e-63	4.02556e-62	Arabinan				CbpA	Cellobiose phosphorylase (EC 2.4.1.20)	Cellobiose and Beta-glucosides utilization	Bgl	Cellobiose phosphorylase
SECOE6D84F6F_00069	1.08852	0.13148	2.91576e-18	1.5594e-17	Arabinan								Chaperone protein HtpG
SECOE6D84F6F_02566	1.08167	0.0775353	6.97456e-46	1.33755e-44	Arabinan								hypothetical protein
SECOE6D84F6F_00158	1.07408	0.0964765	2.0789e-30	2.14576e-29	Arabinan								RNA polymerase sigma factor RpoS
SECOE6D84F6F_01945	1.07365	0.553456	0.0025642	0.00450437	Arabinan								hypothetical protein
SECOE6D84F6F_01356	1.06846	0.127797	1.62622e-18	8.90094e-18	Arabinan				SdhB	Succinate dehydrogenase iron-sulfur protein (EC 1.3.5.1)	Succinate production	Succinate	Fumarate reductase iron-sulfur subunit
SECOE6D84F6F_00187	1.05224	0.0976617	1.24896e-28	1.20116e-27	Arabinan								hypothetical protein
SECOE6D84F6F_02391	1.04871	0.0878725	2.17046e-34	2.69519e-33	Arabinan								Response regulator MprA
SECOE6D84F6F_00586	1.04625	0.125943	2.89629e-18	1.55155e-17	Arabinan	Predicted PUL 3	Pectin	unk	SGBP_HG	Surface glycan binding protein, homogalacturonan-specific	Galacturonate, Glucuronate, Oligogalacturonate and Glucuronide utilization	GalAs	hypothetical protein
SECOE6D84F6F_00367	1.04609	0.130615	3.44662e-17	1.72918e-16	Arabinan								hypothetical protein
SECOE6D84F6F_00001	1.04598	0.460001	0.00112179	0.00205525	Arabinan								hypothetical protein
SECOE6D84F6F_01813	1.04352	0.0819199	1.03096e-38	1.55411e-37	Arabinan								hypothetical protein
SECOE6D84F6F_01220	1.04209	0.0558988	4.08371e-79	1.42315e-77	Arabinan				BglA	Beta-glucosidase (EC 3.2.1.21)	Cellobiose and Beta-glucosides utilization	Bgl	Thermostable beta-glucosidase B
SECOE6D84F6F_01464	1.0407	0.12382	1.30541e-18	7.20754e-18	Arabinan	Predicted PUL 15	Dextran	GH27_4					Isomalto-dextranase
SECOE6D84F6F_01247	1.03836	0.0916975	2.97572e-31	3.22552e-30	Arabinan								hypothetical protein
SECOE6D84F6F_00908	1.03835	0.075681	2.25285e-44	4.12513e-43	Arabinan								hypothetical protein
SECOE6D84F6F_01465	1.03539	0.138452	2.41805e-15	1.09607e-14	Arabinan	Predicted PUL 15	Dextran	GH97	SusB	Glucan 1,4-alpha-glucosidase (EC 3.2.1.3)	Maltose and Maltodextrin utilization	MOS	Glucan 1,4-alpha-glucosidase SusB
SECOE6D84F6F_00121	1.03419	0.122164	8.06658e-19	4.51533e-18	Arabinan								hypothetical protein
SECOE6D84F6F_00688	1.03174	0.0604344	7.23565e-67	2.07529e-65	Arabinan								Multidrug export protein MepA
SECOE6D84F6F_01090	1.02582	0.180148	4.46365e-10	1.40317e-09	Arabinan				ArgC	N-acetyl-gamma-glutamyl-phosphate reductase (EC 1.2.1.38)	Arginine biosynthesis	Arg	N-acetyl-gamma-glutamyl-phosphate reductase
SECOE6D84F6F_01390	1.02065	0.0596366	3.75838e-67	1.08758e-65	Arabinan								hypothetical protein
SECOE6D84F6F_00906	1.01858	0.0664339	1.5409e-54	3.69929e-53	Arabinan								hypothetical protein
SECOE6D84F6F_02592	1.01324	0.390599	0.000482301	0.000916797	Arabinan								hypothetical protein
SECOE6D84F6F_02073	1.01188	0.0962096	2.54647e-27	2.29891e-26	Arabinan								hypothetical protein
SECOE6D84F6F_01821	1.0074	0.12239	6.94264e-18	3.58869e-17	Arabinan				LldP	DL-lactate permease, LctP family	D-lactate utilization; L-lactate utilization	Llac_ut; Dlac_ut	Glycolate permease GlcA
SECOE6D84F6F_00352	1.0071	0.193463	7.87223e-09	2.29235e-08	Arabinan								hypothetical protein
SECOE6D84F6F_01230	1.00219	0.0666564	1.59922e-52	3.67595e-51	Arabinan	Predicted PUL 11	Arabinoxylan	GH67	AguA	Xylan alpha-1,2-glucuronosidase (EC 3.2.1.131)	Xylose and Xylosides utilization	XOS	Extracellular xylan exo-alpha-(1->2)-glucuronosidase
SECOE6D84F6F_02938	-1.00226	0.250316	2.7978e-06	6.63325e-06	Glucose								hypothetical protein
SECOE6D84F6F_01305	-1.0048	0.14675	2.94273e-13	1.1422e-12	Glucose								hypothetical protein
SECOE6D84F6F_00096	-1.00614	0.089356	7.57791e-31	8.02615e-30	Glucose								hypothetical protein
SECOE6D84F6F_00250	-1.00845	0.0864734	7.17012e-33	8.24056e-32	Glucose								3',5'-cyclic adenosine monophosphate phosphodiesterase CpdA
SECOE6D84F6F_00727	-1.01226	0.160602	1.10779e-11	3.88145e-11	Glucose								tRNA-Ser(gga)
SECOE6D84F6F_00251	-1.01269	0.0887711	1.33786e-31	1.47484e-30	Glucose								hypothetical protein
SECOE6D84F6F_02019	-1.01556	0.353796	0.00019779	0.000390164	Glucose								tRNA-Val(tac)
SECOE6D84F6F_02872	-1.01635	0.234511	6.00048e-07	1.51343e-06	Glucose								hypothetical protein
SECOE6D84F6F_02588	-1.01786	0.111942	3.34466e-21	2.21678e-20	Glucose								hypothetical protein
SECOE6D84F6F_02819	-1.01893	0.235556	6.15949e-07	1.55112e-06	Glucose								hypothetical protein
SECOE6D84F6F_01112	-1.01992	0.156445	2.5475e-12	9.21477e-12	Glucose	Predicted PUL 8	No CAZymes	SusD					hypothetical protein
SECOE6D84F6F_01433	-1.03089	0.114571	7.37127e-21	4.78763e-20	Glucose								hypothetical protein
SECOE6D84F6F_01726	-1.03339	0.240635	6.65131e-07	1.67108e-06	Glucose								Putative fluoride ion transporter CrcB
SECOE6D84F6F_00416	-1.03717	0.12644	7.33373e-18	3.78481e-17	Glucose								hypothetical protein
SECOE6D84F6F_02326	-1.03808	0.0757113	2.55581e-44	4.6276e-43	Glucose								hypothetical protein
SECOE6D84F6F_01126	-1.04541	0.121129	1.80251e-19	1.05071e-18	Glucose	Predicted PUL 9	No CAZymes	SusD					SusD-like protein P2
SECOE6D84F6F_00233	-1.05159	0.174375	5.06016e-11	1.69948e-10	Glucose								tRNA-Gly(ccc)
SECOE6D84F6F_00185	-1.05958	0.296181	1.28066e-05	2.84289e-05	Glucose								hypothetical protein
SECOE6D84F6F_02824	-1.08877	0.111702	4.29606e-24	3.25316e-23	Glucose								hypothetical protein
SECOE6D84F6F_01577	-1.09202	0.148588	4.74619e-15	2.11007e-14	Glucose								hypothetical protein
SECOE6D84F6F_02532	-1.09212	0.0952551	4.26578e-32	4.85102e-31	Glucose								Single-stranded DNA-binding protein
SECOE6D84F6F_02868	-1.09633	0.389678	0.00018345	0.000363423	Glucose								hypothetical protein
SECOE6D84F6F_00006	-1.09827	0.245648	2.20923e-07	5.76035e-07	Glucose								hypothetical protein
SECOE6D84F6F_02832	-1.10768	0.132941	1.69191e-18	9.23145e-18	Glucose								hypothetical protein
SECOE6D84F6F_01441	-1.11172	0.15863	5.32024e-14	2.19935e-13	Glucose								Macrolide export ATP-binding/permease protein MacB
SECOE6D84F6F_01603	-1.11276	0.0882871	3.84206e-38	5.63445e-37	Glucose								Ribonuclease H
SECOE6D84F6F_02339	-1.11471	0.227611	2.4664e-08	6.90294e-08	Glucose								hypothetical protein
SECOE6D84F6F_02991	-1.11808	0.435382	0.000381823	0.000733979	Glucose								hypothetical protein
SECOE6D84F6F_00034	-1.11882	0.508095	0.001134	0.00207527	Glucose								Tyrosine recombinase XerC
SECOE6D84F6F_02409	-1.1191	0.0461883	1.92093e-131	1.15292e-129	Glucose								Pyruvate kinase
SECOE6D84F6F_01897	-1.12545	0.221123	8.57674e-09	2.48856e-08	Glucose				DapL	L,L-diaminopimelate aminotransferase (EC 2.6.1.83)	Lysine biosynthesis	Lys	LL-diaminopimelate aminotransferase
SECOE6D84F6F_00139	-1.12851	0.184123	1.91188e-11	6.60597e-11	Glucose								tRNA-Ser(gct)
SECOE6D84F6F_02480	-1.13014	0.136199	2.04257e-18	1.10702e-17	Glucose								Antiholin-like protein LrgA
SECOE6D84F6F_00142	-1.1373	0.0786706	3.79865e-49	8.09963e-48	Glucose								hypothetical protein
SECOE6D84F6F_00674	-1.13884	0.211499	1.60578e-09	4.8867e-09	Glucose								Tyrosine recombinase XerC
SECOE6D84F6F_02303	-1.14195	0.128269	9.76296e-21	6.31572e-20	Glucose								Peptidyl-tRNA hydrolase
SECOE6D84F6F_02325	-1.14343	0.114563	3.20226e-25	2.5626e-24	Glucose								hypothetical protein
SECOE6D84F6F_01241	-1.14644	0.178519	2.66142e-12	9.61613e-12	Glucose								Tyrosine recombinase XerC
SECOE6D84F6F_02769	-1.15246	0.12031	1.64831e-23	1.2169e-22	Glucose				HexR	Predicted regulator for galacturonate utilization, LacI family	Glucuronate utilization; Galacturonate utilization; Glucuronides utilization; Oligogalacturonate utilization	GlcA; GalA; GlcAs; GalAs	HTH-type transcriptional repressor PurR
SECOE6D84F6F_00670	-1.15768	0.151548	3.87622e-16	1.84748e-15	Glucose								hypothetical protein
SECOE6D84F6F_00616	-1.1616	0.188088	1.25604e-11	4.37252e-11	Glucose								tRNA-Ser(tga)
SECOE6D84F6F_01309	-1.16523	0.507027	0.000772656	0.00143424	Glucose								tRNA-Met(cat)
SECOE6D84F6F_02843	-1.16646	0.398959	0.000104489	0.000212587	Glucose								hypothetical protein
SECOE6D84F6F_02320	-1.17471	0.0868964	1.75249e-43	3.08686e-42	Glucose								hypothetical protein
SECOE6D84F6F_02302	-1.17925	0.145525	8.59605e-18	4.42219e-17	Glucose								Heat shock protein 15
SECOE6D84F6F_01335	-1.19122	0.367374	3.12708e-05	6.7074e-05	Glucose								hypothetical protein
SECOE6D84F6F_00106	-1.19182	0.346324	1.45961e-05	3.22688e-05	Glucose								hypothetical protein
SECOE6D84F6F_00359	-1.19638	0.0883031	1.08452e-43	1.94195e-42	Glucose								hypothetical protein
SECOE6D84F6F_02324	-1.19715	0.10137	4.77428e-34	5.86116e-33	Glucose								hypothetical protein
SECOE6D84F6F_00439	-1.20049	0.559642	0.00111121	0.00203701	Glucose								hypothetical protein
SECOE6D84F6F_02972	-1.20183	0.352303	1.60305e-05	3.52955e-05	Glucose								hypothetical protein
SECOE6D84F6F_02321	-1.20208	0.0936338	1.33669e-39	2.06297e-38	Glucose								hypothetical protein
SECOE6D84F6F_01050	-1.22169	0.230691	2.07813e-09	6.27115e-09	Glucose								tRNA-Tyr(gta)
SECOE6D84F6F_02319	-1.22665	0.156334	6.14051e-17	3.03375e-16	Glucose								hypothetical protein
SECOE6D84F6F_01214	-1.22877	0.078326	2.22119e-57	5.7134e-56	Glucose								hypothetical protein
SECOE6D84F6F_01274	-1.23585	0.178206	6.01447e-14	2.46122e-13	Glucose								tRNA-Asn(gtt)
SECOE6D84F6F_02823	-1.2389	0.144131	1.12095e-19	6.59348e-19	Glucose								hypothetical protein
SECOE6D84F6F_01440	-1.24229	0.157421	4.14185e-17	2.05886e-16	Glucose								Macrolide export ATP-binding/permease protein MacB
SECOE6D84F6F_01127	-1.24616	0.0991923	4.09891e-38	5.9572e-37	Glucose	Predicted PUL 9	No CAZymes	SusC					TonB-dependent receptor P3
SECOE6D84F6F_01439	-1.24728	0.153655	6.4799e-18	3.36022e-17	Glucose								Macrolide export protein MacA
SECOE6D84F6F_01275	-1.24736	0.181068	8.16963e-14	3.30559e-13	Glucose								tRNA-Asn(gtt)
SECOE6D84F6F_01617	-1.2516	0.0813171	2.18101e-55	5.35504e-54	Glucose								2-C-methyl-D-erythritol 2,4-cyclodiphosphate synthase
SECOE6D84F6F_01816	-1.27	0.124875	3.32881e-26	2.78777e-25	Glucose				MetY	O-succinylhomoserine sulfhydrylase (EC 2.5.1.48)	Methionine biosynthesis	Met	O-acetyl-L-homoserine sulfhydrylase
SECOE6D84F6F_02827	-1.27711	0.0991352	6.62164e-40	1.04178e-38	Glucose								hypothetical protein
SECOE6D84F6F_02112	-1.28451	0.219051	6.73373e-11	2.24296e-10	Glucose								tRNA-Tyr(gta)
SECOE6D84F6F_02821	-1.30159	0.301899	2.84019e-07	7.32887e-07	Glucose								hypothetical protein
SECOE6D84F6F_02500	-1.30182	0.24183	1.12007e-09	3.44742e-09	Glucose								hypothetical protein
SECOE6D84F6F_02899	-1.30953	0.0693813	2.08637e-81	7.51326e-80	Glucose								tetracycline resistance ribosomal protection protein Tet(Q)
SECOE6D84F6F_02479	-1.31065	0.118893	3.51301e-30	3.58039e-29	Glucose								Cytidylate kinase
SECOE6D84F6F_01113	-1.32194	0.152521	5.58434e-20	3.3641e-19	Glucose	Predicted PUL 8	No CAZymes	SusC					TonB-dependent receptor SusC
SECOE6D84F6F_00671	-1.32214	0.150362	1.83021e-20	1.14512e-19	Glucose								Phosphatidylglycerophosphatase A
SECOE6D84F6F_02322	-1.33371	0.101607	2.76123e-41	4.54271e-40	Glucose								hypothetical protein
SECOE6D84F6F_01697	-1.35046	0.260732	3.36815e-09	1.00703e-08	Glucose	Predicted PUL 18	No CAZymes	unk					hypothetical protein
SECOE6D84F6F_01046	-1.35122	0.115752	2.13335e-33	2.50514e-32	Glucose								tRNA-Trp(cca)
SECOE6D84F6F_00020	-1.35601	0.317172	3.19324e-07	8.22677e-07	Glucose								tRNA-Gln(ctg)
SECOE6D84F6F_02828	-1.36586	0.0924082	2.39967e-51	5.43869e-50	Glucose								hypothetical protein
SECOE6D84F6F_00195	-1.37355	0.136248	8.57503e-26	6.98283e-25	Glucose								hypothetical protein
SECOE6D84F6F_00196	-1.3822	0.115009	3.66118e-35	4.65329e-34	Glucose								tRNA-Asp(gtc)
SECOE6D84F6F_00197	-1.38372	0.116806	2.89847e-34	3.58547e-33	Glucose								tRNA-Asp(gtc)
SECOE6D84F6F_02772	-1.38372	0.132129	1.50122e-27	1.37443e-26	Glucose								hypothetical protein
SECOE6D84F6F_00198	-1.38991	0.117549	3.82648e-34	4.71544e-33	Glucose								tRNA-Asp(gtc)
SECOE6D84F6F_00809	-1.39594	0.0870723	1.00665e-59	2.69633e-58	Glucose				LpxA	Acyl-[acyl-carrier-protein]--UDP-N-acetylglucosamine O-acyltransferase (EC 2.3.1.129)	Lipid A biosynthesis	LPS	Acyl-[acyl-carrier-protein]--UDP-N-acetylglucosamine O-acyltransferase
SECOE6D84F6F_01115	-1.40597	0.139655	1.04669e-25	8.48081e-25	Glucose	Predicted PUL 8	No CAZymes	unk					hypothetical protein
SECOE6D84F6F_02822	-1.43013	0.130666	1.01313e-29	1.00723e-28	Glucose								hypothetical protein
SECOE6D84F6F_02580	-1.43386	0.127262	2.78351e-31	3.0375e-30	Glucose								hypothetical protein
SECOE6D84F6F_00008	-1.44542	0.160743	3.61403e-21	2.39042e-20	Glucose								hypothetical protein
SECOE6D84F6F_02976	-1.4475	0.158013	7.73503e-22	5.32256e-21	Glucose								hypothetical protein
SECOE6D84F6F_02528	-1.45762	0.134722	4.34257e-29	4.21386e-28	Glucose								tRNA-Leu(cag)
SECOE6D84F6F_00232	-1.46061	0.32959	1.5125e-07	3.99838e-07	Glucose								tRNA-Thr(cgt)
SECOE6D84F6F_02527	-1.46503	0.143186	2.27104e-26	1.92178e-25	Glucose								tRNA-Gly(gcc)
SECOE6D84F6F_02530	-1.46636	0.144788	6.63363e-26	5.45675e-25	Glucose								tRNA-Gly(gcc)
SECOE6D84F6F_00208	-1.46774	0.179394	4.37987e-18	2.30816e-17	Glucose								tRNA-Arg(acg)
SECOE6D84F6F_01542	-1.4696	0.140547	2.21178e-27	2.00795e-26	Glucose								tRNA-Gly(gcc)
SECOE6D84F6F_02525	-1.47644	0.146883	1.47889e-25	1.19529e-24	Glucose								tRNA-Gly(gcc)
SECOE6D84F6F_02323	-1.49999	0.135354	2.76233e-30	2.84213e-29	Glucose								hypothetical protein
SECOE6D84F6F_02988	-1.51156	0.156763	9.66051e-24	7.24762e-23	Glucose								hypothetical protein
SECOE6D84F6F_02579	-1.51683	0.104911	4.46743e-49	9.46337e-48	Glucose								hypothetical protein
SECOE6D84F6F_02973	-1.51819	0.297732	5.63558e-09	1.65743e-08	Glucose								hypothetical protein
SECOE6D84F6F_00018	-1.53922	0.189773	9.55162e-18	4.90599e-17	Glucose								tRNA-Tyr(gta)
SECOE6D84F6F_02163	-1.55628	0.313774	1.21611e-08	3.48181e-08	Glucose								tRNA-Gln(ctg)
SECOE6D84F6F_00042	-1.56859	0.268218	9.10511e-11	3.01119e-10	Glucose								hypothetical protein
SECOE6D84F6F_02803	-1.57146	0.485733	2.14349e-05	4.65309e-05	Glucose								DNA primase
SECOE6D84F6F_00019	-1.57414	0.263129	4.10654e-11	1.38928e-10	Glucose								tRNA-Phe(gaa)
SECOE6D84F6F_01694	-1.57686	0.208043	7.19509e-16	3.37961e-15	Glucose	Predicted PUL 18	No CAZymes	SusC					TonB-dependent receptor P26
SECOE6D84F6F_00017	-1.58231	0.164171	1.2892e-23	9.58325e-23	Glucose								tRNA-Gln(ttg)
SECOE6D84F6F_00047	-1.58537	0.130932	2.44787e-35	3.13579e-34	Glucose								hypothetical protein
SECOE6D84F6F_01236	-1.58571	0.172411	8.52181e-22	5.85152e-21	Glucose	Predicted PUL 12	No CAZymes	unk					hypothetical protein
SECOE6D84F6F_02975	-1.58628	0.239098	6.53081e-13	2.48431e-12	Glucose								hypothetical protein
SECOE6D84F6F_01242	-1.58849	0.179536	2.05914e-20	1.27831e-19	Glucose								hypothetical protein
SECOE6D84F6F_02162	-1.59631	0.315742	7.83536e-09	2.28367e-08	Glucose								tRNA-Gln(ctg)
SECOE6D84F6F_00014	-1.62113	0.133529	1.91036e-35	2.46672e-34	Glucose								Toluene efflux pump periplasmic linker protein TtgA
SECOE6D84F6F_00015	-1.63284	0.118289	7.8586e-45	1.47224e-43	Glucose								Tetracycline resistance protein TetM from transposon TnFO1
SECOE6D84F6F_00009	-1.63993	0.158872	1.6704e-26	1.42468e-25	Glucose								hypothetical protein
SECOE6D84F6F_01114	-1.64847	0.1333	1.32397e-36	1.75861e-35	Glucose	Predicted PUL 8	No CAZymes	unk					hypothetical protein
SECOE6D84F6F_01696	-1.65144	0.273551	3.49186e-11	1.18773e-10	Glucose	Predicted PUL 18	No CAZymes	Pept_MA					hypothetical protein
SECOE6D84F6F_02477	-1.66112	0.162739	5.92269e-26	4.88433e-25	Glucose								tRNA-Pro(tgg)
SECOE6D84F6F_02478	-1.66384	0.166269	4.57334e-25	3.63289e-24	Glucose								tRNA-Pro(tgg)
SECOE6D84F6F_00810	-1.66737	0.0924592	4.27932e-74	1.40094e-72	Glucose								Outer membrane protein OprM
SECOE6D84F6F_00010	-1.67268	0.14191	1.6428e-33	1.94318e-32	Glucose								hypothetical protein
SECOE6D84F6F_00498	-1.67494	0.330192	8.11205e-09	2.35584e-08	Glucose	Predicted PUL 1	b-glucan, b-mannan, xyloglucan, xylan, glucomannan	unk					hypothetical protein
SECOE6D84F6F_01899	-1.70632	0.226705	1.59205e-15	7.31889e-15	Glucose				DapF	Diaminopimelate epimerase (EC 5.1.1.7)	Lysine biosynthesis	Lys	Diaminopimelate epimerase
SECOE6D84F6F_00491	-1.71283	0.207815	5.67612e-18	2.96237e-17	Glucose	Predicted PUL 1	b-glucan, b-mannan, xyloglucan, xylan, glucomannan	GH26_3	Man26	Extracellular endo-beta-1,4-mannanase (GH26)	Mannose and Mannosides utilization	bMAN	Mannan endo-1,4-beta-mannosidase
SECOE6D84F6F_00013	-1.7132	0.129109	1.53678e-41	2.54117e-40	Glucose								Efflux pump membrane transporter BepE
SECOE6D84F6F_02300	-1.71865	0.24304	4.60394e-14	1.913e-13	Glucose								hypothetical protein
SECOE6D84F6F_00811	-1.73401	0.0962472	7.59381e-74	2.46116e-72	Glucose								Efflux pump membrane transporter BepE
SECOE6D84F6F_00812	-1.74829	0.103169	1.11902e-65	3.12651e-64	Glucose								Multidrug resistance protein MdtE
SECOE6D84F6F_00847	-1.76794	0.440241	1.1495e-06	2.82452e-06	Glucose								tRNA-Lys(ttt)
SECOE6D84F6F_00011	-1.80604	0.142305	3.9066e-38	5.70328e-37	Glucose								hypothetical protein
SECOE6D84F6F_02844	-1.82437	0.566415	2.16901e-05	4.70533e-05	Glucose								hypothetical protein
SECOE6D84F6F_01695	-1.86583	0.321986	2.30529e-10	7.41215e-10	Glucose	Predicted PUL 18	No CAZymes	SusD					hypothetical protein
SECOE6D84F6F_00502	-1.9161	0.132321	1.31281e-48	2.71006e-47	Glucose								hypothetical protein
SECOE6D84F6F_00506	-1.95839	0.21747	1.46549e-20	9.24054e-20	Glucose	Predicted PUL 2	b-glucan, b-mannan, xyloglucan, xylan, glucomannan	unk					hypothetical protein
SECOE6D84F6F_00490	-1.97609	0.198712	2.02228e-24	1.55682e-23	Glucose	Predicted PUL 1	b-glucan, b-mannan, xyloglucan, xylan, glucomannan	GH130_1	BmgP	4-O-beta-D-mannosyl-D-glucose phosphorylase (EC 2.4.1.281)	Beta-mannooligosaccharides utilization; Beta-mannan degradation	bMnOS; bMAN	4-O-beta-D-mannosyl-D-glucose phosphorylase
SECOE6D84F6F_02898	-1.97856	0.12695	8.53476e-56	2.11154e-54	Glucose								IS4 family transposase ISCARN70
SECOE6D84F6F_00016	-1.97888	0.126951	8.2271e-56	2.05108e-54	Glucose								IS4 family transposase ISCARN70
SECOE6D84F6F_00012	-1.98323	0.13661	8.62825e-49	1.79257e-47	Glucose								Cation efflux system protein CusC
SECOE6D84F6F_00495	-2.01043	0.200885	1.12945e-24	8.82057e-24	Glucose	Predicted PUL 1	b-glucan, b-mannan, xyloglucan, xylan, glucomannan	SusC					TonB-dependent receptor P3
SECOE6D84F6F_00517	-2.01463	0.228239	7.88932e-20	4.71758e-19	Glucose								hypothetical protein
SECOE6D84F6F_00505	-2.02008	0.220836	4.43565e-21	2.91601e-20	Glucose	Predicted PUL 2	b-glucan, b-mannan, xyloglucan, xylan, glucomannan	GH5_4	XynA	Endo-1,4-beta-xylanase (EC 3.2.1.8)	Xylose and Xylosides utilization	XOS	hypothetical protein
SECOE6D84F6F_02733	-2.07773	0.17519	1.81388e-33	2.13774e-32	Glucose								tRNA-Arg(tct)
SECOE6D84F6F_00519	-2.18352	0.188576	5.19501e-32	5.86656e-31	Glucose								hypothetical protein
SECOE6D84F6F_00518	-2.25059	0.298668	3.58567e-15	1.60513e-14	Glucose								hypothetical protein
SECOE6D84F6F_01898	-2.31444	0.436813	4.88035e-09	1.44186e-08	Glucose								hypothetical protein
SECOE6D84F6F_01238	-2.34585	0.250482	6.47045e-22	4.49052e-21	Glucose	Predicted PUL 12	No CAZymes	unk					hypothetical protein
SECOE6D84F6F_01237	-2.36344	0.169741	4.42382e-45	8.43389e-44	Glucose	Predicted PUL 12	No CAZymes	unk					hypothetical protein
SECOE6D84F6F_00895	-2.4046	0.288429	5.77422e-18	3.00872e-17	Glucose								tRNA-Met(cat)
SECOE6D84F6F_01239	-2.44269	0.169922	6.66801e-48	1.35918e-46	Glucose	Predicted PUL 12	No CAZymes	SusD					hypothetical protein
SECOE6D84F6F_01240	-2.44451	0.185195	7.79273e-41	1.26281e-39	Glucose	Predicted PUL 12	No CAZymes	SusC					TonB-dependent receptor P26
SECOE6D84F6F_01817	-2.46671	0.165556	2.92003e-51	6.57209e-50	Glucose								hypothetical protein
SECOE6D84F6F_02529	-2.53069	0.281854	1.87724e-20	1.17228e-19	Glucose								tRNA-Leu(gag)
SECOE6D84F6F_02526	-2.54504	0.282755	1.50412e-20	9.46573e-20	Glucose								tRNA-Leu(gag)
SECOE6D84F6F_01819	-2.57329	0.180381	2.64022e-47	5.24966e-46	Glucose								hypothetical protein
SECOE6D84F6F_01818	-2.70561	0.243129	4.91966e-30	4.9827e-29	Glucose								hypothetical protein
SECOE6D84F6F_01092	-2.70785	0.241518	1.91598e-30	1.98393e-29	Glucose								hypothetical protein
SECOE6D84F6F_00492	-2.78884	0.198708	4.41349e-46	8.51436e-45	Glucose	Predicted PUL 1	b-glucan, b-mannan, xyloglucan, xylan, glucomannan	CE7	MnbY	Predicted mannan acetyl-esterase	Mannose and Mannosides utilization	bMAN	Acetyl esterase Axe7A
SECOE6D84F6F_01820	-2.83324	0.228748	1.2602e-36	1.68078e-35	Glucose								ECF RNA polymerase sigma factor EcfG
SECOE6D84F6F_00503	-3.21589	0.159497	2.61162e-92	1.05803e-90	Glucose	Predicted PUL 2	b-glucan, b-mannan, xyloglucan, xylan, glucomannan	GH5_7	Man5	Extracellular endo-beta-1,4-mannanase (GH5)	Mannose and Mannosides utilization	bMAN	hypothetical protein
SECOE6D84F6F_01669	-3.30645	0.101937	7.67995e-233	7.3208e-231	Glucose	Predicted PUL17a	starch	CBM20|GH77_3	MalQ	4-alpha-glucanotransferase (amylomaltase) (EC 2.4.1.25)	Maltose utilization; Maltooligosaccharides utilization	Mal; MOS	hypothetical protein
SECOE6D84F6F_01672	-3.66941	0.123753	7.77015e-196	6.45719e-194	Glucose	Predicted PUL17a	starch	GH13_46	NplT	Neopullulanase (EC 3.2.1.135)	Maltose and Maltodextrin utilization	MOS	Cyclomaltodextrinase
SECOE6D84F6F_01670	-4.04796	0.140874	1.07968e-184	7.95284e-183	Glucose	Predicted PUL17a	starch	GH97_2	SusB	Glucan 1,4-alpha-glucosidase (EC 3.2.1.3)	Maltose and Maltodextrin utilization	MOS	Glucan 1,4-alpha-glucosidase SusB
SECOE6D84F6F_01668	-4.05253	0.144714	1.11082e-175	8.00035e-174	Glucose	Predicted PUL17a	starch	MFS	MalT	Predicted maltose transporter, MFS family	Maltose and Maltodextrin utilization	Mal	hypothetical protein
SECOE6D84F6F_01671	-4.23719	0.129206	3.85367e-239	3.90305e-237	Glucose	Predicted PUL17a	starch	GH13_14	PulA	Pullulanase (EC 3.2.1.41)	Maltose and Maltodextrin utilization	MOS	Pullulanase
SECOE6D84F6F_01667	-4.25409	0.168416	4.78864e-144	2.98461e-142	Glucose	Predicted PUL17a	starch	unk	MalR	Maltose operon transcriptional repressor MalR, LacI family	Maltose utilization; Maltooligosaccharides utilization	Mal; MOS	HTH-type transcriptional repressor CytR
SECOE6D84F6F_00022	-4.29992	0.702142	8.73327e-13	3.26842e-12	Glucose								tRNA-Arg(acg)
SECOE6D84F6F_01657	-4.44785	0.151656	2.05771e-192	1.58787e-190	Glucose								hypothetical protein
SECOE6D84F6F_00928	-5.78606	0.723751	5.05119e-18	2.64901e-17	Glucose								tRNA-Met(cat)
SECOE6D84F6F_00021	-6.2754	0.644021	3.0894e-24	2.35594e-23	Glucose								tRNA-Ser(tga)
SECOE6D84F6F_01663	-6.33381	0.152459	2.22507e-308	2.22507e-308	Glucose	Predicted PUL17a	starch	unk	SusF	Outer membrane protein SusF	Maltose and Maltodextrin utilization	MOS	Outer membrane protein SusF
SECOE6D84F6F_01666	-6.48751	0.160338	2.22507e-308	2.22507e-308	Glucose	Predicted PUL17a	starch	SusC	SusC_mal	SusC, outer membrane protein involved in maltodextrin utilization	Maltose utilization; Maltooligosaccharides utilization	Mal; MOS	TonB-dependent receptor SusC
SECOE6D84F6F_01664	-6.49086	0.177657	1.54295e-293	2.27305e-291	Glucose	Predicted PUL17a	starch	unk	SusE	Surface glycan-binding protein involved in maltodextrin utilization	Maltose and Maltodextrin utilization	MOS	Outer membrane protein SusE
SECOE6D84F6F_01665	-6.56993	0.168461	2.22507e-308	2.22507e-308	Glucose	Predicted PUL17a	starch	SusD	SusD_mal	SusD, outer membrane protein involved in maltodextrin utilization	Maltose utilization; Maltooligosaccharides utilization	Mal; MOS	Starch-binding protein SusD
SECOE6D84F6F_00023	-8.51617	0.712646	1.1975e-33	1.43214e-32	Glucose								tRNA-Ser(gct)
b) True negative genes
						Polysaccharide utilization locus (PUL) and carbohydrate-active enzyme (CAZyme) annotations			mcSEED metabolic pathway annotations				Prokka annotations
Locus ID	DESeq2 Log2 Fold-Change	DESeq2 Log2 Fold-Change Standard Error	P-value1	Adjusted P-value1	Upregulated in	PUL ID	Predicted substrate	CAZyme annotation	Protein name	Protein product	Functional pathway	Functional pathway abbreviation	Predicted function
SECOE6D84F6F_02218	0.484404	0.290974	0.0403551	0.0594774	Arabinan								hypothetical protein
SECOE6D84F6F_00787	0.470775	0.29479	0.0480416	0.0697905	Arabinan								Toxin RTX-I translocation ATP-binding protein
SECOE6D84F6F_02139	0.458946	0.36257	0.0839806	0.117674	Arabinan								hypothetical protein
SECOE6D84F6F_02904	0.450056	0.635112	0.143075	0.191772	Arabinan								hypothetical protein
SECOE6D84F6F_01922	0.450056	0.635112	0.143075	0.191772	Arabinan								hypothetical protein
SECOE6D84F6F_01150	0.443531	0.435147	0.119105	0.162466	Arabinan								hypothetical protein
SECOE6D84F6F_01926	0.43704	0.278824	0.0574618	0.0826236	Arabinan								hypothetical protein
SECOE6D84F6F_01805	0.421333	0.227721	0.0352186	0.0526735	Arabinan								hypothetical protein
SECOE6D84F6F_01948	0.418075	0.430529	0.138631	0.186665	Arabinan								hypothetical protein
SECOE6D84F6F_02315	0.39528	0.381504	0.142849	0.191629	Arabinan								hypothetical protein
SECOE6D84F6F_01964	0.394655	0.43533	0.1617	0.215048	Arabinan								hypothetical protein
SECOE6D84F6F_02138	0.387765	0.255516	0.0743274	0.104783	Arabinan								hypothetical protein
SECOE6D84F6F_02142	0.384594	0.24516	0.0685557	0.0973659	Arabinan								hypothetical protein
SECOE6D84F6F_01779	0.38317	0.279188	0.0959984	0.133076	Arabinan								hypothetical protein
SECOE6D84F6F_01802	0.375326	0.200543	0.0386294	0.0571392	Arabinan								hypothetical protein
SECOE6D84F6F_02856	0.375318	0.506074	0.196271	0.257119	Arabinan								hypothetical protein
SECOE6D84F6F_01219	0.368009	0.207971	0.0488416	0.0707941	Arabinan								hypothetical protein
SECOE6D84F6F_01560	0.346703	0.180441	0.037312	0.0553701	Arabinan								Multidrug resistance protein MdtA
SECOE6D84F6F_02399	0.341671	0.223286	0.0834174	0.116936	Arabinan								hypothetical protein
SECOE6D84F6F_00247	0.340475	0.349298	0.188619	0.247998	Arabinan								hypothetical protein
SECOE6D84F6F_00245	0.339675	0.177537	0.0386452	0.0571392	Arabinan								IS256 family transposase ISSba9
SECOE6D84F6F_01806	0.334298	0.173349	0.0378337	0.0560929	Arabinan								hypothetical protein
SECOE6D84F6F_02850	0.333398	0.305866	0.169411	0.224381	Arabinan								hypothetical protein
SECOE6D84F6F_01943	0.328529	0.405126	0.228935	0.295844	Arabinan								hypothetical protein
SECOE6D84F6F_01807	0.328018	0.176654	0.044951	0.0656244	Arabinan								hypothetical protein
SECOE6D84F6F_01739	0.32619	0.255924	0.133834	0.180958	Arabinan				MetE2	Methionine synthase II (cobalamin-independent)	Methionine biosynthesis	Met	5-methyltetrahydropteroyltriglutamate--homocysteine methyltransferase
SECOE6D84F6F_02891	0.323182	0.615873	0.259984	0.332127	Arabinan								hypothetical protein
SECOE6D84F6F_01733	0.322328	0.238041	0.119257	0.162605	Arabinan								RNA polymerase sigma-H factor
SECOE6D84F6F_02911	0.321889	0.437499	0.247487	0.317288	Arabinan								hypothetical protein
SECOE6D84F6F_01320	0.31213	0.177983	0.0580139	0.0833067	Arabinan								hypothetical protein
SECOE6D84F6F_02845	0.307155	0.305171	0.204704	0.266873	Arabinan								hypothetical protein
SECOE6D84F6F_02428	0.30581	0.219999	0.117273	0.160353	Arabinan								hypothetical protein
SECOE6D84F6F_00324	0.295258	0.232297	0.146455	0.195817	Arabinan				ThiS	Sulfur carrier protein ThiS	Thiamine pyrophosphate biosynthesis	B1	hypothetical protein
SECOE6D84F6F_02888	0.29249	0.193674	0.0977521	0.135449	Arabinan								hypothetical protein
SECOE6D84F6F_02441	0.290065	0.16661	0.0624321	0.0892162	Arabinan								hypothetical protein
SECOE6D84F6F_01801	0.287737	0.202205	0.115643	0.158411	Arabinan								hypothetical protein
SECOE6D84F6F_01590	0.286799	0.146048	0.0385932	0.0571143	Arabinan								hypothetical protein
SECOE6D84F6F_02214	0.286415	0.2019	0.11689	0.159952	Arabinan								putative protein YjbR
SECOE6D84F6F_00344	0.286132	0.452622	0.303482	0.381087	Arabinan								Thioredoxin-dependent 5'-adenylylsulfate reductase
SECOE6D84F6F_02440	0.276396	0.195643	0.120737	0.164485	Arabinan								hypothetical protein
SECOE6D84F6F_02857	0.274024	0.199978	0.130679	0.176987	Arabinan								DNA mismatch repair protein MutS
SECOE6D84F6F_01920	0.273401	0.379695	0.303658	0.38116	Arabinan								hypothetical protein
SECOE6D84F6F_02202	0.271612	0.313392	0.268291	0.341797	Arabinan								Colistin resistance protein EmrA
SECOE6D84F6F_02890	0.270917	0.748312	0.295112	0.371584	Arabinan								hypothetical protein
SECOE6D84F6F_01302	0.270225	0.425786	0.323902	0.404846	Arabinan								hypothetical protein
SECOE6D84F6F_02185	0.267909	0.23914	0.197004	0.257872	Arabinan								hypothetical protein
SECOE6D84F6F_00676	0.267881	0.365956	0.307217	0.385426	Arabinan								hypothetical protein
SECOE6D84F6F_00859	0.267073	0.442323	0.332854	0.414119	Arabinan								hypothetical protein
SECOE6D84F6F_01554	0.264872	0.313606	0.280424	0.355715	Arabinan								hypothetical protein
SECOE6D84F6F_01246	0.264157	0.268706	0.239624	0.308428	Arabinan								hypothetical protein
SECOE6D84F6F_01566	0.263598	0.533033	0.346994	0.429568	Arabinan								hypothetical protein
SECOE6D84F6F_02203	0.26071	0.264431	0.240974	0.309551	Arabinan								hypothetical protein
SECOE6D84F6F_02140	0.258957	0.290368	0.271281	0.34547	Arabinan								hypothetical protein
SECOE6D84F6F_02429	0.256957	0.145007	0.0622221	0.0889554	Arabinan								hypothetical protein
SECOE6D84F6F_01946	0.253244	0.512113	0.364051	0.448456	Arabinan								hypothetical protein
SECOE6D84F6F_00119	0.251723	0.24993	0.23985	0.308597	Arabinan								hypothetical protein
SECOE6D84F6F_02855	0.249802	0.294491	0.29237	0.368705	Arabinan								hypothetical protein
SECOE6D84F6F_01961	0.248863	0.358313	0.338413	0.420068	Arabinan								hypothetical protein
SECOE6D84F6F_02601	0.248744	0.213263	0.192231	0.252235	Arabinan								hypothetical protein
SECOE6D84F6F_01944	0.247069	0.618678	0.367382	0.451873	Arabinan								hypothetical protein
SECOE6D84F6F_01766	0.239334	0.154054	0.0998734	0.138093	Arabinan								hypothetical protein
SECOE6D84F6F_02902	0.238825	0.37497	0.365339	0.449701	Arabinan								hypothetical protein
SECOE6D84F6F_01095	0.236016	0.177051	0.150268	0.200584	Arabinan								hypothetical protein
SECOE6D84F6F_02384	0.235129	0.12286	0.0471838	0.0686368	Arabinan								Aconitate hydratase A
SECOE6D84F6F_00682	0.231278	0.545962	0.402844	0.491019	Arabinan								hypothetical protein
SECOE6D84F6F_02886	0.229824	0.162801	0.132249	0.178964	Arabinan								Glyoxal reductase
SECOE6D84F6F_01658	0.225178	0.2707	0.318337	0.398045	Arabinan								hypothetical protein
SECOE6D84F6F_01689	0.223803	0.196504	0.210803	0.273942	Arabinan								hypothetical protein
SECOE6D84F6F_00388	0.222029	0.299805	0.353845	0.436879	Arabinan								hypothetical protein
SECOE6D84F6F_03012	0.220267	0.108302	0.0364526	0.0543186	Arabinan								hypothetical protein
SECOE6D84F6F_01457	0.220208	0.495874	0.424506	0.512793	Arabinan								hypothetical protein
SECOE6D84F6F_00754	0.219722	0.115026	0.0486297	0.0705501	Arabinan								hypothetical protein
SECOE6D84F6F_01765	0.218765	0.108388	0.0378926	0.0561546	Arabinan								hypothetical protein
SECOE6D84F6F_01768	0.218302	0.132955	0.086664	0.121016	Arabinan								hypothetical protein
SECOE6D84F6F_01369	0.213854	0.107593	0.0410022	0.060294	Arabinan								hypothetical protein
SECOE6D84F6F_01096	0.212263	0.186183	0.214881	0.279018	Arabinan								hypothetical protein
SECOE6D84F6F_00281	0.210732	0.103667	0.0370025	0.0550115	Arabinan								ATP synthase subunit alpha
SECOE6D84F6F_01455	0.204969	0.363599	0.431327	0.519459	Arabinan								Tyrosine recombinase XerC
SECOE6D84F6F_02453	0.204873	0.118798	0.0744474	0.104906	Arabinan								Tol-Pal system protein TolB
SECOE6D84F6F_01735	0.203317	0.210424	0.281655	0.357137	Arabinan								hypothetical protein
SECOE6D84F6F_00051	0.202356	0.137254	0.122935	0.167127	Arabinan								hypothetical protein
SECOE6D84F6F_01941	0.200832	0.0982788	0.0365135	0.0543593	Arabinan								hypothetical protein
SECOE6D84F6F_02232	0.198066	0.100771	0.0440376	0.0644069	Arabinan				MenB	Naphthoate synthase (EC 4.1.3.36)	Menaquinone biosynthesis	MQ	1,4-dihydroxy-2-naphthoyl-CoA synthase
SECOE6D84F6F_02385	0.196586	0.123704	0.0992513	0.137409	Arabinan								Citrate synthase
SECOE6D84F6F_02814	0.195633	0.491451	0.474734	0.565666	Arabinan								hypothetical protein
SECOE6D84F6F_00755	0.194844	0.118625	0.0893655	0.124467	Arabinan								hypothetical protein
SECOE6D84F6F_01162	0.191781	0.116696	0.0895451	0.124663	Arabinan	Predicted PUL 10	Pectic galactan	SusC	SusC_gos	SusC, outer membrane protein involved in galacto-oligosaccharides utilization	Lactose and Beta-galactosides utilization	GOS	TonB-dependent receptor SusC
SECOE6D84F6F_02590	0.190276	0.477487	0.485975	0.577363	Arabinan								hypothetical protein
SECOE6D84F6F_02846	0.189308	0.438278	0.485169	0.576616	Arabinan								hypothetical protein
SECOE6D84F6F_02999	0.188681	0.0977921	0.0483945	0.0702718	Arabinan								Amino-acid carrier protein AlsT
SECOE6D84F6F_01553	0.188098	0.159048	0.208771	0.27152	Arabinan								hypothetical protein
SECOE6D84F6F_00285	0.18787	0.0952918	0.043943	0.0642976	Arabinan								ATP synthase subunit a
SECOE6D84F6F_00640	0.187736	0.413329	0.484826	0.57642	Arabinan								hypothetical protein
SECOE6D84F6F_01399	0.187682	0.113436	0.0879811	0.122802	Arabinan								Adaptive-response sensory-kinase SasA
SECOE6D84F6F_02143	0.186528	0.222274	0.34358	0.425992	Arabinan								hypothetical protein
SECOE6D84F6F_01701	0.186495	0.116998	0.0995591	0.137717	Arabinan								hypothetical protein
SECOE6D84F6F_02884	0.185131	0.197549	0.302815	0.380397	Arabinan								hypothetical protein
SECOE6D84F6F_00679	0.183019	0.469753	0.501715	0.590435	Arabinan								hypothetical protein
SECOE6D84F6F_02851	0.182832	0.354632	0.478329	0.569322	Arabinan								hypothetical protein
SECOE6D84F6F_01605	0.182412	0.208807	0.33125	0.41244	Arabinan								hypothetical protein
SECOE6D84F6F_02451	0.181489	0.0891514	0.0380256	0.0563258	Arabinan				CTBL	Cystathionine beta-lyase (EC 4.4.1.8)	Methionine biosynthesis	Met	Cystathionine beta-lyase PatB
SECOE6D84F6F_02742	0.180928	0.0908436	0.0422424	0.0619771	Arabinan								hypothetical protein
SECOE6D84F6F_02145	0.179712	0.283388	0.438404	0.527029	Arabinan								hypothetical protein
SECOE6D84F6F_02229	0.177519	0.106404	0.0865371	0.120891	Arabinan				MenI	1,4-dihydroxy-2-naphthoyl-CoA hydrolase (EC 3.1.2.28) in menaquinone biosynthesis	Menaquinone biosynthesis	MQ	1,4-dihydroxy-2-naphthoyl-CoA hydrolase
SECOE6D84F6F_00920	0.177358	0.122901	0.134624	0.181723	Arabinan								hypothetical protein
SECOE6D84F6F_01500	0.175598	0.0999012	0.0718674	0.101519	Arabinan								Uridine kinase
SECOE6D84F6F_00037	0.175297	0.298803	0.463024	0.552729	Arabinan								hypothetical protein
SECOE6D84F6F_01811	0.174562	0.0990497	0.0712347	0.100773	Arabinan								hypothetical protein
SECOE6D84F6F_01902	0.173975	0.41137	0.516273	0.605253	Arabinan								Ammonium transporter
SECOE6D84F6F_00915	0.172915	0.143941	0.206785	0.269369	Arabinan				ScrK	Fructokinase (EC 2.7.1.4)	Mannitol utilization; Sorbitol utilization; Sorbose utilization; Fructose utilization; Sucrose utilization; Fructooligosaccharides utilization	Mtl; Stl; Sor; Fru; Scr; FOS	ATP-dependent 6-phosphofructokinase
SECOE6D84F6F_01176	0.169599	0.0911695	0.0577833	0.0830123	Arabinan								hypothetical protein
SECOE6D84F6F_02721	0.165811	0.0932194	0.069401	0.098394	Arabinan				MmdC	Biotin carboxyl carrier protein => methylmalonyl-CoA decarboxylase	Propionate production	Propionate	hypothetical protein
SECOE6D84F6F_01767	0.165486	0.137027	0.206535	0.269151	Arabinan								hypothetical protein
SECOE6D84F6F_02799	0.165422	0.333981	0.511205	0.600513	Arabinan								hypothetical protein
SECOE6D84F6F_01565	0.16463	0.0817449	0.040746	0.0599718	Arabinan								Transcriptional regulatory protein ZraR
SECOE6D84F6F_02338	0.163762	0.186752	0.340016	0.421734	Arabinan								hypothetical protein
SECOE6D84F6F_00858	0.163435	0.327606	0.512811	0.601746	Arabinan								hypothetical protein
SECOE6D84F6F_02807	0.163258	0.263698	0.461925	0.551825	Arabinan								hypothetical protein
SECOE6D84F6F_01574	0.162824	0.127174	0.183288	0.241675	Arabinan								hypothetical protein
SECOE6D84F6F_02937	0.161621	0.612958	0.536685	0.624558	Arabinan								hypothetical protein
SECOE6D84F6F_00074	0.158108	0.0830517	0.0529795	0.076484	Arabinan								Protein QmcA
SECOE6D84F6F_00396	0.157402	0.611467	0.546829	0.63386	Arabinan								hypothetical protein
SECOE6D84F6F_02128	0.157339	0.182647	0.350429	0.433381	Arabinan								hypothetical protein
SECOE6D84F6F_01682	0.155252	0.106834	0.135397	0.182538	Arabinan	Predicted PUL 17b	Arabinan	unk					hypothetical protein
SECOE6D84F6F_01712	0.155023	0.271047	0.49232	0.583191	Arabinan								hypothetical protein
SECOE6D84F6F_01575	0.154881	0.0820712	0.0551756	0.0794775	Arabinan								hypothetical protein
SECOE6D84F6F_00476	0.154115	0.0742379	0.0354488	0.0529688	Arabinan								NAD(P)H-quinone oxidoreductase chain 4 1
SECOE6D84F6F_00919	0.152911	0.226733	0.444326	0.533751	Arabinan								hypothetical protein
SECOE6D84F6F_02447	0.152822	0.0898835	0.0830805	0.116514	Arabinan								Protein UmuD
SECOE6D84F6F_01803	0.152051	0.358228	0.556116	0.641871	Arabinan								hypothetical protein
SECOE6D84F6F_02230	0.152009	0.100653	0.121871	0.16589	Arabinan				MenF	Menaquinone-specific isochorismate synthase (EC 5.4.4.2)	Menaquinone biosynthesis	MQ	Isochorismate synthase MenF
SECOE6D84F6F_00283	0.150473	0.0966755	0.111532	0.153153	Arabinan								ATP synthase subunit b
SECOE6D84F6F_02493	0.150049	0.139162	0.258779	0.330979	Arabinan								hypothetical protein
SECOE6D84F6F_00568	0.148929	0.0821111	0.0653423	0.0931285	Arabinan				RokA	N-acetylglucosamine kinase, glucokinase-like (EC 2.7.1.59)	Glucose utilization; N-acetylglucosamine utilization; Chitobiose utilization; N-acetylneuraminate utilization	Glc; GlcNAc; Chb; Neu5Ac	Glucokinase
SECOE6D84F6F_00605	0.148665	0.653119	0.55583	0.641769	Arabinan								hypothetical protein
SECOE6D84F6F_00054	0.147458	0.110273	0.168699	0.22353	Arabinan								hypothetical protein
SECOE6D84F6F_00642	0.146517	0.576005	0.579765	0.666791	Arabinan								hypothetical protein
SECOE6D84F6F_02728	0.145155	0.0803522	0.0666137	0.0948155	Arabinan								Integration host factor subunit alpha
SECOE6D84F6F_02095	0.144675	0.0924075	0.110132	0.151309	Arabinan				RibE	Riboflavin synthase eubacterial/eukaryotic (EC 2.5.1.9)	Riboflavin biosynthesis	B2	Riboflavin synthase
SECOE6D84F6F_00213	0.144157	0.0952425	0.121996	0.16599	Arabinan								Protein GrpE
SECOE6D84F6F_01099	0.142929	0.086785	0.0936338	0.130132	Arabinan				ProC	Pyrroline-5-carboxylate reductase (EC 1.5.1.2)	Proline biosynthesis	Pro	Pyrroline-5-carboxylate reductase
SECOE6D84F6F_02316	0.142495	0.215247	0.45857	0.548221	Arabinan								hypothetical protein
SECOE6D84F6F_02077	0.141535	0.07235	0.0476378	0.069266	Arabinan								hypothetical protein
SECOE6D84F6F_01728	0.141134	0.185589	0.408548	0.496291	Arabinan								hypothetical protein
SECOE6D84F6F_01483	0.140503	0.0990115	0.146392	0.195814	Arabinan								hypothetical protein
SECOE6D84F6F_01636	0.13868	0.0683831	0.0403177	0.0594493	Arabinan				SerB1	Phosphoserine phosphatase (EC 3.1.3.3)	Serine biosynthesis	Ser	hypothetical protein
SECOE6D84F6F_02969	0.134111	0.162264	0.37865	0.464675	Arabinan								hypothetical protein
SECOE6D84F6F_02564	0.133488	0.0727071	0.0630269	0.0900266	Arabinan								Adaptive-response sensory-kinase SasA
SECOE6D84F6F_00284	0.13348	0.098212	0.164381	0.218255	Arabinan								ATP synthase subunit c
SECOE6D84F6F_00286	0.133044	0.0903602	0.133337	0.180361	Arabinan								hypothetical protein
SECOE6D84F6F_00217	0.132648	0.0629333	0.0333778	0.0501517	Arabinan				GlcT	Galactose/glucose transporter, FHS family, MFS superfamily	Galactose utilization; Glucose utilization	Gal; Glc	L-fucose-proton symporter
SECOE6D84F6F_01723	0.132099	0.0733551	0.0681788	0.0969581	Arabinan								Protein RecA
SECOE6D84F6F_02741	0.131997	0.109268	0.213981	0.277961	Arabinan								hypothetical protein
SECOE6D84F6F_00123	0.131812	0.101192	0.182023	0.240105	Arabinan								hypothetical protein
SECOE6D84F6F_02312	0.13029	0.636833	0.606646	0.692303	Arabinan								hypothetical protein
SECOE6D84F6F_00288	0.130229	0.0887547	0.134952	0.18209	Arabinan								ATP synthase subunit beta
SECOE6D84F6F_00901	0.129949	0.228133	0.517601	0.606268	Arabinan	Predicted PUL 6	No CAZymes	unk					hypothetical protein
SECOE6D84F6F_00820	0.129848	0.0617094	0.0337414	0.0505575	Arabinan								hypothetical protein
SECOE6D84F6F_02355	0.129143	0.123734	0.279081	0.354151	Arabinan								hypothetical protein
SECOE6D84F6F_02109	0.128856	0.0757374	0.0846128	0.118458	Arabinan								hypothetical protein
SECOE6D84F6F_00794	0.128121	0.0810443	0.108367	0.149137	Arabinan								hypothetical protein
SECOE6D84F6F_01097	0.127293	0.132406	0.316172	0.395948	Arabinan								hypothetical protein
SECOE6D84F6F_01061	0.126757	0.164352	0.410574	0.498192	Arabinan								Glutamate--tRNA ligase
SECOE6D84F6F_02513	0.125716	0.0673519	0.0592143	0.0848799	Arabinan								Membrane-bound lytic murein transglycosylase F
SECOE6D84F6F_02507	0.124984	0.0842604	0.131459	0.177969	Arabinan				SerA	D-3-phosphoglycerate dehydrogenase (EC 1.1.1.95)	Serine biosynthesis	Ser	Hydroxypyruvate reductase
SECOE6D84F6F_01648	0.124763	0.0633547	0.046814	0.06816	Arabinan								1-deoxy-D-xylulose 5-phosphate reductoisomerase
SECOE6D84F6F_00282	0.124075	0.0871762	0.14733	0.196825	Arabinan								ATP synthase subunit delta
SECOE6D84F6F_01790	0.123943	0.105576	0.228064	0.294955	Arabinan								hypothetical protein
SECOE6D84F6F_02389	0.123079	0.164073	0.423609	0.5119	Arabinan								hypothetical protein
SECOE6D84F6F_01551	0.123054	0.136797	0.346942	0.429568	Arabinan								hypothetical protein
SECOE6D84F6F_02186	0.122863	0.544313	0.643616	0.726309	Arabinan								hypothetical protein
SECOE6D84F6F_01362	0.12281	0.0802064	0.120047	0.163613	Arabinan								D-aminoacyl-tRNA deacylase
SECOE6D84F6F_01460	0.122396	0.0831199	0.134467	0.181662	Arabinan	Predicted PUL 15	Dextran	GH31_15	MalZ	Maltodextrin glucosidase (EC 3.2.1.20)	Maltose and Maltodextrin utilization	MOS	hypothetical protein
SECOE6D84F6F_00837	0.122127	0.0653034	0.0588887	0.0844506	Arabinan								Phosphatidylserine decarboxylase proenzyme
SECOE6D84F6F_00301	0.120802	0.13339	0.344762	0.42713	Arabinan								hypothetical protein
SECOE6D84F6F_01774	0.115872	0.110872	0.281945	0.357366	Arabinan								hypothetical protein
SECOE6D84F6F_02343	0.115527	0.0554421	0.0358298	0.0534643	Arabinan								hypothetical protein
SECOE6D84F6F_02598	0.114888	0.0713934	0.103388	0.142648	Arabinan				ThiS	Sulfur carrier protein ThiS	Thiamine pyrophosphate biosynthesis	B1	Sulfur carrier protein ThiS
SECOE6D84F6F_02459	0.114837	0.120698	0.324675	0.405344	Arabinan								hypothetical protein
SECOE6D84F6F_02705	0.11463	0.149113	0.417563	0.505607	Arabinan								hypothetical protein
SECOE6D84F6F_02400	0.11454	0.101155	0.246031	0.315547	Arabinan								hypothetical protein
SECOE6D84F6F_02563	0.113317	0.0586938	0.0516137	0.0746119	Arabinan								hypothetical protein
SECOE6D84F6F_00463	0.113167	0.0752931	0.127704	0.173175	Arabinan				MetY	O-succinylhomoserine sulfhydrylase (EC 2.5.1.48)	Methionine biosynthesis	Met	O-acetyl-L-homoserine sulfhydrylase
SECOE6D84F6F_00412	0.11195	0.0723664	0.117308	0.160353	Arabinan								Penicillin-binding protein 1A
SECOE6D84F6F_02066	0.110294	0.109088	0.298372	0.375251	Arabinan				Asd	Aspartate-semialdehyde dehydrogenase (EC 1.2.1.11)	Lysine biosynthesis; Threonine biosynthesis; Methionine biosynthesis	Lys; Thr; Met	Aspartate-semialdehyde dehydrogenase
SECOE6D84F6F_01398	0.109373	0.115989	0.330308	0.411583	Arabinan								hypothetical protein
SECOE6D84F6F_01804	0.10842	0.320271	0.660564	0.742591	Arabinan								hypothetical protein
SECOE6D84F6F_02841	0.108241	0.356842	0.674177	0.754752	Arabinan								hypothetical protein
SECOE6D84F6F_00391	0.108226	0.0842314	0.191376	0.251215	Arabinan								hypothetical protein
SECOE6D84F6F_02593	0.107397	0.332384	0.668569	0.750028	Arabinan								hypothetical protein
SECOE6D84F6F_02089	0.105891	0.0869833	0.215245	0.279267	Arabinan								Protein SapB
SECOE6D84F6F_02509	0.105403	0.0835886	0.199878	0.261001	Arabinan				ThrB2	Predicted functional analog of homoserine kinase (EC 2.7.1.-)	Threonine biosynthesis	Thr	2,3-bisphosphoglycerate-independent phosphoglycerate mutase
SECOE6D84F6F_00842	0.105296	0.0931064	0.248384	0.318187	Arabinan								tRNA-specific adenosine deaminase
SECOE6D84F6F_02905	0.104387	0.650996	0.671988	0.752822	Arabinan								hypothetical protein
SECOE6D84F6F_01923	0.104387	0.650996	0.671988	0.752822	Arabinan								hypothetical protein
SECOE6D84F6F_00830	0.103599	0.169485	0.512554	0.601661	Arabinan	Predicted PUL 5	No CAZymes	unk					hypothetical protein
SECOE6D84F6F_01985	0.103483	0.0871534	0.226735	0.293469	Arabinan								hypothetical protein
SECOE6D84F6F_01189	0.103123	0.0528401	0.0494785	0.0716212	Arabinan								hypothetical protein
SECOE6D84F6F_00807	0.102609	0.0545347	0.05813	0.0834363	Arabinan								hypothetical protein
SECOE6D84F6F_02445	0.101564	0.110633	0.344667	0.42713	Arabinan				SrlR4	Transciptional regulator of sorbitol utilization, LacI family	Sorbitol utilization	Stl	Catabolite control protein A
SECOE6D84F6F_02044	0.10135	0.116842	0.370301	0.454945	Arabinan				Pgl	Polygalacturonase (EC 3.2.1.15)	Galacturonate, Glucuronate, Oligogalacturonate and Glucuronide utilization	GalAs	hypothetical protein
SECOE6D84F6F_00323	0.100171	0.148797	0.477886	0.569073	Arabinan								Phosphate import ATP-binding protein PstB 3
SECOE6D84F6F_02538	0.100053	0.0701507	0.149064	0.199059	Arabinan								hypothetical protein
SECOE6D84F6F_02729	0.0999132	0.0953496	0.284362	0.359866	Arabinan								DNA-binding protein HU
SECOE6D84F6F_01098	0.0992652	0.328366	0.690799	0.772027	Arabinan								hypothetical protein
SECOE6D84F6F_00627	0.0989195	0.0630705	0.113396	0.155463	Arabinan								hypothetical protein
SECOE6D84F6F_01583	0.0978943	0.148667	0.487611	0.57867	Arabinan								Putative fimbrium subunit Fim1C
SECOE6D84F6F_02934	0.097794	0.127355	0.424867	0.513038	Arabinan								hypothetical protein
SECOE6D84F6F_00578	0.0974476	0.0516251	0.057507	0.082652	Arabinan								Ribulose-phosphate 3-epimerase
SECOE6D84F6F_00974	0.0974449	0.0604188	0.103801	0.143156	Arabinan								Trifunctional nucleotide phosphoesterase protein YfkN
SECOE6D84F6F_00800	0.0973716	0.0741601	0.183493	0.241847	Arabinan								GTP-binding protein TypA/BipA
SECOE6D84F6F_01749	0.0970598	0.0876941	0.259731	0.332033	Arabinan								hypothetical protein
SECOE6D84F6F_01870	0.0969382	0.424615	0.716349	0.795916	Arabinan								hypothetical protein
SECOE6D84F6F_02151	0.0967756	0.0560782	0.0821215	0.115219	Arabinan				RhiO	rhamnogalacturonan acetylesterase	Rhamnose and Rhamnosides utilization	Rhi	Pectinesterase A
SECOE6D84F6F_00332	0.096474	0.094666	0.297942	0.374856	Arabinan								Glutamate-1-semialdehyde 2,1-aminomutase 2
SECOE6D84F6F_00035	0.0962061	0.491342	0.718869	0.798443	Arabinan								hypothetical protein
SECOE6D84F6F_01481	0.0958902	0.0599236	0.106582	0.146867	Arabinan								Undecaprenyl phosphate-alpha-4-amino-4-deoxy-L-arabinose arabinosyl transferase
SECOE6D84F6F_02226	0.0945109	0.0761034	0.208066	0.270712	Arabinan								hypothetical protein
SECOE6D84F6F_00320	0.0936071	0.0586345	0.107533	0.148115	Arabinan								hypothetical protein
SECOE6D84F6F_01640	0.0933994	0.063094	0.135119	0.182239	Arabinan								Phosphoethanolamine transferase EptC
SECOE6D84F6F_02043	0.0924914	0.0667656	0.161546	0.214931	Arabinan								Lipoprotein-releasing system ATP-binding protein LolD
SECOE6D84F6F_02679	0.0923286	0.0957619	0.324518	0.405304	Arabinan								putative protein
SECOE6D84F6F_02201	0.0912065	0.251119	0.671269	0.752536	Arabinan								hypothetical protein
SECOE6D84F6F_01250	0.091091	0.0967908	0.335986	0.417375	Arabinan								Xanthine phosphoribosyltransferase
SECOE6D84F6F_00703	0.0905122	0.0872391	0.290844	0.367066	Arabinan								Exodeoxyribonuclease 7 small subunit
SECOE6D84F6F_02692	0.0900376	0.0600396	0.13044	0.176737	Arabinan								hypothetical protein
SECOE6D84F6F_01929	0.088402	0.377468	0.735182	0.810678	Arabinan								hypothetical protein
SECOE6D84F6F_02231	0.0882457	0.114457	0.42647	0.514591	Arabinan				MenD	2-succinyl-5-enolpyruvyl-6-hydroxy-3-cyclohexene-1-carboxylic-acid synthase (EC 2.2.1.9)	Menaquinone biosynthesis	MQ	2-succinyl-5-enolpyruvyl-6-hydroxy-3-cyclohexene-1-carboxylate synthase
SECOE6D84F6F_02541	0.0881827	0.0879634	0.307294	0.385426	Arabinan								hypothetical protein
SECOE6D84F6F_02736	0.0880114	0.100008	0.367562	0.451923	Arabinan								hypothetical protein
SECOE6D84F6F_00857	0.0873007	0.616478	0.729287	0.809181	Arabinan								hypothetical protein
SECOE6D84F6F_02367	0.0871279	0.0711447	0.215235	0.279267	Arabinan				GltD	Glutamate synthase [NADPH] small chain (EC 1.4.1.13)	Glutamate biosynthesis	Glu	Glutamate synthase [NADPH] small chain
SECOE6D84F6F_00667	0.0858883	0.0476921	0.0702166	0.0993764	Arabinan								Catabolite control protein A
SECOE6D84F6F_01386	0.0856	0.0631817	0.171447	0.226986	Arabinan								tRNA (guanosine(18)-2'-O)-methyltransferase
SECOE6D84F6F_02894	0.0853824	0.140809	0.525007	0.613612	Arabinan								hypothetical protein
SECOE6D84F6F_02813	0.084905	0.462409	0.750891	0.822264	Arabinan								hypothetical protein
SECOE6D84F6F_01499	0.0848158	0.0575853	0.137712	0.185582	Arabinan								hypothetical protein
SECOE6D84F6F_00135	0.0846345	0.0730843	0.240934	0.309551	Arabinan								hypothetical protein
SECOE6D84F6F_02378	0.0839767	0.0491062	0.0854708	0.119608	Arabinan								DEAD-box ATP-dependent RNA helicase CshA
SECOE6D84F6F_01485	0.0836951	0.0530527	0.112281	0.154001	Arabinan								hypothetical protein
SECOE6D84F6F_01282	0.08347	0.0409761	0.0408489	0.060096	Arabinan				SpeA	Arginine decarboxylase (EC 4.1.1.19)	Arginine degradation	Arg_d	Biosynthetic arginine decarboxylase
SECOE6D84F6F_01966	0.0833414	0.6455	0.734237	0.810678	Arabinan								hypothetical protein
SECOE6D84F6F_02197	0.083077	0.0882149	0.337479	0.419069	Arabinan								tRNA-specific 2-thiouridylase MnmA
SECOE6D84F6F_02050	0.0830628	0.210298	0.660091	0.742316	Arabinan								Efflux pump membrane transporter BepE
SECOE6D84F6F_02199	0.0827949	0.0881611	0.338838	0.420435	Arabinan								hypothetical protein
SECOE6D84F6F_01421	0.0825864	0.0699978	0.232678	0.300083	Arabinan								Leucine--tRNA ligase
SECOE6D84F6F_01965	0.082108	0.645022	0.738018	0.810678	Arabinan								hypothetical protein
SECOE6D84F6F_01827	0.0815576	0.0641987	0.199586	0.260725	Arabinan								Trk system potassium uptake protein TrkH
SECOE6D84F6F_01188	0.0810913	0.058674	0.16354	0.217227	Arabinan								hypothetical protein
SECOE6D84F6F_01436	0.080871	0.158583	0.58814	0.674508	Arabinan								hypothetical protein
SECOE6D84F6F_01502	0.0805988	0.0612588	0.184397	0.242743	Arabinan								Phosphoenolpyruvate carboxykinase (ATP)
SECOE6D84F6F_01652	0.0804083	0.082917	0.324358	0.40526	Arabinan								ATP-dependent DNA helicase RecG
SECOE6D84F6F_02265	0.0803793	0.0700536	0.245769	0.315373	Arabinan								Hydroperoxy fatty acid reductase gpx1
SECOE6D84F6F_00393	0.0794425	0.54344	0.762282	0.832483	Arabinan								hypothetical protein
SECOE6D84F6F_01982	0.0789364	0.0593444	0.179867	0.237454	Arabinan	Predicted PUL 19	HMOs	GH2_10	LacZ	Beta-galactosidase (EC 3.2.1.23)	Galactooligosaccharides utilization; Lactose utilization	GOS; Lac	Beta-galactosidase
SECOE6D84F6F_03026	0.0788941	0.0880462	0.361484	0.445464	Arabinan								hypothetical protein
SECOE6D84F6F_01515	0.0786735	0.0649127	0.220943	0.286202	Arabinan								Tyrosine recombinase XerD
SECOE6D84F6F_01351	0.0781512	0.0583254	0.17681	0.233799	Arabinan								hypothetical protein
SECOE6D84F6F_00203	0.0778154	0.0677729	0.245798	0.315373	Arabinan								hypothetical protein
SECOE6D84F6F_02743	0.077317	0.114702	0.486832	0.578159	Arabinan								Thioredoxin-like protein
SECOE6D84F6F_01252	0.0772647	0.0586748	0.184345	0.242743	Arabinan				XP	Xanthine permease	Purine uptake	Pur_ut	Uric acid permease PucK
SECOE6D84F6F_01761	0.0769583	0.632495	0.756261	0.827216	Arabinan								hypothetical protein
SECOE6D84F6F_01395	0.0764369	0.0685851	0.259807	0.332033	Arabinan				PurE	N5-carboxyaminoimidazole ribonucleotide mutase (EC 5.4.99.18)	Purine biosynthesis	Pur	N5-carboxyaminoimidazole ribonucleotide mutase
SECOE6D84F6F_00574	0.0750064	0.123063	0.527558	0.616149	Arabinan				TrpF	Phosphoribosylanthranilate isomerase (EC 5.3.1.24)	Tryptophan biosynthesis	Trp	N-(5'-phosphoribosyl)anthranilate isomerase
SECOE6D84F6F_02233	0.0747102	0.0690204	0.273693	0.347858	Arabinan				QueF	NADPH-dependent 7-cyano-7-deazaguanine reductase (EC 1.7.1.13)	Queuosine biosynthesis	Q	NADPH-dependent 7-cyano-7-deazaguanine reductase
SECOE6D84F6F_02239	0.0741872	0.0415149	0.0727779	0.102688	Arabinan				LpxC	UDP-3-O-[3-hydroxymyristoyl] N-acetylglucosamine deacetylase (EC 3.5.1.108)	Lipid A biosynthesis	LPS	UDP-3-O-acyl-N-acetylglucosamine deacetylase
SECOE6D84F6F_02126	0.0740853	0.05592	0.182013	0.240105	Arabinan								hypothetical protein
SECOE6D84F6F_00360	0.0737351	0.0859481	0.382702	0.469114	Arabinan								HTH-type transcriptional activator RhaS
SECOE6D84F6F_01278	0.072961	0.0512627	0.152127	0.202982	Arabinan								hypothetical protein
SECOE6D84F6F_00289	0.0727786	0.0730593	0.313113	0.392421	Arabinan								ATP-dependent 6-phosphofructokinase 1
SECOE6D84F6F_02469	0.0723226	0.103307	0.472815	0.563588	Arabinan								hypothetical protein
SECOE6D84F6F_00525	0.0721674	0.0744049	0.325799	0.406471	Arabinan								hypothetical protein
SECOE6D84F6F_01144	0.0718838	0.217269	0.710513	0.791059	Arabinan								hypothetical protein
SECOE6D84F6F_02717	0.0718016	0.0345093	0.0369384	0.0549414	Arabinan								hypothetical protein
SECOE6D84F6F_02031	0.0715298	0.0740258	0.327686	0.40863	Arabinan								hypothetical protein
SECOE6D84F6F_00821	0.0713452	0.0556323	0.196437	0.257233	Arabinan				AroA	3-phosphoshikimate 1-carboxyvinyltransferase (EC 2.5.1.19)	Chorismate biosynthesis	Chor	3-phosphoshikimate 1-carboxyvinyltransferase
SECOE6D84F6F_01425	0.0706314	0.128218	0.566816	0.65329	Arabinan								hypothetical protein
SECOE6D84F6F_02840	0.0706107	0.41824	0.790513	0.844169	Arabinan								hypothetical protein
SECOE6D84F6F_02811	0.0692734	0.373875	0.790323	0.844169	Arabinan								hypothetical protein
SECOE6D84F6F_02914	0.0691965	0.0504737	0.167852	0.22268	Arabinan				FucP	Fucose permease	Fucose and Fucosides utilization	Fuc	L-fucose-proton symporter
SECOE6D84F6F_02281	0.0687986	0.0590492	0.240131	0.308835	Arabinan								hypothetical protein
SECOE6D84F6F_02540	0.0686511	0.0710982	0.328522	0.409515	Arabinan								hypothetical protein
SECOE6D84F6F_01535	0.0679876	0.0653779	0.293541	0.36975	Arabinan								hypothetical protein
SECOE6D84F6F_00567	0.0678558	0.0623992	0.272462	0.346566	Arabinan				GlcK	Glucokinase (EC 2.7.1.2)	Glucose utilization; N-acetylglucosamine utilization; Chitobiose utilization; N-acetylneuraminate utilization	Glc; GlcNAc; Chb; Neu5Ac	Glucokinase
SECOE6D84F6F_02276	0.0674461	0.782151	0.732446	0.810678	Arabinan								hypothetical protein
SECOE6D84F6F_02379	0.0672562	0.0511985	0.186262	0.244998	Arabinan								Single-stranded-DNA-specific exonuclease RecJ
SECOE6D84F6F_02989	0.0668768	0.49066	0.801553	0.852867	Arabinan								hypothetical protein
SECOE6D84F6F_00318	0.0664966	0.0562526	0.233694	0.301154	Arabinan								hypothetical protein
SECOE6D84F6F_00472	0.0662968	0.0377464	0.0780294	0.10981	Arabinan								UvrABC system protein A
SECOE6D84F6F_01705	0.066267	0.0622073	0.282392	0.357678	Arabinan								Cellulase/esterase CelE
SECOE6D84F6F_02596	0.0659812	0.0587073	0.257211	0.329104	Arabinan				ThiC	Phosphomethylpyrimidine synthase ThiC (EC 4.1.99.17)	Thiamine pyrophosphate biosynthesis	B1	Phosphomethylpyrimidine synthase
SECOE6D84F6F_02206	0.0656882	0.235997	0.749645	0.821643	Arabinan								hypothetical protein
SECOE6D84F6F_00357	0.0652284	0.0547143	0.229927	0.296979	Arabinan								Proline--tRNA ligase
SECOE6D84F6F_02356	0.0647943	0.0552177	0.237271	0.305642	Arabinan								putative protein YqeN
SECOE6D84F6F_00641	0.0636829	0.309818	0.793232	0.846793	Arabinan								hypothetical protein
SECOE6D84F6F_00468	0.0628932	0.0602851	0.292718	0.368999	Arabinan								hypothetical protein
SECOE6D84F6F_01564	0.0621332	0.0764894	0.410203	0.497928	Arabinan								hypothetical protein
SECOE6D84F6F_00190	0.062083	0.0420418	0.138125	0.186061	Arabinan				ManR3	Transcriptional regulator of mannan utilization, AraC family	Mannose and Mannosides utilization	bMAN	HTH-type transcriptional activator RhaS
SECOE6D84F6F_01584	0.0617896	0.0840785	0.45494	0.544483	Arabinan				RbsK	Ribokinase (EC 2.7.1.15)	Ribose utilization	Rib	Ribokinase
SECOE6D84F6F_02569	0.0617649	0.0947148	0.505397	0.594337	Arabinan								hypothetical protein
SECOE6D84F6F_01187	0.060792	0.200397	0.73814	0.810678	Arabinan								hypothetical protein
SECOE6D84F6F_02224	0.0599754	0.0703931	0.38871	0.475041	Arabinan								Glucose-6-phosphate isomerase
SECOE6D84F6F_02557	0.0598103	0.696231	0.79356	0.846865	Arabinan								hypothetical protein
SECOE6D84F6F_01932	0.0590642	0.0792711	0.449554	0.539232	Arabinan								hypothetical protein
SECOE6D84F6F_01197	0.0586888	0.0888245	0.50089	0.590107	Arabinan								hypothetical protein
SECOE6D84F6F_02159	0.0586444	0.0822672	0.468902	0.559194	Arabinan								hypothetical protein
SECOE6D84F6F_01255	0.0583926	0.098919	0.545804	0.633351	Arabinan								Transcription elongation factor GreA
SECOE6D84F6F_01060	0.0581041	0.112028	0.593173	0.67932	Arabinan				WaaA	3-deoxy-D-manno-octulosonic acid transferase (EC 2.4.99.12)(EC 2.4.99.13)	Lipid A biosynthesis	LPS	3-deoxy-D-manno-octulosonic acid transferase
SECOE6D84F6F_02990	0.0579377	0.700543	0.798484	0.850719	Arabinan								hypothetical protein
SECOE6D84F6F_00274	0.0577856	0.0752022	0.43618	0.524743	Arabinan								hypothetical protein
SECOE6D84F6F_01076	0.0576733	0.0937479	0.529977	0.618529	Arabinan								hypothetical protein
SECOE6D84F6F_02333	0.0569772	0.112475	0.601724	0.687412	Arabinan								hypothetical protein
SECOE6D84F6F_02314	0.0569576	0.292425	0.809165	0.857308	Arabinan								hypothetical protein
SECOE6D84F6F_02110	0.0568936	0.0633282	0.364476	0.448809	Arabinan								hypothetical protein
SECOE6D84F6F_02122	0.0564344	0.0540887	0.293474	0.36975	Arabinan								Dipeptidyl carboxypeptidase
SECOE6D84F6F_00886	0.0561416	0.0721774	0.431058	0.519353	Arabinan								Phosphomannomutase/phosphoglucomutase
SECOE6D84F6F_02615	0.0561366	0.0700893	0.417824	0.505664	Arabinan								hypothetical protein
SECOE6D84F6F_00390	0.0560319	0.0879224	0.51636	0.605253	Arabinan								hypothetical protein
SECOE6D84F6F_01321	0.055727	0.0708085	0.425851	0.514035	Arabinan								hypothetical protein
SECOE6D84F6F_02737	0.0557012	0.0927984	0.540198	0.627746	Arabinan								hypothetical protein
SECOE6D84F6F_01967	0.0555212	0.711956	0.803162	0.853179	Arabinan								hypothetical protein
SECOE6D84F6F_01844	0.0550004	0.0641572	0.386722	0.472969	Arabinan								hypothetical protein
SECOE6D84F6F_02801	0.0549525	0.713563	0.804599	0.854145	Arabinan								hypothetical protein
SECOE6D84F6F_01161	0.0549489	0.119361	0.63399	0.717946	Arabinan	Predicted PUL 10	Pectic galactan	SusD	SusD_gos	SusD, outer membrane protein involved in galacto-oligosaccharides utilization	Lactose and Beta-galactosides utilization	GOS	hypothetical protein
SECOE6D84F6F_00798	0.054388	0.0610596	0.368896	0.453391	Arabinan								S-ribosylhomocysteine lyase
SECOE6D84F6F_02227	0.0543873	0.0548668	0.318151	0.397965	Arabinan								Lysine--tRNA ligase
SECOE6D84F6F_01857	0.0543564	0.715261	0.806107	0.855186	Arabinan								hypothetical protein
SECOE6D84F6F_02046	0.0540917	0.716019	0.806777	0.855337	Arabinan								hypothetical protein
SECOE6D84F6F_02701	0.0538295	0.0655966	0.407147	0.49496	Arabinan								tRNA N6-adenosine threonylcarbamoyltransferase
SECOE6D84F6F_00737	0.0533988	0.0792281	0.493985	0.584136	Arabinan								hypothetical protein
SECOE6D84F6F_00547	0.0533486	0.0902527	0.546825	0.63386	Arabinan								hypothetical protein
SECOE6D84F6F_00271	0.0528677	0.0509362	0.296376	0.373031	Arabinan								RNA polymerase-binding transcription factor DksA
SECOE6D84F6F_02207	0.0517981	0.163266	0.735268	0.810678	Arabinan								hypothetical protein
SECOE6D84F6F_00571	0.0515474	0.0831528	0.52866	0.617214	Arabinan				TrpE	Anthranilate synthase, aminase component (EC 4.1.3.27)	Tryptophan biosynthesis	Trp	Anthranilate synthase component 1
SECOE6D84F6F_01191	0.0509965	0.0605962	0.39597	0.483549	Arabinan								Deoxyuridine 5'-triphosphate nucleotidohydrolase
SECOE6D84F6F_00663	0.0508492	0.0777321	0.507014	0.596022	Arabinan								hypothetical protein
SECOE6D84F6F_02465	0.0504068	0.0582395	0.382988	0.469288	Arabinan								hypothetical protein
SECOE6D84F6F_01646	0.0490398	0.0528681	0.350475	0.433381	Arabinan								UDP-N-acetylglucosamine 1-carboxyvinyltransferase
SECOE6D84F6F_01484	0.0489012	0.0766786	0.517895	0.606394	Arabinan								hypothetical protein
SECOE6D84F6F_02917	0.0486682	0.079763	0.535697	0.623633	Arabinan								hypothetical protein
SECOE6D84F6F_02985	0.0481868	0.0921007	0.593529	0.679486	Arabinan								hypothetical protein
SECOE6D84F6F_02766	0.0480574	0.0807648	0.545708	0.633351	Arabinan								Adaptive-response sensory-kinase SasA
SECOE6D84F6F_01828	0.0477122	0.0634649	0.447907	0.537853	Arabinan								Trk system potassium uptake protein TrkA
SECOE6D84F6F_02935	0.0476823	0.119788	0.6805	0.761042	Arabinan								hypothetical protein
SECOE6D84F6F_00892	0.0476362	0.0779968	0.535574	0.623633	Arabinan								tRNA pseudouridine synthase C
SECOE6D84F6F_02879	0.047633	0.0875763	0.579725	0.666791	Arabinan								hypothetical protein
SECOE6D84F6F_01254	0.0476209	0.057742	0.405875	0.49397	Arabinan								hypothetical protein
SECOE6D84F6F_02537	0.0473693	0.0775523	0.535601	0.623633	Arabinan				MurQ	N-acetylmuramic acid 6-phosphate etherase (EC 4.2.1.126)	N-acetylmuramic acid utilization	MurNac	N-acetylmuramic acid 6-phosphate etherase
SECOE6D84F6F_02880	0.0470445	0.190461	0.787488	0.841771	Arabinan								hypothetical protein
SECOE6D84F6F_00267	0.0462059	0.040396	0.25089	0.32127	Arabinan				NadC	Quinolinate phosphoribosyltransferase [decarboxylating] (EC 2.4.2.19)	NAD/NADP biosynthesis	B3	Nicotinate-nucleotide pyrophosphorylase [carboxylating]
SECOE6D84F6F_02559	0.0460138	0.110488	0.668201	0.749876	Arabinan								hypothetical protein
SECOE6D84F6F_03036	0.0458097	0.0787201	0.55489	0.64114	Arabinan								hypothetical protein
SECOE6D84F6F_01108	0.0457298	0.0763538	0.543744	0.631639	Arabinan								Putative nuclease YhcG
SECOE6D84F6F_00056	0.0454946	0.507915	0.863381	0.900327	Arabinan								hypothetical protein
SECOE6D84F6F_02738	0.0448251	0.0904931	0.613585	0.699482	Arabinan								hypothetical protein
SECOE6D84F6F_01298	0.0447786	0.318869	0.855679	0.897494	Arabinan								hypothetical protein
SECOE6D84F6F_01075	0.0447229	0.0949236	0.630351	0.714789	Arabinan								hypothetical protein
SECOE6D84F6F_02510	0.0428949	0.0799563	0.586041	0.672574	Arabinan				Hom	Homoserine dehydrogenase (EC 1.1.1.3)	Lysine biosynthesis; Threonine biosynthesis; Methionine biosynthesis; Threonine biosynthesis; Methionine biosynthesis; Methionine biosynthesis	Lys; Thr; Met; Thr; Met; Met	Bifunctional aspartokinase/homoserine dehydrogenase 1
SECOE6D84F6F_02124	0.0427772	0.0818304	0.595398	0.681145	Arabinan								hypothetical protein
SECOE6D84F6F_00575	0.0426557	0.101549	0.666929	0.749226	Arabinan				TrpC	Indole-3-glycerol phosphate synthase (EC 4.1.1.48)	Tryptophan biosynthesis	Trp	Indole-3-glycerol phosphate synthase
SECOE6D84F6F_00189	0.0425295	0.0679269	0.526794	0.61548	Arabinan				UxaC	Uronate isomerase (EC 5.3.1.12)	Glucuronate utilization; Galacturonate utilization; Glucuronides utilization; Oligogalacturonate utilization	GlcA; GalA; GlcAs; GalAs	Uronate isomerase
SECOE6D84F6F_00421	0.0420603	0.0912897	0.638468	0.72226	Arabinan								hypothetical protein
SECOE6D84F6F_02363	0.0419967	0.129417	0.735642	0.810678	Arabinan				PheAp	Prephenate dehydratase (EC 4.2.1.51)	Tyrosine and phenylalanine biosynthesis	Phe	Bifunctional chorismate mutase/prephenate dehydratase
SECOE6D84F6F_01424	0.0414942	0.063713	0.510871	0.600338	Arabinan								hypothetical protein
SECOE6D84F6F_01987	0.0414568	0.185955	0.808559	0.856946	Arabinan				GltB	Glutamate synthase [NADPH] large chain (EC 1.4.1.13)	Glutamate biosynthesis	Glu	Ferredoxin-dependent glutamate synthase 1
SECOE6D84F6F_00550	0.0410613	0.0474489	0.384332	0.470401	Arabinan								Anhydromuropeptide permease
SECOE6D84F6F_02641	0.0409994	0.060881	0.496949	0.586743	Arabinan								Low affinity potassium transport system protein kup
SECOE6D84F6F_00423	0.0407914	0.0647574	0.524696	0.613471	Arabinan								hypothetical protein
SECOE6D84F6F_02638	0.0402633	0.0853004	0.631123	0.7152	Arabinan								Na(+)-translocating ferredoxin:NAD(+) oxidoreductase complex subunit A
SECOE6D84F6F_02812	0.039879	0.358476	0.87684	0.911722	Arabinan								hypothetical protein
SECOE6D84F6F_00186	0.0395956	0.103411	0.694575	0.775713	Arabinan								hypothetical protein
SECOE6D84F6F_01217	0.0393151	0.127601	0.748809	0.821136	Arabinan								hypothetical protein
SECOE6D84F6F_01366	0.0381636	0.0511333	0.452696	0.542198	Arabinan								DNA polymerase I
SECOE6D84F6F_01627	0.0371081	0.0428639	0.384606	0.470558	Arabinan								hypothetical protein
SECOE6D84F6F_00678	0.0367984	0.417606	0.889683	0.921823	Arabinan								hypothetical protein
SECOE6D84F6F_00374	0.0365481	0.124863	0.76136	0.831951	Arabinan								hypothetical protein
SECOE6D84F6F_02853	0.0364167	0.398136	0.890143	0.922005	Arabinan								hypothetical protein
SECOE6D84F6F_02448	0.0359385	0.0658418	0.581363	0.667918	Arabinan								Protein UmuC
SECOE6D84F6F_02582	0.03549	0.0752786	0.632829	0.716881	Arabinan								hypothetical protein
SECOE6D84F6F_01405	0.0348068	0.0920169	0.699598	0.780515	Arabinan								Acyl carrier protein
SECOE6D84F6F_00477	0.0347925	0.0935391	0.704182	0.785089	Arabinan								NADH-quinone oxidoreductase subunit L
SECOE6D84F6F_01641	0.0343074	0.0663623	0.601443	0.687333	Arabinan				NadD	Nicotinate-nucleotide adenylyltransferase (EC 2.7.7.18)	NAD/NADP biosynthesis	B3	putative nicotinate-nucleotide adenylyltransferase
SECOE6D84F6F_02286	0.0342727	0.0500651	0.491085	0.581941	Arabinan								Penicillin-binding protein 1A
SECOE6D84F6F_02949	0.0337613	0.141123	0.801959	0.853019	Arabinan				ThiM	Hydroxyethylthiazole kinase (EC 2.7.1.50)	Thiamine pyrophosphate biosynthesis	B1	Hydroxyethylthiazole kinase
SECOE6D84F6F_02550	0.033566	0.105741	0.744498	0.816831	Arabinan								hypothetical protein
SECOE6D84F6F_01306	0.0335402	0.0793237	0.667844	0.749734	Arabinan								hypothetical protein
SECOE6D84F6F_01147	0.0330285	0.138373	0.802757	0.853028	Arabinan				PdxT	Pyridoxal 5'-phosphate synthase (glutamine hydrolyzing), glutaminase subunit (EC 4.3.3.6)	Pyridoxine and pyridoxal phosphate biosynthesis	B6	Pyridoxal 5'-phosphate synthase subunit PdxT
SECOE6D84F6F_01190	0.0329423	0.0644836	0.605955	0.691757	Arabinan								Beta-barrel assembly-enhancing protease
SECOE6D84F6F_01746	0.0315469	0.0703925	0.650271	0.732798	Arabinan								hypothetical protein
SECOE6D84F6F_00536	0.0312765	0.0794137	0.689372	0.770698	Arabinan								hypothetical protein
SECOE6D84F6F_03011	0.0307707	0.0834203	0.707711	0.788752	Arabinan								hypothetical protein
SECOE6D84F6F_01055	0.0303637	0.096992	0.748928	0.821136	Arabinan				HpaP	Xaa-Pro aminopeptidase (EC 3.4.11.9)	Hydroxyproline degradation	HP_d	hypothetical protein
SECOE6D84F6F_02369	0.0300037	0.0440261	0.493604	0.584096	Arabinan								Signal recognition particle protein
SECOE6D84F6F_02927	0.0296373	0.11099	0.783398	0.837952	Arabinan								hypothetical protein
SECOE6D84F6F_00557	0.0290987	0.078984	0.708524	0.789387	Arabinan								hypothetical protein
SECOE6D84F6F_01139	0.0287705	0.0797615	0.714272	0.79388	Arabinan				KdgK	2-dehydro-3-deoxygluconokinase (EC 2.7.1.45)	Unsaturated Glucuronate utilization	ddGlcA	2-dehydro-3-deoxygluconokinase
SECOE6D84F6F_00422	0.0282971	0.0801821	0.720142	0.799582	Arabinan								hypothetical protein
SECOE6D84F6F_00570	0.0277753	0.0618635	0.650539	0.732846	Arabinan				TrpG	Anthranilate synthase, amidotransferase component (EC 4.1.3.27)	Tryptophan biosynthesis; Folate cofactors, de novo synthesis	Trp; B9	Aminodeoxychorismate synthase component 2
SECOE6D84F6F_02282	0.0266822	0.064943	0.678194	0.758725	Arabinan								hypothetical protein
SECOE6D84F6F_01769	0.0261929	0.109486	0.805614	0.854943	Arabinan								hypothetical protein
SECOE6D84F6F_00620	0.0259444	0.0708669	0.711063	0.791399	Arabinan								Endonuclease MutS2
SECOE6D84F6F_00308	0.0233359	0.0850136	0.7801	0.834975	Arabinan								Putative pre-16S rRNA nuclease
SECOE6D84F6F_02757	0.0227919	0.0496336	0.644188	0.726448	Arabinan								Pyrophosphate--fructose 6-phosphate 1-phosphotransferase
SECOE6D84F6F_01829	0.02198	0.0580514	0.702741	0.783752	Arabinan								1-deoxy-D-xylulose-5-phosphate synthase
SECOE6D84F6F_00572	0.0209536	0.1085	0.842615	0.886373	Arabinan				TrpB	Tryptophan synthase beta chain (EC 4.2.1.20)	Tryptophan biosynthesis	Trp	Tryptophan synthase beta chain
SECOE6D84F6F_01756	0.020618	0.0698971	0.765422	0.832483	Arabinan								hypothetical protein
SECOE6D84F6F_00399	0.0191461	0.0775243	0.802223	0.85302	Arabinan								hypothetical protein
SECOE6D84F6F_00856	0.0186608	0.342272	0.941282	0.966633	Arabinan								hypothetical protein
SECOE6D84F6F_01454	0.0182568	0.0740096	0.802691	0.853028	Arabinan								hypothetical protein
SECOE6D84F6F_00287	0.0179958	0.0724524	0.801464	0.852867	Arabinan								ATP synthase epsilon chain
SECOE6D84F6F_00151	0.0176312	0.106848	0.865398	0.9016	Arabinan								8-amino-3,8-dideoxy-manno-octulosonate cytidylyltransferase
SECOE6D84F6F_00598	0.0156935	0.0530959	0.766069	0.832483	Arabinan				GuaA	GMP synthase [glutamine-hydrolyzing] (EC 6.3.5.2)	Purine biosynthesis	Pur	GMP synthase [glutamine-hydrolyzing]
SECOE6D84F6F_01489	0.0148838	0.0745531	0.839717	0.883898	Arabinan								hypothetical protein
SECOE6D84F6F_00455	0.0144293	0.0492212	0.768135	0.832483	Arabinan								hypothetical protein
SECOE6D84F6F_02885	0.0143448	0.11439	0.897096	0.927428	Arabinan								hypothetical protein
SECOE6D84F6F_00814	0.0138892	0.0470161	0.766511	0.832483	Arabinan								hypothetical protein
SECOE6D84F6F_01539	0.0135035	0.105835	0.895776	0.92636	Arabinan								Competence protein ComM
SECOE6D84F6F_02512	0.0133932	0.0590403	0.819099	0.866982	Arabinan								hypothetical protein
SECOE6D84F6F_01763	0.013249	0.617408	0.9574	0.98008	Arabinan								hypothetical protein
SECOE6D84F6F_01970	0.0129735	0.0896145	0.882718	0.916658	Arabinan								hypothetical protein
SECOE6D84F6F_00751	0.0126521	0.0945008	0.891252	0.922858	Arabinan								hypothetical protein
SECOE6D84F6F_02425	0.0125701	0.0678676	0.851487	0.893964	Arabinan								hypothetical protein
SECOE6D84F6F_00986	0.0111969	0.0667671	0.865436	0.9016	Arabinan								Bifunctional NAD(P)H-hydrate repair enzyme Nnr
SECOE6D84F6F_02786	0.0111687	0.0696458	0.871153	0.906973	Arabinan								hypothetical protein
SECOE6D84F6F_01177	0.0108536	0.0445644	0.806704	0.855337	Arabinan								Peptide chain release factor RF2
SECOE6D84F6F_00698	0.0107303	0.0513107	0.833345	0.878904	Arabinan								hypothetical protein
SECOE6D84F6F_01826	0.0105859	0.0679298	0.874829	0.910215	Arabinan				ManA	Mannose-6-phosphate isomerase (EC 5.3.1.8)	Mannose utilization; Beta-mannooligosaccharides utilization; Beta-mannan degradation	Man; bMnOS; bMAN	Mannose-6-phosphate isomerase ManA
SECOE6D84F6F_00428	0.0105683	0.292418	0.964254	0.983198	Arabinan								hypothetical protein
SECOE6D84F6F_02722	0.0101394	0.0974253	0.915249	0.944387	Arabinan								hypothetical protein
SECOE6D84F6F_01744	0.0101064	0.0859735	0.904794	0.934492	Arabinan								hypothetical protein
SECOE6D84F6F_02051	0.00951452	0.188299	0.956113	0.979175	Arabinan								Outer membrane protein OprM
SECOE6D84F6F_00075	0.00906832	0.0889222	0.917257	0.946158	Arabinan								hypothetical protein
SECOE6D84F6F_00076	0.00716462	0.0726058	0.920421	0.948517	Arabinan								Beta-barrel assembly-enhancing protease
SECOE6D84F6F_00443	0.00642565	0.033104	0.845705	0.889046	Arabinan								Ribosomal RNA small subunit methyltransferase E
SECOE6D84F6F_02200	0.00621365	0.116876	0.956214	0.979175	Arabinan								Putative low molecular weight protein-tyrosine-phosphatase
SECOE6D84F6F_00228	0.00619667	0.0980086	0.948437	0.972749	Arabinan								hypothetical protein
SECOE6D84F6F_02672	0.00613807	0.062645	0.92123	0.948747	Arabinan				XylB	Xylulose kinase (EC 2.7.1.17)	Xylitol utilization; Arabinitol utilization; Xylose utilization; Xylooligosaccharides utilization; Alpha-xylosides utilization	Xtl; Atl; Xyl; XOS; aXyl	Xylulose kinase
SECOE6D84F6F_01707	0.00552265	0.0990194	0.954487	0.978024	Arabinan								DNA gyrase subunit A
SECOE6D84F6F_02889	0.00533355	0.769221	0.978418	0.983198	Arabinan								hypothetical protein
SECOE6D84F6F_02648	0.00516855	0.773768	0.978879	0.983198	Arabinan								hypothetical protein
SECOE6D84F6F_00458	0.00516855	0.773768	0.978879	0.983198	Arabinan								hypothetical protein
SECOE6D84F6F_01903	0.00511372	0.775304	0.979033	0.983198	Arabinan								hypothetical protein
SECOE6D84F6F_02171	0.00447855	0.0529203	0.932115	0.958435	Arabinan								Small ribosomal subunit biogenesis GTPase RsgA
SECOE6D84F6F_02983	0.00258963	0.0872296	0.97589	0.983198	Arabinan								hypothetical protein
SECOE6D84F6F_01825	0.00258039	0.127554	0.983227	0.986576	Arabinan								hypothetical protein
SECOE6D84F6F_02154	0.00151873	0.0657219	0.981377	0.985024	Arabinan								hypothetical protein
SECOE6D84F6F_02881	0.00136402	0.10914	0.989745	0.991317	Arabinan								hypothetical protein
SECOE6D84F6F_00710	0.00133728	0.0655021	0.983547	0.986591	Arabinan								hypothetical protein
SECOE6D84F6F_02536	0.000620535	0.0744343	0.993262	0.994489	Arabinan								putative oxidoreductase
SECOE6D84F6F_02751	-0.000130583	0.0423923	0.997532	0.998148	Glucose				HisC	Histidinol-phosphate aminotransferase (EC 2.6.1.9)	Histidine biosynthesis	His	Histidinol-phosphate aminotransferase
SECOE6D84F6F_00759	-0.000168358	0.104923	0.998686	0.998767	Glucose				Omp	Thiamin-regulated outer membrane receptor Omr1	Thiamine and precursor uptake	B1	hypothetical protein
SECOE6D84F6F_01468	-0.000387783	0.333478	0.998767	0.998767	Glucose	Predicted PUL 15	Dextran	unk					hypothetical protein
SECOE6D84F6F_00402	-0.000655992	0.0415114	0.987341	0.989784	Glucose				AspC	Aspartate aminotransferase (EC 2.6.1.1)	Aspartate biosynthesis	Asp	Aspartate aminotransferase
SECOE6D84F6F_02675	-0.000775258	0.0542513	0.98852	0.99066	Glucose								Endolytic murein transglycosylase
SECOE6D84F6F_02847	-0.000915249	0.198652	0.995956	0.996879	Glucose								hypothetical protein
SECOE6D84F6F_00753	-0.0017025	0.105129	0.986739	0.989487	Glucose								hypothetical protein
SECOE6D84F6F_00861	-0.00198054	0.0507325	0.968672	0.983198	Glucose				MetF	5,10-methylenetetrahydrofolate reductase (EC 1.5.1.20)	Methionine biosynthesis	Met	5,10-methylenetetrahydrofolate reductase
SECOE6D84F6F_01835	-0.00207762	0.0542684	0.96925	0.983198	Glucose								Holliday junction ATP-dependent DNA helicase RuvA
SECOE6D84F6F_02950	-0.00252228	0.222293	0.989787	0.991317	Glucose								hypothetical protein
SECOE6D84F6F_02264	-0.00257272	0.0363214	0.943358	0.968458	Glucose				TrpB2	Tryptophan synthase (indole-salvaging) (EC 4.2.1.122)	Tryptophan biosynthesis	Trp	Tryptophan synthase beta chain
SECOE6D84F6F_01552	-0.00291424	0.0833322	0.971645	0.983198	Glucose								hypothetical protein
SECOE6D84F6F_02111	-0.00391454	0.0690229	0.954267	0.978024	Glucose								ATP-dependent RecD-like DNA helicase
SECOE6D84F6F_02702	-0.00405465	0.0507999	0.936	0.961715	Glucose				PncC	Nicotinamide-nucleotide amidase (EC 3.5.1.42)	NAD/NADP biosynthesis	B3	Nicotinamide-nucleotide amidohydrolase PncC
SECOE6D84F6F_02149	-0.00427729	0.0399407	0.9144	0.943812	Glucose								Alanine--tRNA ligase
SECOE6D84F6F_01626	-0.00437298	0.0424308	0.91757	0.94618	Glucose								dTDP-glucose 4,6-dehydratase
SECOE6D84F6F_02669	-0.00452044	0.068367	0.946703	0.971277	Glucose								Aspartate--tRNA ligase
SECOE6D84F6F_02970	-0.00508673	0.194552	0.977147	0.983198	Glucose								hypothetical protein
SECOE6D84F6F_02806	-0.00545807	0.199046	0.975926	0.983198	Glucose								hypothetical protein
SECOE6D84F6F_02900	-0.00563806	0.7205	0.979254	0.983198	Glucose								Tyrosine recombinase XerC
SECOE6D84F6F_02676	-0.0059418	0.0698478	0.931431	0.958035	Glucose								Phosphoglycolate phosphatase
SECOE6D84F6F_00576	-0.00615747	0.0926021	0.945908	0.970769	Glucose				TrpD	Anthranilate phosphoribosyltransferase (EC 2.4.2.18)	Tryptophan biosynthesis	Trp	Anthranilate phosphoribosyltransferase
SECOE6D84F6F_01445	-0.00663783	0.0817727	0.934284	0.96036	Glucose								Vitamin B12 import ATP-binding protein BtuD
SECOE6D84F6F_02167	-0.00762612	0.0624278	0.901888	0.931788	Glucose								Cytosol non-specific dipeptidase
SECOE6D84F6F_01690	-0.00900164	0.0901687	0.918952	0.947304	Glucose								Isocitrate dehydrogenase [NADP]
SECOE6D84F6F_00290	-0.00913425	0.0606901	0.879338	0.913734	Glucose								Na(+)/H(+) antiporter NhaD
SECOE6D84F6F_01764	-0.010506	0.0806173	0.894732	0.925783	Glucose								hypothetical protein
SECOE6D84F6F_00686	-0.0120489	0.159988	0.936196	0.961715	Glucose								hypothetical protein
SECOE6D84F6F_02704	-0.0120883	0.0934284	0.894933	0.925783	Glucose								50S ribosomal protein L33 2
SECOE6D84F6F_02418	-0.0125467	0.089548	0.88647	0.919081	Glucose								hypothetical protein
SECOE6D84F6F_02190	-0.0125648	0.0734451	0.862454	0.89965	Glucose								Sensor histidine kinase RcsC
SECOE6D84F6F_00829	-0.0133624	0.149882	0.925073	0.951797	Glucose	Predicted PUL 5	No CAZymes	unk					Lysine exporter LysO
SECOE6D84F6F_02452	-0.0137324	0.0929316	0.880137	0.91427	Glucose				MetY	O-succinylhomoserine sulfhydrylase (EC 2.5.1.48)	Methionine biosynthesis	Met	O-acetyl-L-homoserine sulfhydrylase
SECOE6D84F6F_01724	-0.0138438	0.0615672	0.820534	0.868218	Glucose								Carboxynorspermidine synthase
SECOE6D84F6F_02125	-0.0140175	0.0700052	0.839491	0.883898	Glucose								hypothetical protein
SECOE6D84F6F_01692	-0.0151256	0.0852627	0.856799	0.897996	Glucose								Transcriptional regulatory protein WalR
SECOE6D84F6F_02936	-0.0153177	0.0994047	0.874681	0.910215	Glucose								hypothetical protein
SECOE6D84F6F_01593	-0.015355	0.0711377	0.827102	0.874276	Glucose								2-iminobutanoate/2-iminopropanoate deaminase
SECOE6D84F6F_00520	-0.0155478	0.0728819	0.828989	0.875359	Glucose								Cytochrome c biogenesis protein CcsA
SECOE6D84F6F_01616	-0.0157257	0.0617902	0.797346	0.849785	Glucose								hypothetical protein
SECOE6D84F6F_02816	-0.015933	0.349525	0.950217	0.974265	Glucose								hypothetical protein
SECOE6D84F6F_01536	-0.0159955	0.124651	0.894097	0.925509	Glucose								hypothetical protein
SECOE6D84F6F_02358	-0.0163286	0.0943285	0.859698	0.899573	Glucose								hypothetical protein
SECOE6D84F6F_01308	-0.0164458	0.0619257	0.788726	0.842816	Glucose								Calcium-transporting ATPase 1
SECOE6D84F6F_02628	-0.0169802	0.0517743	0.741381	0.813803	Glucose								Replication-associated recombination protein A
SECOE6D84F6F_00362	-0.0180704	0.122744	0.87875	0.913415	Glucose								Colistin resistance protein EmrA
SECOE6D84F6F_02071	-0.0184927	0.0997684	0.849509	0.892208	Glucose								Putative membrane-bound redox modulator Alx
SECOE6D84F6F_01734	-0.0191921	0.232119	0.924834	0.951797	Glucose								hypothetical protein
SECOE6D84F6F_00978	-0.0200419	0.0727931	0.780426	0.835048	Glucose				PurH1	Phosphoribosylaminoimidazolecarboxamide formyltransferase (EC 2.1.2.3)	Purine biosynthesis	Pur	Bifunctional purine biosynthesis protein PurH
SECOE6D84F6F_01286	-0.0206353	0.138357	0.875977	0.911117	Glucose								Tyrosine recombinase XerC
SECOE6D84F6F_01279	-0.0206665	0.112221	0.849538	0.892208	Glucose								NADH pyrophosphatase
SECOE6D84F6F_01528	-0.0207263	0.0829102	0.799459	0.851346	Glucose								Protein translocase subunit SecD
SECOE6D84F6F_00264	-0.0211195	0.124632	0.860458	0.899573	Glucose								Peroxide operon regulator
SECOE6D84F6F_00337	-0.0222443	0.0827565	0.784744	0.839114	Glucose								hypothetical protein
SECOE6D84F6F_01295	-0.0225384	0.0988017	0.815441	0.863393	Glucose								hypothetical protein
SECOE6D84F6F_00392	-0.0228348	0.0623358	0.711634	0.791491	Glucose								hypothetical protein
SECOE6D84F6F_00573	-0.0236639	0.124566	0.843776	0.887306	Glucose				TrpA	Tryptophan synthase alpha chain (EC 4.2.1.20)	Tryptophan biosynthesis	Trp	Tryptophan synthase alpha chain
SECOE6D84F6F_00875	-0.0238738	0.0790055	0.759124	0.830068	Glucose				Fum1	Fumarate hydratase class I (EC 4.2.1.2)	Succinate production	Succinate	Fumarate hydratase class I, aerobic
SECOE6D84F6F_02943	-0.0242207	0.328672	0.922635	0.949892	Glucose								hypothetical protein
SECOE6D84F6F_00801	-0.0242401	0.0870897	0.776922	0.832483	Glucose								30S ribosomal protein S15
SECOE6D84F6F_02397	-0.0268313	0.0791484	0.730836	0.810622	Glucose								Malonyl CoA-acyl carrier protein transacylase
SECOE6D84F6F_02759	-0.0273984	0.0572176	0.629434	0.714034	Glucose								Release factor glutamine methyltransferase
SECOE6D84F6F_02659	-0.0275428	0.0500209	0.579679	0.666791	Glucose								Na(+)-translocating NADH-quinone reductase subunit F
SECOE6D84F6F_02205	-0.0280521	0.0579982	0.625911	0.710957	Glucose								hypothetical protein
SECOE6D84F6F_02854	-0.0292315	0.536331	0.910973	0.940574	Glucose								hypothetical protein
SECOE6D84F6F_02271	-0.0293925	0.0609484	0.626641	0.711115	Glucose								50S ribosomal protein L31 type B
SECOE6D84F6F_03048	-0.0300188	0.0690146	0.660054	0.742316	Glucose								hypothetical protein
SECOE6D84F6F_01435	-0.0307235	0.31052	0.899458	0.929574	Glucose								hypothetical protein
SECOE6D84F6F_03037	-0.0310132	0.186807	0.85671	0.897996	Glucose								hypothetical protein
SECOE6D84F6F_00526	-0.0310639	0.0477641	0.513218	0.602004	Glucose								hypothetical protein
SECOE6D84F6F_02502	-0.0314196	0.265509	0.887872	0.92024	Glucose								hypothetical protein
SECOE6D84F6F_01443	-0.0314199	0.161025	0.835556	0.880949	Glucose								hypothetical protein
SECOE6D84F6F_02573	-0.0318343	0.0640229	0.615651	0.701591	Glucose								Outer membrane protein assembly factor BamA
SECOE6D84F6F_00541	-0.0320319	0.0683233	0.635516	0.719422	Glucose								hypothetical protein
SECOE6D84F6F_00191	-0.0320556	0.0431173	0.455253	0.544657	Glucose				DapA	4-hydroxy-tetrahydrodipicolinate synthase (EC 4.3.3.7)	Lysine biosynthesis	Lys	4-hydroxy-tetrahydrodipicolinate synthase
SECOE6D84F6F_02220	-0.0321953	0.0654014	0.619032	0.704948	Glucose								Uracil permease
SECOE6D84F6F_00926	-0.0322831	0.0634733	0.607654	0.693208	Glucose								hypothetical protein
SECOE6D84F6F_02415	-0.0349397	0.209213	0.852663	0.894619	Glucose								hypothetical protein
SECOE6D84F6F_02029	-0.0355203	0.0366882	0.331442	0.41252	Glucose								Tryptophan--tRNA ligase 2
SECOE6D84F6F_02707	-0.0359121	0.0619317	0.558486	0.644377	Glucose								hypothetical protein
SECOE6D84F6F_01832	-0.0373734	0.1358	0.773724	0.832483	Glucose								hypothetical protein
SECOE6D84F6F_01530	-0.0381925	0.0865683	0.653423	0.735839	Glucose								hypothetical protein
SECOE6D84F6F_02572	-0.0383475	0.0739435	0.599381	0.685219	Glucose								23S rRNA (uridine(2479)-2'-O)-methyltransferase
SECOE6D84F6F_01709	-0.0384135	0.060377	0.521085	0.609909	Glucose								hypothetical protein
SECOE6D84F6F_02372	-0.039473	0.0912838	0.659237	0.741871	Glucose								Peptidoglycan-associated lipoprotein
SECOE6D84F6F_02466	-0.0401161	0.0679797	0.550816	0.63757	Glucose								hypothetical protein
SECOE6D84F6F_02296	-0.0410154	0.0533239	0.438752	0.52725	Glucose								hypothetical protein
SECOE6D84F6F_02724	-0.0419704	0.0661301	0.521397	0.610005	Glucose								Phosphoglycerate kinase
SECOE6D84F6F_00960	-0.0429824	0.0788499	0.580181	0.667033	Glucose	Predicted PUL 7	Xylan, arabinoxylan	CE1|CBM4					hypothetical protein
SECOE6D84F6F_02034	-0.0431397	0.129571	0.729012	0.809153	Glucose								Ion-translocating oxidoreductase complex subunit B
SECOE6D84F6F_01388	-0.0434959	0.0470533	0.352791	0.435911	Glucose								hypothetical protein
SECOE6D84F6F_01934	-0.0435611	0.0805014	0.582725	0.669009	Glucose								rRNA adenine N-6-methyltransferase
SECOE6D84F6F_00743	-0.0435858	0.0952543	0.640187	0.723445	Glucose								hypothetical protein
SECOE6D84F6F_00052	-0.0444158	0.077545	0.561304	0.647397	Glucose								hypothetical protein
SECOE6D84F6F_00153	-0.0448941	0.0755081	0.546803	0.63386	Glucose								hypothetical protein
SECOE6D84F6F_00819	-0.0456276	0.127044	0.709054	0.789706	Glucose								hypothetical protein
SECOE6D84F6F_01698	-0.0457744	0.592363	0.85699	0.897996	Glucose	Predicted PUL 18	No CAZymes	unk					hypothetical protein
SECOE6D84F6F_01490	-0.0458977	0.0690469	0.50146	0.590349	Glucose								hypothetical protein
SECOE6D84F6F_00435	-0.0468473	0.0731495	0.516654	0.605378	Glucose								3',5'-cyclic adenosine monophosphate phosphodiesterase CpdA
SECOE6D84F6F_01537	-0.047396	0.0694999	0.490372	0.581308	Glucose								Methionine--tRNA ligase
SECOE6D84F6F_01799	-0.0482697	0.286184	0.835909	0.881035	Glucose								hypothetical protein
SECOE6D84F6F_02893	-0.048288	0.118735	0.674153	0.754752	Glucose								hypothetical protein
SECOE6D84F6F_00846	-0.0482966	0.0529013	0.358122	0.441657	Glucose								hypothetical protein
SECOE6D84F6F_00450	-0.0484385	0.0922243	0.592078	0.678544	Glucose								hypothetical protein
SECOE6D84F6F_02217	-0.0488768	0.385703	0.852133	0.894353	Glucose								3',5'-cyclic adenosine monophosphate phosphodiesterase CpdA
SECOE6D84F6F_01082	-0.0491088	0.633032	0.841616	0.88561	Glucose								hypothetical protein
SECOE6D84F6F_00931	-0.0494317	0.046882	0.289229	0.365313	Glucose				AspC	Aspartate aminotransferase (EC 2.6.1.1)	Aspartate biosynthesis	Asp	Aspartate/prephenate aminotransferase
SECOE6D84F6F_02748	-0.0499796	0.102856	0.618362	0.704433	Glucose								Membrane-bound lytic murein transglycosylase F
SECOE6D84F6F_01628	-0.0505241	0.0579971	0.379928	0.466066	Glucose								Teichuronic acid biosynthesis protein TuaB
SECOE6D84F6F_00817	-0.0509514	0.0521876	0.325829	0.406471	Glucose				FolE1	GTP cyclohydrolase I (EC 3.5.4.16) type 1	Folate cofactors, de novo synthesis; Queuosine, de novo synthesis	B9; Q	GTP cyclohydrolase 1
SECOE6D84F6F_01594	-0.0511564	0.0474818	0.278772	0.353898	Glucose				IlvA	Threonine dehydratase (EC 4.3.1.19)	Isoleucine biosynthesis; Valine biosynthesis; Leucine biosynthesis	Ile; Val; Leu	L-threonine ammonia-lyase
SECOE6D84F6F_01131	-0.0513637	0.0620477	0.403548	0.491691	Glucose								hypothetical protein
SECOE6D84F6F_00835	-0.0519608	0.0781275	0.499888	0.589545	Glucose								Thioredoxin 1
SECOE6D84F6F_03023	-0.0519675	0.0775851	0.496926	0.586743	Glucose								hypothetical protein
SECOE6D84F6F_01783	-0.0519908	0.234304	0.799598	0.851346	Glucose								hypothetical protein
SECOE6D84F6F_00716	-0.0532016	0.068601	0.432971	0.521076	Glucose								Peptidoglycan-associated lipoprotein
SECOE6D84F6F_02892	-0.0536679	0.632954	0.82734	0.874276	Glucose								hypothetical protein
SECOE6D84F6F_02625	-0.0538021	0.153944	0.711534	0.791491	Glucose								hypothetical protein
SECOE6D84F6F_01119	-0.0542039	0.0879698	0.530353	0.618746	Glucose								Putative aminoacrylate peracid reductase RutC
SECOE6D84F6F_00951	-0.0552061	0.611129	0.825866	0.873466	Glucose	Predicted PUL 7	Xylan, arabinoxylan	unk					hypothetical protein
SECOE6D84F6F_00163	-0.0552221	0.0556699	0.317711	0.397624	Glucose								Glutamine--tRNA ligase
SECOE6D84F6F_00635	-0.0552816	0.0692785	0.419675	0.507525	Glucose				RibH	6,7-dimethyl-8-ribityllumazine synthase (EC 2.5.1.78)	Riboflavin biosynthesis	B2	6,7-dimethyl-8-ribityllumazine synthase
SECOE6D84F6F_03043	-0.0558194	0.152489	0.698827	0.779923	Glucose								hypothetical protein
SECOE6D84F6F_02344	-0.0561637	0.780941	0.774568	0.832483	Glucose								hypothetical protein
SECOE6D84F6F_01868	-0.0561797	0.0776293	0.462952	0.552729	Glucose								hypothetical protein
SECOE6D84F6F_00709	-0.0563642	0.0734242	0.436915	0.525433	Glucose								TDP-4-oxo-6-deoxy-alpha-D-glucose-3,4-oxoisomerase
SECOE6D84F6F_02370	-0.0564613	0.0677272	0.399417	0.487208	Glucose								Bifunctional protein FolD protein
SECOE6D84F6F_01106	-0.0574536	0.0739757	0.431467	0.519459	Glucose				ProB	Glutamate 5-kinase (EC 2.7.2.11)	Proline biosynthesis	Pro	hypothetical protein
SECOE6D84F6F_00230	-0.057648	0.052814	0.271911	0.346063	Glucose								DNA gyrase subunit A
SECOE6D84F6F_00976	-0.0579725	0.0543055	0.282412	0.357678	Glucose								50S ribosomal protein L19
SECOE6D84F6F_00983	-0.0583659	0.0535567	0.272583	0.346584	Glucose				Adk	Adenylate kinase (EC 2.7.4.3)	Pyrimidine biosynthesis	Pyr	Adenylate kinase
SECOE6D84F6F_00705	-0.0584904	0.0527864	0.26472	0.337513	Glucose								hypothetical protein
SECOE6D84F6F_02467	-0.0587533	0.064718	0.359255	0.442886	Glucose								hypothetical protein
SECOE6D84F6F_01760	-0.0588576	0.641488	0.809649	0.85754	Glucose								hypothetical protein
SECOE6D84F6F_02148	-0.0593964	0.102285	0.551723	0.637957	Glucose								Protein YrdA
SECOE6D84F6F_00442	-0.0611893	0.040281	0.127301	0.172773	Glucose								hypothetical protein
SECOE6D84F6F_02129	-0.0615533	0.131615	0.626063	0.710957	Glucose								GTP 3',8-cyclase
SECOE6D84F6F_00771	-0.0616128	0.0536911	0.247964	0.317774	Glucose								hypothetical protein
SECOE6D84F6F_00419	-0.0619261	0.074806	0.401604	0.489692	Glucose								hypothetical protein
SECOE6D84F6F_00722	-0.0626719	0.0700891	0.365714	0.449992	Glucose								Regulatory protein AsnC
SECOE6D84F6F_00130	-0.0627412	0.0770674	0.40907	0.496739	Glucose								hypothetical protein
SECOE6D84F6F_02848	-0.0632132	0.236852	0.759382	0.83007	Glucose								hypothetical protein
SECOE6D84F6F_00796	-0.0640738	0.0862109	0.449462	0.539232	Glucose								hypothetical protein
SECOE6D84F6F_02250	-0.0644388	0.0452859	0.152782	0.203688	Glucose								Glutathione-regulated potassium-efflux system protein KefB
SECOE6D84F6F_00658	-0.064818	0.127879	0.598274	0.684194	Glucose								hypothetical protein
SECOE6D84F6F_00921	-0.0665747	0.241416	0.75028	0.822061	Glucose								hypothetical protein
SECOE6D84F6F_02156	-0.0677902	0.0461259	0.139673	0.187835	Glucose								Sporulation initiation inhibitor protein Soj
SECOE6D84F6F_00845	-0.0682527	0.0538099	0.201592	0.263027	Glucose								Thymidine kinase
SECOE6D84F6F_02155	-0.0687655	0.0526954	0.189024	0.248429	Glucose								putative chromosome-partitioning protein ParB
SECOE6D84F6F_01404	-0.0690564	0.0936201	0.451455	0.541311	Glucose								3-oxoacyl-[acyl-carrier-protein] synthase 2
SECOE6D84F6F_02809	-0.0694215	0.243517	0.741487	0.813803	Glucose								hypothetical protein
SECOE6D84F6F_02796	-0.0695415	0.0836206	0.397885	0.485705	Glucose								Tyrosine recombinase XerC
SECOE6D84F6F_02287	-0.0696585	0.0660665	0.286781	0.362503	Glucose								hypothetical protein
SECOE6D84F6F_01193	-0.0696836	0.104717	0.494688	0.584714	Glucose								hypothetical protein
SECOE6D84F6F_00375	-0.0701509	0.0835639	0.393452	0.480655	Glucose								hypothetical protein
SECOE6D84F6F_01647	-0.0706332	0.0666593	0.2843	0.359866	Glucose								Ribosome maturation factor RimM
SECOE6D84F6F_02700	-0.0711827	0.0488499	0.142831	0.191629	Glucose								Methionine aminopeptidase
SECOE6D84F6F_01876	-0.0717119	0.250314	0.738067	0.810678	Glucose								hypothetical protein
SECOE6D84F6F_00316	-0.0725805	0.037569	0.0525856	0.0759491	Glucose								Phenylalanine--tRNA ligase alpha subunit
SECOE6D84F6F_02196	-0.0727254	0.122037	0.537034	0.624741	Glucose				CbtD	Predicted cobalt transporter in Bacteroides_Porphyromonas	Cobalt uptake	B12	Aspartate/alanine antiporter
SECOE6D84F6F_02967	-0.0730631	0.109918	0.49402	0.584136	Glucose								hypothetical protein
SECOE6D84F6F_01152	-0.0734666	0.0923165	0.416832	0.505028	Glucose								hypothetical protein
SECOE6D84F6F_00413	-0.0737446	0.0501289	0.138933	0.186994	Glucose				PyrB	Aspartate carbamoyltransferase (EC 2.1.3.2)	Pyrimidine biosynthesis	Pyr	Aspartate carbamoyltransferase
SECOE6D84F6F_01981	-0.074376	0.0676845	0.266684	0.339883	Glucose	Predicted PUL 19	HMOs	GH20	Hex	beta-N-acetylglucosaminidase (EC 3.2.1.52)	N-Acetylglucosamine and chitobiose utilization	Chb	hypothetical protein
SECOE6D84F6F_03017	-0.075279	0.126061	0.535212	0.623633	Glucose								hypothetical protein
SECOE6D84F6F_01221	-0.0760098	0.0950167	0.413844	0.501689	Glucose								tRNA (guanine-N(7)-)-methyltransferase
SECOE6D84F6F_02797	-0.0761357	0.0834971	0.353979	0.436879	Glucose								hypothetical protein
SECOE6D84F6F_00563	-0.0772295	0.0607193	0.19951	0.260725	Glucose								Voltage-gated ClC-type chloride channel ClcB
SECOE6D84F6F_00600	-0.0775925	0.0472684	0.0989146	0.137001	Glucose								RNase adapter protein RapZ
SECOE6D84F6F_00707	-0.078097	0.048887	0.108172	0.148932	Glucose								Cytidylate kinase
SECOE6D84F6F_02234	-0.0795243	0.0611442	0.189503	0.248958	Glucose				YhhQ	Putative preQ0 transporter YhhQ	Queuosine uptake	Q	queuosine precursor transporter
SECOE6D84F6F_02956	-0.0795661	0.108731	0.451765	0.541389	Glucose								hypothetical protein
SECOE6D84F6F_00449	-0.0798292	0.134543	0.535663	0.623633	Glucose								hypothetical protein
SECOE6D84F6F_00445	-0.08016	0.0502558	0.108603	0.149335	Glucose								Nucleoside permease NupG
SECOE6D84F6F_01348	-0.0802563	0.0789166	0.302089	0.379632	Glucose				CoaD	Phosphopantetheine adenylyltransferase (EC 2.7.7.3)	Coenzyme A biosynthesis	B5	Phosphopantetheine adenylyltransferase
SECOE6D84F6F_01287	-0.0804129	0.0878355	0.351202	0.434114	Glucose								hypothetical protein
SECOE6D84F6F_01005	-0.0806573	0.0484276	0.0939944	0.130577	Glucose								DNA-directed RNA polymerase subunit alpha
SECOE6D84F6F_00786	-0.0810373	0.233022	0.691162	0.772167	Glucose								hypothetical protein
SECOE6D84F6F_01394	-0.0820867	0.0569174	0.146169	0.195629	Glucose				PurKa	N5-carboxyaminoimidazole ribonucleotide synthase (EC 6.3.4.18), predicted alternative form	Purine biosynthesis	Pur	hypothetical protein
SECOE6D84F6F_00447	-0.0828476	0.0732117	0.251817	0.32233	Glucose								putative chromate transport protein
SECOE6D84F6F_03035	-0.084185	0.0889952	0.335173	0.416651	Glucose								hypothetical protein
SECOE6D84F6F_01186	-0.0843277	0.104649	0.40829	0.496163	Glucose								hypothetical protein
SECOE6D84F6F_00350	-0.0863187	0.0432553	0.045035	0.0657174	Glucose								hypothetical protein
SECOE6D84F6F_02744	-0.0881482	0.0899251	0.317755	0.397624	Glucose								hypothetical protein
SECOE6D84F6F_03021	-0.08852	0.129833	0.477944	0.569073	Glucose								hypothetical protein
SECOE6D84F6F_02611	-0.0888463	0.0457615	0.0510504	0.0738306	Glucose								Serine--tRNA ligase
SECOE6D84F6F_02404	-0.0911258	0.14212	0.5011	0.59014	Glucose								Ribonuclease G
SECOE6D84F6F_01387	-0.0912647	0.0685194	0.178071	0.235274	Glucose								Cysteine desulfuration protein SufE
SECOE6D84F6F_02069	-0.0916821	0.142905	0.50062	0.590004	Glucose								Protein ViaA
SECOE6D84F6F_00862	-0.0922354	0.0500003	0.0635196	0.0906503	Glucose								hypothetical protein
SECOE6D84F6F_00134	-0.0930586	0.0673461	0.162537	0.215983	Glucose								hypothetical protein
SECOE6D84F6F_01866	-0.0932721	0.131056	0.458504	0.548221	Glucose								hypothetical protein
SECOE6D84F6F_00984	-0.0938025	0.0733855	0.195495	0.256206	Glucose								Hypoxanthine phosphoribosyltransferase
SECOE6D84F6F_02341	-0.0943253	0.311399	0.698637	0.779923	Glucose								hypothetical protein
SECOE6D84F6F_00457	-0.0945629	0.0478713	0.0470339	0.0684494	Glucose								Membrane protein insertase YidC
SECOE6D84F6F_00488	-0.096796	0.124263	0.41909	0.507006	Glucose				ManE	Mannobiose 2-epimerase (EC 5.1.3.11)	Beta-mannooligosaccharides utilization; Beta-mannan degradation	bMnOS; bMAN	Cellobiose 2-epimerase
SECOE6D84F6F_02758	-0.0968526	0.0621394	0.115759	0.158502	Glucose								hypothetical protein
SECOE6D84F6F_01556	-0.0969291	0.133419	0.448523	0.538393	Glucose								DNA-binding transcriptional regulator NtrC
SECOE6D84F6F_00815	-0.0972822	0.0586474	0.0944838	0.131144	Glucose								Triosephosphate isomerase
SECOE6D84F6F_02262	-0.0981493	0.0684819	0.147311	0.196825	Glucose								Polyprenol monophosphomannose synthase
SECOE6D84F6F_00303	-0.0984258	0.085584	0.241979	0.310718	Glucose								hypothetical protein
SECOE6D84F6F_01486	-0.0986636	0.0597515	0.0958869	0.132978	Glucose								hypothetical protein
SECOE6D84F6F_02589	-0.0987013	0.46861	0.712575	0.792266	Glucose								hypothetical protein
SECOE6D84F6F_02630	-0.0993449	0.0550281	0.0690302	0.0979539	Glucose								hypothetical protein
SECOE6D84F6F_01352	-0.0993541	0.0479244	0.0371294	0.0551363	Glucose								DNA gyrase subunit B
SECOE6D84F6F_02690	-0.099368	0.0663223	0.130071	0.176311	Glucose								hypothetical protein
SECOE6D84F6F_01645	-0.0994586	0.0552611	0.0698726	0.0990193	Glucose								hypothetical protein
SECOE6D84F6F_00218	-0.100695	0.107392	0.335275	0.416651	Glucose				GalK	Galactokinase (EC 2.7.1.6)	Galactose utilization	Gal	Galactokinase
SECOE6D84F6F_00728	-0.102374	0.0614812	0.0929621	0.129254	Glucose								putative metal-dependent hydrolase YcfH
SECOE6D84F6F_00922	-0.102595	0.161986	0.500049	0.589545	Glucose				BfrA	beta-fructofuranosidase (EC 3.2.1.26)	Sucrose utilization; Fructooligosaccharides utilization	Scr; FOS	Levanase
SECOE6D84F6F_00331	-0.102831	0.118973	0.371429	0.456159	Glucose								Delta-aminolevulinic acid dehydratase
SECOE6D84F6F_02153	-0.102938	0.0568906	0.0682737	0.0970505	Glucose								hypothetical protein
SECOE6D84F6F_02251	-0.103051	0.0649288	0.108949	0.149747	Glucose								Peptidase T
SECOE6D84F6F_00486	-0.105724	0.068454	0.11839	0.161606	Glucose								Deoxyadenosine/deoxycytidine kinase
SECOE6D84F6F_01942	-0.106082	0.209591	0.573311	0.660541	Glucose								hypothetical protein
SECOE6D84F6F_00371	-0.106274	0.0562967	0.0571914	0.0822713	Glucose				PurF	Amidophosphoribosyltransferase (EC 2.4.2.14)	Purine biosynthesis	Pur	Amidophosphoribosyltransferase
SECOE6D84F6F_00429	-0.106278	0.0629107	0.0881706	0.123014	Glucose								hypothetical protein
SECOE6D84F6F_02255	-0.106779	0.0879213	0.216154	0.280222	Glucose								hypothetical protein
SECOE6D84F6F_02482	-0.106819	0.0571445	0.0596098	0.0853713	Glucose								hypothetical protein
SECOE6D84F6F_00702	-0.107017	0.0797021	0.172899	0.228813	Glucose								hypothetical protein
SECOE6D84F6F_00339	-0.107107	0.0910394	0.230251	0.297071	Glucose								3',5'-cyclic adenosine monophosphate phosphodiesterase CpdA
SECOE6D84F6F_01901	-0.107998	0.631992	0.667292	0.749374	Glucose								Nitrogen regulatory protein P-II
SECOE6D84F6F_00045	-0.108889	0.140837	0.417621	0.505607	Glucose								hypothetical protein
SECOE6D84F6F_02221	-0.109635	0.0555434	0.0467871	0.0681515	Glucose								GDP-L-fucose synthase
SECOE6D84F6F_00453	-0.110813	0.0551372	0.0429518	0.0629611	Glucose								23S rRNA (uracil-C(5))-methyltransferase RlmCD
SECOE6D84F6F_00164	-0.110953	0.0641009	0.0805142	0.113111	Glucose								hypothetical protein
SECOE6D84F6F_00211	-0.111604	0.0617763	0.0683239	0.0970792	Glucose								Ribosomal large subunit pseudouridine synthase D
SECOE6D84F6F_01109	-0.112213	0.141386	0.405193	0.493511	Glucose	Predicted PUL 8	No CAZymes	unk					hypothetical protein
SECOE6D84F6F_02708	-0.112271	0.0659839	0.0856154	0.119704	Glucose								hypothetical protein
SECOE6D84F6F_00330	-0.112479	0.115774	0.315914	0.395778	Glucose								Siroheme synthase
SECOE6D84F6F_02076	-0.113034	0.144482	0.410926	0.498432	Glucose								hypothetical protein
SECOE6D84F6F_00270	-0.113221	0.0564132	0.0431697	0.0632232	Glucose								Lipoprotein signal peptidase
SECOE6D84F6F_01725	-0.113575	0.0574121	0.0461936	0.0673172	Glucose								hypothetical protein
SECOE6D84F6F_01513	-0.113695	0.0579138	0.0478491	0.0695421	Glucose								tRNA 5-hydroxyuridine methyltransferase
SECOE6D84F6F_00386	-0.114559	0.104489	0.260567	0.332611	Glucose								hypothetical protein
SECOE6D84F6F_03044	-0.114799	0.0659944	0.0788442	0.110861	Glucose								hypothetical protein
SECOE6D84F6F_01737	-0.115192	0.0900919	0.192461	0.252435	Glucose								hypothetical protein
SECOE6D84F6F_01939	-0.115642	0.0799968	0.142228	0.191033	Glucose								Sensor histidine kinase RcsC
SECOE6D84F6F_01933	-0.116279	0.0674674	0.0814999	0.114446	Glucose								IS30 family transposase IS4351
SECOE6D84F6F_02817	-0.116443	0.43532	0.663893	0.746074	Glucose								hypothetical protein
SECOE6D84F6F_02455	-0.117632	0.108152	0.263483	0.336068	Glucose								hypothetical protein
SECOE6D84F6F_00579	-0.119181	0.0591598	0.0422329	0.0619771	Glucose	Predicted PUL 3	Pectin	ECF-œÉ					RNA polymerase sigma-H factor
SECOE6D84F6F_00601	-0.120938	0.0831171	0.139157	0.187218	Glucose								hypothetical protein
SECOE6D84F6F_01742	-0.121077	0.0860621	0.152243	0.203053	Glucose								hypothetical protein
SECOE6D84F6F_00538	-0.121154	0.0599208	0.0414439	0.060916	Glucose								Protein translocase subunit SecA
SECOE6D84F6F_02032	-0.121226	0.0946873	0.19098	0.250796	Glucose								DNA damage-inducible protein F
SECOE6D84F6F_00959	-0.12204	0.374081	0.640375	0.723445	Glucose	Predicted PUL 7	Xylan, arabinoxylan	unk					hypothetical protein
SECOE6D84F6F_01122	-0.123213	0.0692281	0.0718573	0.101519	Glucose								hypothetical protein
SECOE6D84F6F_01935	-0.12399	0.0821982	0.125358	0.170279	Glucose								hypothetical protein
SECOE6D84F6F_02222	-0.124063	0.060031	0.0371375	0.0551363	Glucose								GDP-mannose 4,6-dehydratase
SECOE6D84F6F_01968	-0.124369	0.60225	0.63054	0.714789	Glucose								hypothetical protein
SECOE6D84F6F_00765	-0.124595	0.0612363	0.0401016	0.0591577	Glucose								hypothetical protein
SECOE6D84F6F_00902	-0.12466	0.218522	0.521544	0.610005	Glucose	Predicted PUL 6	No CAZymes	SusD					hypothetical protein
SECOE6D84F6F_01986	-0.12489	0.203807	0.497897	0.587649	Glucose				AsnB1	Asparagine synthetase [glutamine-hydrolyzing] (EC 6.3.5.4)	Asparagine biosynthesis	Asn	Asparagine synthetase B [glutamine-hydrolyzing]
SECOE6D84F6F_01488	-0.125577	0.0674509	0.0598617	0.0856942	Glucose								Chondroitin synthase
SECOE6D84F6F_00936	-0.125741	0.0795097	0.108447	0.149184	Glucose								hypothetical protein
SECOE6D84F6F_00639	-0.125816	0.100009	0.197688	0.258557	Glucose								hypothetical protein
SECOE6D84F6F_00307	-0.126379	0.0681428	0.0607907	0.0869473	Glucose								Peptide deformylase
SECOE6D84F6F_01529	-0.129444	0.244069	0.539093	0.626686	Glucose								tRNA-Arg(cct)
SECOE6D84F6F_00731	-0.13046	0.0635872	0.03833	0.0567508	Glucose								hypothetical protein
SECOE6D84F6F_00243	-0.130834	0.0844681	0.115202	0.157873	Glucose								UDP-N-acetylgalactosamine-undecaprenyl-phosphate N-acetylgalactosaminephosphotransferase
SECOE6D84F6F_02610	-0.131351	0.0695362	0.0560547	0.0807079	Glucose								Dihydroorotate dehydrogenase B (NAD(+)), electron transfer subunit
SECOE6D84F6F_00434	-0.131582	0.0947359	0.155978	0.207779	Glucose				QueH	Epoxyqueuosine reductase (EC 1.17.99.6) QueH	Queuosine biosynthesis	Q	Epoxyqueuosine reductase QueH
SECOE6D84F6F_00595	-0.132523	0.0804612	0.0944436	0.131144	Glucose								Glyceraldehyde-3-phosphate dehydrogenase A
SECOE6D84F6F_00756	-0.133357	0.0743235	0.0690918	0.0979985	Glucose								hypothetical protein
SECOE6D84F6F_02079	-0.133601	0.217029	0.489846	0.580896	Glucose								hypothetical protein
SECOE6D84F6F_02549	-0.134487	0.111863	0.215541	0.27954	Glucose								hypothetical protein
SECOE6D84F6F_02658	-0.135127	0.0652691	0.0365099	0.0543593	Glucose								Na(+)-translocating NADH-quinone reductase subunit E
SECOE6D84F6F_00398	-0.136456	0.0768815	0.071887	0.101519	Glucose								hypothetical protein
SECOE6D84F6F_02256	-0.137677	0.0858755	0.102805	0.141965	Glucose								hypothetical protein
SECOE6D84F6F_02270	-0.137928	0.121255	0.238813	0.307505	Glucose								hypothetical protein
SECOE6D84F6F_02883	-0.137981	0.156188	0.348963	0.43184	Glucose								hypothetical protein
SECOE6D84F6F_01743	-0.138073	0.132406	0.276912	0.351812	Glucose								hypothetical protein
SECOE6D84F6F_02335	-0.140406	0.0768977	0.0640891	0.0914228	Glucose								hypothetical protein
SECOE6D84F6F_00395	-0.140412	0.631817	0.582529	0.669009	Glucose								hypothetical protein
SECOE6D84F6F_01426	-0.141208	0.0778892	0.0658998	0.0938406	Glucose								hypothetical protein
SECOE6D84F6F_02068	-0.14207	0.164742	0.357328	0.440845	Glucose								hypothetical protein
SECOE6D84F6F_00887	-0.142669	0.0683404	0.0347925	0.0520602	Glucose								hypothetical protein
SECOE6D84F6F_02049	-0.143048	0.345435	0.574726	0.661936	Glucose								Multidrug resistance protein MdtE
SECOE6D84F6F_00478	-0.143246	0.106897	0.168556	0.223431	Glucose								NADH-quinone oxidoreductase subunit K
SECOE6D84F6F_01810	-0.145208	0.191277	0.406851	0.494785	Glucose								hypothetical protein
SECOE6D84F6F_00363	-0.145694	0.135171	0.260218	0.332296	Glucose								hypothetical protein
SECOE6D84F6F_01417	-0.145796	0.0906119	0.10088	0.139426	Glucose								hypothetical protein
SECOE6D84F6F_02703	-0.145922	0.0873415	0.0889169	0.124002	Glucose								50S ribosomal protein L28
SECOE6D84F6F_01936	-0.145971	0.0815191	0.0689128	0.0978302	Glucose								hypothetical protein
SECOE6D84F6F_02236	-0.146729	0.0744578	0.0458667	0.0668708	Glucose								hypothetical protein
SECOE6D84F6F_03022	-0.148335	0.103187	0.140396	0.18865	Glucose								hypothetical protein
SECOE6D84F6F_01316	-0.148812	0.0835255	0.0700968	0.0992502	Glucose								Vitamin B12 transporter BtuB
SECOE6D84F6F_02310	-0.149617	0.108488	0.156132	0.207898	Glucose								Multidrug resistance protein MdtK
SECOE6D84F6F_00461	-0.151847	0.0802366	0.0546635	0.0787748	Glucose								hypothetical protein
SECOE6D84F6F_00732	-0.153094	0.0737844	0.0355737	0.0531066	Glucose								Cytidylate kinase
SECOE6D84F6F_01514	-0.153558	0.0755835	0.0394685	0.0582768	Glucose				AroD2	3-dehydroquinate dehydratase II (EC 4.2.1.10)	Chorismate biosynthesis	Chor	3-dehydroquinate dehydratase
SECOE6D84F6F_02678	-0.154727	0.0918249	0.0856077	0.119704	Glucose								hypothetical protein
SECOE6D84F6F_02269	-0.155039	0.087789	0.0720841	0.101753	Glucose								hypothetical protein
SECOE6D84F6F_02808	-0.155134	0.23663	0.451854	0.541389	Glucose								hypothetical protein
SECOE6D84F6F_00471	-0.157552	0.0840768	0.0567089	0.0816134	Glucose								hypothetical protein
SECOE6D84F6F_00481	-0.157751	0.0937117	0.0856506	0.119704	Glucose								NADH-quinone oxidoreductase subunit H
SECOE6D84F6F_01128	-0.15989	0.078892	0.0397063	0.0586012	Glucose								hypothetical protein
SECOE6D84F6F_02121	-0.160599	0.424813	0.55032	0.637223	Glucose								hypothetical protein
SECOE6D84F6F_01447	-0.160637	0.136738	0.219269	0.284147	Glucose				AgaL	Alpha-galactosidase (EC 3.2.1.22)	Melibiose utilization; Raffinose family oligosaccharides utilization	Mel; RFO	Alpha-galactosidase AgaA
SECOE6D84F6F_02861	-0.161103	0.576564	0.545017	0.632892	Glucose								hypothetical protein
SECOE6D84F6F_02649	-0.162809	0.500395	0.548164	0.63518	Glucose								hypothetical protein
SECOE6D84F6F_00701	-0.163041	0.0989748	0.0917807	0.127666	Glucose								hypothetical protein
SECOE6D84F6F_03018	-0.16341	0.0983878	0.0892236	0.124322	Glucose								hypothetical protein
SECOE6D84F6F_02637	-0.165316	0.0957392	0.0776086	0.109313	Glucose								Na(+)-translocating ferredoxin:NAD(+) oxidoreductase complex subunit E
SECOE6D84F6F_02313	-0.165477	0.418359	0.537655	0.625238	Glucose								hypothetical protein
SECOE6D84F6F_01867	-0.165921	0.103824	0.101091	0.139657	Glucose								hypothetical protein
SECOE6D84F6F_00038	-0.166931	0.21437	0.383678	0.469955	Glucose								hypothetical protein
SECOE6D84F6F_00881	-0.168721	0.200337	0.353155	0.436195	Glucose								hypothetical protein
SECOE6D84F6F_02947	-0.170137	0.328884	0.4965	0.586641	Glucose								hypothetical protein
SECOE6D84F6F_01357	-0.171341	0.08198	0.0337016	0.0505212	Glucose				SdhA	Succinate dehydrogenase flavoprotein subunit (EC 1.3.5.1)	Succinate production	Succinate	Fumarate reductase flavoprotein subunit
SECOE6D84F6F_00474	-0.171717	0.148109	0.221693	0.287059	Glucose								hypothetical protein
SECOE6D84F6F_00497	-0.17347	0.385178	0.511504	0.600646	Glucose	Predicted PUL 1	b-glucan, b-mannan, xyloglucan, xylan, glucomannan	unk					hypothetical protein
SECOE6D84F6F_02858	-0.175987	0.266042	0.430365	0.51871	Glucose								hypothetical protein
SECOE6D84F6F_00043	-0.176012	0.131253	0.162287	0.215739	Glucose								hypothetical protein
SECOE6D84F6F_02945	-0.176483	0.137371	0.178912	0.23629	Glucose								hypothetical protein
SECOE6D84F6F_01592	-0.17665	0.0896786	0.0446621	0.0652321	Glucose				BtuD	Vitamin B12 ABC transporter, ATPase component BtuD	Cobalamin uptake	B12	Fe(3+) dicitrate transport ATP-binding protein FecE
SECOE6D84F6F_01771	-0.177188	0.115067	0.111996	0.153674	Glucose				Cbp	Chitin binding protein	N-Acetylglucosamine and chitobiose utilization	Chb	hypothetical protein
SECOE6D84F6F_01437	-0.177395	0.140533	0.185674	0.244323	Glucose								hypothetical protein
SECOE6D84F6F_01297	-0.179327	0.235239	0.382445	0.468977	Glucose								hypothetical protein
SECOE6D84F6F_00036	-0.182676	0.617846	0.488843	0.57992	Glucose								hypothetical protein
SECOE6D84F6F_02805	-0.183002	0.443065	0.499859	0.589545	Glucose								hypothetical protein
SECOE6D84F6F_00175	-0.183189	0.11303	0.0947446	0.13145	Glucose								hypothetical protein
SECOE6D84F6F_00109	-0.184018	0.124807	0.125924	0.170976	Glucose								hypothetical protein
SECOE6D84F6F_00721	-0.184328	0.0929951	0.0430377	0.0630584	Glucose				FolA	Dihydrofolate reductase (EC 1.5.1.3)	Folate biosynthesis	B9	Dihydrofolate reductase
SECOE6D84F6F_00848	-0.187219	0.154937	0.200469	0.261668	Glucose								hypothetical protein
SECOE6D84F6F_01300	-0.1874	0.611925	0.480191	0.571119	Glucose								hypothetical protein
SECOE6D84F6F_02407	-0.19088	0.133111	0.1346	0.181723	Glucose								hypothetical protein
SECOE6D84F6F_02253	-0.191756	0.117117	0.0906689	0.126173	Glucose				AsnA	Aspartate--ammonia ligase (EC 6.3.1.1)	Asparagine biosynthesis	Asn	Aspartate--ammonia ligase
SECOE6D84F6F_00577	-0.201039	0.107463	0.0544631	0.0785208	Glucose								hypothetical protein
SECOE6D84F6F_02035	-0.202403	0.12145	0.0842554	0.118008	Glucose								2-oxoglutarate oxidoreductase subunit KorA
SECOE6D84F6F_01145	-0.203844	0.146674	0.143294	0.191987	Glucose								hypothetical protein
SECOE6D84F6F_01606	-0.204446	0.678769	0.426844	0.514834	Glucose								hypothetical protein
SECOE6D84F6F_00659	-0.208033	0.678811	0.420094	0.507843	Glucose								hypothetical protein
SECOE6D84F6F_02818	-0.208949	0.374644	0.42699	0.514834	Glucose								hypothetical protein
SECOE6D84F6F_02887	-0.211857	0.309516	0.384156	0.470363	Glucose								hypothetical protein
SECOE6D84F6F_00328	-0.21322	0.168575	0.175449	0.232094	Glucose								Siroheme synthase
SECOE6D84F6F_00345	-0.213891	0.320825	0.387966	0.474311	Glucose								hypothetical protein
SECOE6D84F6F_00244	-0.217764	0.105726	0.0343776	0.051487	Glucose								hypothetical protein
SECOE6D84F6F_02461	-0.221209	0.115806	0.0485328	0.070441	Glucose								Dipeptidyl aminopeptidase 4
SECOE6D84F6F_00071	-0.224286	0.13463	0.0818086	0.11483	Glucose								hypothetical protein
SECOE6D84F6F_02961	-0.224543	0.154229	0.123061	0.167228	Glucose								hypothetical protein
SECOE6D84F6F_02954	-0.225787	0.50802	0.41392	0.501689	Glucose								hypothetical protein
SECOE6D84F6F_02798	-0.225855	0.131557	0.0734784	0.103631	Glucose								hypothetical protein
SECOE6D84F6F_01036	-0.228155	0.117365	0.044493	0.0650144	Glucose								hypothetical protein
SECOE6D84F6F_02545	-0.230403	0.147396	0.0994775	0.137663	Glucose								hypothetical protein
SECOE6D84F6F_01167	-0.231719	0.157598	0.118425	0.161606	Glucose	Predicted PUL 10	Pectic galactan	PL1|CBM77	PelB	Pectate lyase (EC 4.2.2.2)	Galacturonate, Glucuronate, Oligogalacturonate and Glucuronide utilization	GalAs	hypothetical protein
SECOE6D84F6F_01738	-0.232477	0.119746	0.044476	0.0650144	Glucose								Leucine-responsive regulatory protein
SECOE6D84F6F_02852	-0.234225	0.371539	0.373041	0.457965	Glucose								hypothetical protein
SECOE6D84F6F_01770	-0.235144	0.134616	0.0680257	0.0967828	Glucose								hypothetical protein
SECOE6D84F6F_01727	-0.241025	0.140238	0.0714915	0.101092	Glucose								hypothetical protein
SECOE6D84F6F_00193	-0.241079	0.12511	0.0453859	0.0661997	Glucose								hypothetical protein
SECOE6D84F6F_01427	-0.241878	0.157561	0.103028	0.142212	Glucose								hypothetical protein
SECOE6D84F6F_02842	-0.242917	0.278635	0.290298	0.366519	Glucose								hypothetical protein
SECOE6D84F6F_00850	-0.243736	0.146197	0.0791437	0.111234	Glucose								hypothetical protein
SECOE6D84F6F_01581	-0.252904	0.124851	0.035432	0.0529682	Glucose								hypothetical protein
SECOE6D84F6F_00675	-0.25297	0.221414	0.197467	0.258373	Glucose								Tyrosine recombinase XerC
SECOE6D84F6F_02037	-0.253355	0.130878	0.0436252	0.0638615	Glucose								NADH-dependent phenylglyoxylate dehydrogenase subunit gamma
SECOE6D84F6F_02875	-0.253631	0.152364	0.0782259	0.110039	Glucose								hypothetical protein
SECOE6D84F6F_00569	-0.25704	0.161032	0.0891233	0.124236	Glucose								hypothetical protein
SECOE6D84F6F_01222	-0.258711	0.138383	0.050194	0.0726245	Glucose								Bacitracin transport ATP-binding protein BcrA
SECOE6D84F6F_01989	-0.263057	0.305965	0.277583	0.352526	Glucose								hypothetical protein
SECOE6D84F6F_03038	-0.265273	0.134549	0.039396	0.0581962	Glucose								hypothetical protein
SECOE6D84F6F_01532	-0.269142	0.450127	0.330768	0.411999	Glucose								hypothetical protein
SECOE6D84F6F_02147	-0.270173	0.190676	0.121443	0.165377	Glucose								hypothetical protein
SECOE6D84F6F_02052	-0.272744	0.342215	0.286036	0.361702	Glucose								hypothetical protein
SECOE6D84F6F_01808	-0.275716	0.278487	0.229996	0.296979	Glucose								hypothetical protein
SECOE6D84F6F_00116	-0.277606	0.241296	0.184038	0.242466	Glucose								hypothetical protein
SECOE6D84F6F_02047	-0.278816	0.237791	0.177599	0.234747	Glucose								hypothetical protein
SECOE6D84F6F_02735	-0.280677	0.144213	0.0406283	0.0598257	Glucose								hypothetical protein
SECOE6D84F6F_02311	-0.28555	0.57361	0.312263	0.391506	Glucose								hypothetical protein
SECOE6D84F6F_00680	-0.293188	0.737373	0.27196	0.346063	Glucose								hypothetical protein
SECOE6D84F6F_01107	-0.293242	0.162085	0.0537101	0.0774697	Glucose								hypothetical protein
SECOE6D84F6F_02876	-0.295226	0.161844	0.0518019	0.0748506	Glucose								Inner membrane protein YccF
SECOE6D84F6F_02810	-0.300213	0.531514	0.291024	0.36715	Glucose								hypothetical protein
SECOE6D84F6F_02414	-0.300469	0.175934	0.0654073	0.0931802	Glucose				CarB	Carbamoyl-phosphate synthase large chain (EC 6.3.5.5)	Pyrimidine biosynthesis	Pyr	Carbamoyl-phosphate synthase large chain
SECOE6D84F6F_00459	-0.301885	0.150026	0.0335018	0.0502813	Glucose								hypothetical protein
SECOE6D84F6F_01673	-0.307889	0.190943	0.0777891	0.10952	Glucose			unk					hypothetical protein
SECOE6D84F6F_02942	-0.311291	0.372609	0.240291	0.308918	Glucose								hypothetical protein
SECOE6D84F6F_02915	-0.318215	0.174118	0.0489604	0.0709346	Glucose								hypothetical protein
SECOE6D84F6F_00029	-0.325014	0.768189	0.228484	0.295379	Glucose								Single-stranded DNA-binding protein
SECOE6D84F6F_01722	-0.325861	0.249619	0.127684	0.173175	Glucose								hypothetical protein
SECOE6D84F6F_00114	-0.328028	0.167822	0.0361854	0.05397	Glucose								hypothetical protein
SECOE6D84F6F_01809	-0.328648	0.168252	0.0362426	0.0540304	Glucose								hypothetical protein
SECOE6D84F6F_02815	-0.331338	0.339335	0.194751	0.255335	Glucose								hypothetical protein
SECOE6D84F6F_01183	-0.344401	0.174671	0.0335105	0.0502813	Glucose								hypothetical protein
SECOE6D84F6F_01184	-0.349728	0.180264	0.0355261	0.05306	Glucose								hypothetical protein
SECOE6D84F6F_00025	-0.351617	0.416313	0.203101	0.264889	Glucose								hypothetical protein
SECOE6D84F6F_02984	-0.35163	0.574625	0.227857	0.294804	Glucose								hypothetical protein
SECOE6D84F6F_01800	-0.357472	0.346987	0.166723	0.221274	Glucose								hypothetical protein
SECOE6D84F6F_02396	-0.362395	0.316395	0.142724	0.191619	Glucose								hypothetical protein
SECOE6D84F6F_00108	-0.368599	0.232678	0.0699872	0.0991384	Glucose								hypothetical protein
SECOE6D84F6F_02318	-0.377668	0.338782	0.140117	0.188353	Glucose								hypothetical protein
SECOE6D84F6F_01168	-0.389257	0.223806	0.0488354	0.0707941	Glucose								hypothetical protein
SECOE6D84F6F_02804	-0.394902	0.389031	0.146194	0.195629	Glucose								hypothetical protein
SECOE6D84F6F_01991	-0.39742	0.331333	0.116917	0.159952	Glucose								hypothetical protein
SECOE6D84F6F_02357	-0.408497	0.339654	0.111569	0.153153	Glucose								hypothetical protein
SECOE6D84F6F_02228	-0.413948	0.585637	0.168135	0.222965	Glucose								hypothetical protein
SECOE6D84F6F_00346	-0.413971	0.267346	0.0644923	0.0919576	Glucose								Phosphate transport system permease protein PstA
SECOE6D84F6F_02896	-0.433545	0.516023	0.144288	0.193239	Glucose								tRNA-His(gtg)
SECOE6D84F6F_02587	-0.434323	0.602579	0.152958	0.203839	Glucose								hypothetical protein
SECOE6D84F6F_02953	-0.438604	0.48258	0.134224	0.181409	Glucose								hypothetical protein
SECOE6D84F6F_01754	-0.444547	0.452035	0.12273	0.166919	Glucose								hypothetical protein
SECOE6D84F6F_02644	-0.477099	0.814287	0.117957	0.161104	Glucose								hypothetical protein
SECOE6D84F6F_02624	-0.488607	0.281213	0.0346642	0.0518922	Glucose								tRNA-Cys(gca)

## Sheet: Supplementary Dataset 5a
Supplementary Dataset 5 - Performance metrics for benchmarking on mock communities described in Fig. 3
(a) Performance metrics by method for comparisons with no differential abundance
P. copri abundance in arabinan (%)	P. copri abundance in glucose (%)	Method	Implementation	Number of genes tested	Number of true positive genes	Number of true negative genes	True positive rate (TPR)	False positive rate (FPR)	Positive predictive value (PPV)	Negative predictive value (NPV)	Receiver operating characteristic area under the curve (ROC AUC)
100	100	DESeq2	CSS	8132	456	854	1	0	1	1	1
90	90	DESeq2	CSS	8132	456	854	0.971491	0.029274	0.946581	0.984524	0.995505
50	50	DESeq2	CSS	8132	456	854	0.962719	0.0351288	0.936034	0.979714	0.988523
10	10	DESeq2	CSS	8132	456	854	0.813596	0.0222482	0.951282	0.905556	0.956628
1	1	DESeq2	CSS	8132	456	854	0.493421	0.00702576	0.974026	0.779289	0.807618
0.1	0.1	DESeq2	CSS	8132	456	854	0.203947	0.00351288	0.96875	0.709529	0.622639
0.01	0.01	DESeq2	CSS	8132	456	854	0.0460526	0	1	0.68595	0.522377
0	0	DESeq2	CSS	8132	456	854	0	0	0	0.5	0.506602
100	100	DESeq2	CSS DNA	8132	456	854	1	0.0819672	0.86692	1	0.999432
90	90	DESeq2	CSS DNA	8132	456	854	0.960526	0.0152225	0.971175	0.978996	0.996441
50	50	DESeq2	CSS DNA	8132	456	854	0.960526	0.028103	0.948052	0.978698	0.988805
10	10	DESeq2	CSS DNA	8132	456	854	0.815789	0.0468384	0.902913	0.904328	0.946789
1	1	DESeq2	CSS DNA	8132	456	854	0.475877	0.0105386	0.960177	0.772112	0.795719
0.1	0.1	DESeq2	CSS DNA	8132	456	854	0.186404	0.00351288	0.965909	0.703072	0.612422
0.01	0.01	DESeq2	CSS DNA	8132	456	854	0.0438596	0.00117096	0.952381	0.684298	0.513675
0	0	DESeq2	CSS DNA	8132	456	854	0	0	0	0.5	0.506617
100	100	DESeq2	TSS	8132	456	854	1	0	1	1	1
90	90	DESeq2	TSS	8132	456	854	0.973684	0.125293	0.805808	0.984148	0.988704
50	50	DESeq2	TSS	8132	456	854	0.969298	0.108899	0.826168	0.981865	0.983305
10	10	DESeq2	TSS	8132	456	854	0.815789	0.0655738	0.869159	0.902552	0.944022
1	1	DESeq2	TSS	8132	456	854	0.491228	0.00936768	0.965517	0.77801	0.802968
0.1	0.1	DESeq2	TSS	8132	456	854	0.201754	0.00234192	0.978723	0.709049	0.616448
0.01	0.01	DESeq2	TSS	8132	456	854	0.0460526	0	1	0.68595	0.516848
0	0	DESeq2	TSS	8132	456	854	0	0	0	0.5	0.50666
100	100	MTXmodel	M6 strict	3011	456	854	0.984649	0.144028	0.784965	0.990318	0.990935
90	90	MTXmodel	M6 strict	8048	456	854	0.910088	0.114754	0.808967	0.949045	0.961286
50	50	MTXmodel	M6 strict	8080	456	854	0.91886	0.0316159	0.939462	0.955847	0.983455
10	10	MTXmodel	M6 strict	8001	456	854	0.730263	0.0105386	0.973684	0.875143	0.915042
1	1	MTXmodel	M6 strict	7692	456	854	0.385965	0.00702576	0.967033	0.786683	0.721423
0.1	0.1	MTXmodel	M6 strict	6991	456	854	0.105263	0.00234192	0.96	0.760345	0.498389
0.01	0.01	MTXmodel	M6 strict	5367	456	854	0.00219298	0	1	0.738636	0.48874
0	0	MTXmodel	M6 strict	5088	456	854	0	0	0	0	0.5
100	100	MTXmodel	M6 lenient	3173	456	854	0.993421	0.133489	0.798942	0.995962	0.99363
90	90	MTXmodel	M6 lenient	8115	456	854	0.914474	0.118267	0.805019	0.950633	0.965495
50	50	MTXmodel	M6 lenient	8115	456	854	0.934211	0.0339578	0.936264	0.964789	0.982546
10	10	MTXmodel	M6 lenient	8098	456	854	0.77193	0.0128806	0.969697	0.88781	0.957232
1	1	MTXmodel	M6 lenient	7968	456	854	0.427632	0.00819672	0.965347	0.75533	0.841254
0.1	0.1	MTXmodel	M6 lenient	7638	456	854	0.160088	0.00117096	0.986486	0.694289	0.660522
0.01	0.01	MTXmodel	M6 lenient	6816	456	854	0.0482456	0.00117096	0.956522	0.689537	0.531223
0	0	MTXmodel	M6 lenient	5095	456	854	0	0	0	0.666667	0.499923
100	100	MPRAnalyze	CSS	3173	456	854	0.997807	0.346604	0.605859	0.998211	0.987641
90	90	MPRAnalyze	CSS	8115	456	854	0.97807	0.228337	0.695788	0.985007	0.980888
50	50	MPRAnalyze	CSS	8115	456	854	0.960526	0.114754	0.817164	0.976654	0.978142
10	10	MPRAnalyze	CSS	8098	456	854	0.802632	0.0655738	0.867299	0.9036	0.904865
1	1	MPRAnalyze	CSS	7968	456	854	0.462719	0.0339578	0.879167	0.77718	0.732596
0.1	0.1	MPRAnalyze	CSS	7638	456	854	0.127193	0.0562061	0.54717	0.685407	0.51523
0.01	0.01	MPRAnalyze	CSS	6816	456	854	0.0219298	0.0655738	0.151515	0.676413	0.490938
0	0	MPRAnalyze	CSS	5095	456	854	0	0	0	0.666667	0.501096
100	100	MPRAnalyze	TSS	3173	456	854	0.997807	0.289227	0.648148	0.998355	0.989264
90	90	MPRAnalyze	TSS	8115	456	854	0.984649	0.403981	0.565491	0.986381	0.973841
50	50	MPRAnalyze	TSS	8115	456	854	0.971491	0.326698	0.613573	0.977778	0.966648
10	10	MPRAnalyze	TSS	8098	456	854	0.826754	0.21897	0.66844	0.894882	0.877115
1	1	MPRAnalyze	TSS	7968	456	854	0.458333	0.0538642	0.819608	0.770492	0.719603
0.1	0.1	MPRAnalyze	TSS	7638	456	854	0.0899123	0.0480094	0.5	0.678363	0.571009
0.01	0.01	MPRAnalyze	TSS	6816	456	854	0.0109649	0.0690867	0.078125	0.659004	0.506724
0	0	MPRAnalyze	TSS	5095	456	854	0	0	0	0.666667	0.5

## Sheet: Supplementary Dataset 5b
Supplementary Dataset 5 - Performance metrics for benchmarking on mock communities described in Fig. 3
(b) Performance metrics by method for comparisons with emulated differential abundance
Comparison information				DESeq2 CSS								DESeq2 CSS DNA								DESeq2 TSS								MPRAnalyze CSS								MPRAnalyze TSS								MTXmodel M6 strict
P. copri abundance in arabinan (%)	P. copri abundance in glucose (%)	Number of true positive genes	Number of true negative genes	Method	Implementation	Number of genes tested	True positive rate (TPR)	False positive rate (FPR)	Positive predictive value (PPV)	Negative predictive value (NPV)	Receiver operating characteristic area under the curve (ROC AUC)	Method	Implementation	Number of genes tested	True positive rate (TPR)	False positive rate (FPR)	Positive predictive value (PPV)	Negative predictive value (NPV)	Receiver operating characteristic area under the curve (ROC AUC)	Method	Implementation	Number of genes tested	True positive rate (TPR)	False positive rate (FPR)	Positive predictive value (PPV)	Negative predictive value (NPV)	Receiver operating characteristic area under the curve (ROC AUC)	Method	Implementation	Number of genes tested	True positive rate (TPR)	False positive rate (FPR)	Positive predictive value (PPV)	Negative predictive value (NPV)	Receiver operating characteristic area under the curve (ROC AUC)	Method	Implementation	Number of genes tested	True positive rate (TPR)	False positive rate (FPR)	Positive predictive value (PPV)	Negative predictive value (NPV)	Receiver operating characteristic area under the curve (ROC AUC)	Method	Implementation	Number of genes tested	True positive rate (TPR)	False positive rate (FPR)	Positive predictive value (PPV)
100	100	456	854	DESeq2	CSS	8132	1	0	1	1	1	DESeq2	CSS DNA	8132	1	0.0819672	0.86692	1	0.999432	DESeq2	TSS	8132	1	0	1	1	1	MPRAnalyze	CSS	3173	0.997807	0.346604	0.605859	0.998211	0.987641	MPRAnalyze	TSS	3173	0.997807	0.289227	0.648148	0.998355	0.989264	MTXmodel	M6 strict	3011	0.984649	0.144028	0.784965
100	90	456	854	DESeq2	CSS	8132	0.703947	0.920375	0.289973	0.372222	0.473793	DESeq2	CSS DNA	8132	0.982456	0.338407	0.60787	0.986014	0.979797	DESeq2	TSS	8132	0.995614	0.0948478	0.848598	0.997416	0.998002	MPRAnalyze	CSS	8106	0.947368	0.807963	0.385027	0.871658	0.738763	MPRAnalyze	TSS	8106	0.991228	0.331382	0.614966	0.993031	0.981208	MTXmodel	M6 strict	3019	0.932018	0.0737705	0.870902
100	50	456	854	DESeq2	CSS	8132	0.655702	0.962529	0.266726	0.711111	0.480114	DESeq2	CSS DNA	8132	0.975877	0.447307	0.538089	0.977226	0.957818	DESeq2	TSS	8132	0.982456	0.101874	0.837383	0.989677	0.994007	MPRAnalyze	CSS	8119	0.973684	0.429742	0.547472	0.975952	0.971291	MPRAnalyze	TSS	8119	0.973684	0.310304	0.626234	0.980033	0.974955	MTXmodel	M6 strict	3006	0.506579	0.40281	0.401739
100	10	456	854	DESeq2	CSS	8132	0.638158	0.957845	0.262399	0.921053	0.518778	DESeq2	CSS DNA	8132	0.903509	0.371194	0.565158	0.924138	0.913223	DESeq2	TSS	8132	0.934211	0.0983607	0.835294	0.962453	0.974143	MPRAnalyze	CSS	8119	0.885965	0.295082	0.615854	0.920368	0.91201	MPRAnalyze	TSS	8119	0.892544	0.23185	0.672727	0.930398	0.920965	MTXmodel	M6 strict	2970	0.221491	0.193208	0.379699
100	1	456	854	DESeq2	CSS	8132	0.625	0.944965	0.260989	0.862745	0.541474	DESeq2	CSS DNA	8132	0.703947	0.26815	0.583636	0.821664	0.778677	DESeq2	TSS	8132	0.725877	0.139344	0.735556	0.85514	0.848587	MPRAnalyze	CSS	8116	0.633772	0.0608899	0.847507	0.827122	0.802474	MPRAnalyze	TSS	8116	0.64693	0.104215	0.768229	0.825569	0.780748	MTXmodel	M6 strict	2784	0.234649	0.347775	0.264851
100	0.1	456	854	DESeq2	CSS	8132	0.622807	0.933255	0.26272	0.931034	0.527944	DESeq2	CSS DNA	8132	0.45614	0.306792	0.442553	0.747462	0.698218	DESeq2	TSS	8132	0.47807	0.359485	0.415238	0.734143	0.66069	MPRAnalyze	CSS	8116	0.260965	0.0538642	0.721212	0.705521	0.607864	MPRAnalyze	TSS	8116	0.197368	0.0140515	0.882353	0.696266	0.580685	MTXmodel	M6 strict	2325	0.140351	0.291569	0.204473
100	0.01	456	854	DESeq2	CSS	8132	0.622807	0.935597	0.262235	0.928571	0.534084	DESeq2	CSS DNA	8132	0.390351	0.403981	0.340344	0.738686	0.619973	DESeq2	TSS	8132	0.421053	0.600703	0.27234	0.642586	0.504069	MPRAnalyze	CSS	8116	0.0789474	0.0257611	0.62069	0.664263	0.516497	MPRAnalyze	TSS	8116	0.0526316	0.00819672	0.774194	0.661442	0.532135	MTXmodel	M6 strict	892	0.0241228	0.0667447	0.161765
100	0	456	854	DESeq2	CSS	8132	0.622807	0.93911	0.26151	0.924528	0.535145	DESeq2	CSS DNA	8132	0.344298	0.480094	0.276896	0.709003	0.610848	DESeq2	TSS	8132	0.39693	0.620609	0.254571	0.634387	0.502545	MPRAnalyze	CSS	8116	0	0	0	0.651109	0.5	MPRAnalyze	TSS	8116	0	0	0	0.651109	0.5	MTXmodel	M6 strict	5	0	0	0
90	100	456	854	DESeq2	CSS	8132	0.64693	0.912178	0.274674	0.427746	0.358295	DESeq2	CSS DNA	8132	0.984649	0.263466	0.666172	0.988976	0.984198	DESeq2	TSS	8132	0.991228	0.124122	0.810036	0.994674	0.995873	MPRAnalyze	CSS	8099	0.97807	0.745902	0.411819	0.955752	0.859898	MPRAnalyze	TSS	8099	0.995614	0.38993	0.576874	0.996169	0.985176	MTXmodel	M6 strict	3043	0.864035	0.359485	0.562054
90	90	456	854	DESeq2	CSS	8132	0.971491	0.029274	0.946581	0.984524	0.995505	DESeq2	CSS DNA	8132	0.960526	0.0152225	0.971175	0.978996	0.996441	DESeq2	TSS	8132	0.973684	0.125293	0.805808	0.984148	0.988704	MPRAnalyze	CSS	8115	0.97807	0.228337	0.695788	0.985007	0.980888	MPRAnalyze	TSS	8115	0.984649	0.403981	0.565491	0.986381	0.973841	MTXmodel	M6 strict	8048	0.910088	0.114754	0.808967
90	50	456	854	DESeq2	CSS	8132	0.657895	0.953162	0.2693	0.639344	0.444825	DESeq2	CSS DNA	8132	0.960526	0.0316159	0.941935	0.978673	0.990417	DESeq2	TSS	8132	0.964912	0.113583	0.819367	0.979275	0.987114	MPRAnalyze	CSS	8120	0.899123	0.866511	0.356522	0.710692	0.68594	MPRAnalyze	TSS	8120	0.967105	0.380562	0.575718	0.972376	0.966702	MTXmodel	M6 strict	8066	0.47807	0.283372	0.473913
90	10	456	854	DESeq2	CSS	8132	0.633772	0.981265	0.256433	0.846154	0.534238	DESeq2	CSS DNA	8132	0.870614	0.0105386	0.977833	0.934372	0.97543	DESeq2	TSS	8132	0.899123	0.0831382	0.852391	0.944175	0.964078	MPRAnalyze	CSS	8117	0.804825	0.778689	0.35562	0.673993	0.663209	MPRAnalyze	TSS	8117	0.885965	0.289227	0.620584	0.920489	0.912674	MTXmodel	M6 strict	8029	0.175439	0.172131	0.352423
90	1	456	854	DESeq2	CSS	8132	0.622807	0.977752	0.253798	0.928571	0.544916	DESeq2	CSS DNA	8132	0.64693	0.0234192	0.936508	0.837209	0.862859	DESeq2	TSS	8132	0.688596	0.112412	0.765854	0.841163	0.839496	MPRAnalyze	CSS	8115	0.589912	0.505855	0.383738	0.689884	0.624331	MPRAnalyze	TSS	8115	0.635965	0.126464	0.728643	0.816777	0.77225	MTXmodel	M6 strict	7846	0.212719	0.313817	0.265753
90	0.1	456	854	DESeq2	CSS	8132	0.622807	0.976581	0.254025	1	0.545547	DESeq2	CSS DNA	8132	0.394737	0.194379	0.520231	0.732546	0.705831	DESeq2	TSS	8132	0.467105	0.325527	0.433809	0.731707	0.656937	MPRAnalyze	CSS	8115	0.274123	0.214286	0.405844	0.669014	0.51874	MPRAnalyze	TSS	8115	0.195175	0.0222482	0.824074	0.693144	0.579334	MTXmodel	M6 strict	7387	0.125	0.258782	0.205036
90	0.01	456	854	DESeq2	CSS	8132	0.622807	0.977752	0.253798	1	0.545411	DESeq2	CSS DNA	8132	0.344298	0.357143	0.339827	0.721116	0.637007	DESeq2	TSS	8132	0.399123	0.569087	0.272455	0.644128	0.507039	MPRAnalyze	CSS	8115	0.0899123	0.0480094	0.5	0.662018	0.494136	MPRAnalyze	TSS	8115	0.0504386	0.00819672	0.766667	0.660126	0.528764	MTXmodel	M6 strict	5952	0.0153509	0.0503513	0.14
90	0	456	854	DESeq2	CSS	8132	0.622807	0.980094	0.253345	1	0.545811	DESeq2	CSS DNA	8132	0.33114	0.456674	0.279113	0.71118	0.612777	DESeq2	TSS	8132	0.385965	0.608899	0.252874	0.628352	0.504952	MPRAnalyze	CSS	8115	0	0	0	0.650307	0.5	MPRAnalyze	TSS	8115	0	0	0	0.650307	0.5	MTXmodel	M6 strict	5067	0	0	0
50	100	456	854	DESeq2	CSS	8132	0.458333	0.959016	0.203307	0.395349	0.393913	DESeq2	CSS DNA	8132	0.967105	0.361827	0.588	0.973166	0.965146	DESeq2	TSS	8132	0.980263	0.141686	0.786972	0.987854	0.99022	MPRAnalyze	CSS	8113	0.973684	0.626464	0.453524	0.963636	0.907811	MPRAnalyze	TSS	8113	0.991228	0.355972	0.597884	0.992767	0.977332	MTXmodel	M6 strict	3038	0.453947	0.230679	0.512376
50	90	456	854	DESeq2	CSS	8132	0.482456	0.944965	0.214216	0.357724	0.314029	DESeq2	CSS DNA	8132	0.958333	0.0480094	0.914226	0.977081	0.988446	DESeq2	TSS	8132	0.967105	0.120609	0.810662	0.980341	0.985651	MPRAnalyze	CSS	8114	0.837719	0.862998	0.341376	0.606383	0.597327	MPRAnalyze	TSS	8114	0.980263	0.382904	0.577519	0.983114	0.966504	MTXmodel	M6 strict	8078	0.385965	0.12178	0.628571
50	50	456	854	DESeq2	CSS	8132	0.962719	0.0351288	0.936034	0.979714	0.988523	DESeq2	CSS DNA	8132	0.960526	0.028103	0.948052	0.978698	0.988805	DESeq2	TSS	8132	0.969298	0.108899	0.826168	0.981865	0.983305	MPRAnalyze	CSS	8115	0.960526	0.114754	0.817164	0.976654	0.978142	MPRAnalyze	TSS	8115	0.971491	0.326698	0.613573	0.977778	0.966648	MTXmodel	M6 strict	8080	0.91886	0.0316159	0.939462
50	10	456	854	DESeq2	CSS	8132	0.649123	0.918033	0.274074	0.735632	0.445373	DESeq2	CSS DNA	8132	0.872807	0.0257611	0.947619	0.934389	0.969551	DESeq2	TSS	8132	0.892544	0.0714286	0.869658	0.941388	0.963332	MPRAnalyze	CSS	8113	0.864035	0.0550351	0.893424	0.928158	0.933906	MPRAnalyze	TSS	8113	0.875	0.245902	0.655172	0.917986	0.909405	MTXmodel	M6 strict	8041	0.0241228	0.00117096	0.916667
50	1	456	854	DESeq2	CSS	8132	0.618421	0.928571	0.262326	0.83871	0.537178	DESeq2	CSS DNA	8132	0.655702	0.029274	0.92284	0.839304	0.856872	DESeq2	TSS	8132	0.695175	0.0655738	0.849866	0.850216	0.850938	MPRAnalyze	CSS	8108	0.640351	0.0807963	0.808864	0.825532	0.780716	MPRAnalyze	TSS	8108	0.640351	0.087822	0.79564	0.824411	0.780347	MTXmodel	M6 strict	7860	0.127193	0.172131	0.282927
50	0.1	456	854	DESeq2	CSS	8132	0.616228	0.930913	0.261152	0.877193	0.536078	DESeq2	CSS DNA	8132	0.399123	0.140515	0.602649	0.741309	0.713998	DESeq2	TSS	8132	0.453947	0.272834	0.470455	0.74092	0.676769	MPRAnalyze	CSS	8108	0.214912	0.00702576	0.942308	0.700919	0.591553	MPRAnalyze	TSS	8108	0.199561	0.0187354	0.850467	0.694305	0.578688	MTXmodel	M6 strict	7404	0.0767544	0.153396	0.210843
50	0.01	456	854	DESeq2	CSS	8132	0.618421	0.932084	0.261596	0.907407	0.536336	DESeq2	CSS DNA	8132	0.337719	0.295082	0.37931	0.735732	0.656197	DESeq2	TSS	8132	0.392544	0.559719	0.272451	0.639373	0.527855	MPRAnalyze	CSS	8108	0.0745614	0.0152225	0.723404	0.664006	0.493307	MPRAnalyze	TSS	8108	0.0504386	0.00819672	0.766667	0.659323	0.532361	MTXmodel	M6 strict	5969	0.00438596	0.00936768	0.2
50	0	456	854	DESeq2	CSS	8132	0.620614	0.937939	0.26107	0.916667	0.53937	DESeq2	CSS DNA	8132	0.298246	0.377049	0.296943	0.715458	0.62443	DESeq2	TSS	8132	0.368421	0.565574	0.258065	0.633975	0.505403	MPRAnalyze	CSS	8108	0	0	0	0.6495	0.5	MPRAnalyze	TSS	8108	0	0	0	0.6495	0.5	MTXmodel	M6 strict	5084	0	0	0
10	100	456	854	DESeq2	CSS	8132	0.412281	0.962529	0.186139	0.652174	0.484933	DESeq2	CSS DNA	8132	0.925439	0.391101	0.558201	0.938406	0.9149	DESeq2	TSS	8132	0.929825	0.129977	0.792523	0.958603	0.968376	MPRAnalyze	CSS	8115	0.905702	0.406323	0.543421	0.930018	0.879744	MPRAnalyze	TSS	8115	0.925439	0.293911	0.627043	0.955485	0.916014	MTXmodel	M6 strict	2993	0.0548246	0.13466	0.178571
10	90	456	854	DESeq2	CSS	8132	0.407895	0.968384	0.183613	0.8	0.500906	DESeq2	CSS DNA	8132	0.881579	0.0538642	0.897321	0.937136	0.966658	DESeq2	TSS	8132	0.901316	0.0925059	0.838776	0.94492	0.962251	MPRAnalyze	CSS	8116	0.820175	0.795082	0.355176	0.68254	0.60887	MPRAnalyze	TSS	8116	0.914474	0.306792	0.614138	0.945425	0.910501	MTXmodel	M6 strict	8029	0.0328947	0.113583	0.133929
10	50	456	854	DESeq2	CSS	8132	0.467105	0.907494	0.215587	0.461039	0.376659	DESeq2	CSS DNA	8132	0.877193	0.0316159	0.936768	0.936	0.976648	DESeq2	TSS	8132	0.888158	0.0971897	0.829918	0.937346	0.963517	MPRAnalyze	CSS	8110	0.899123	0.11007	0.813492	0.945912	0.917867	MPRAnalyze	TSS	8110	0.912281	0.279859	0.635115	0.944012	0.907074	MTXmodel	M6 strict	8039	0.0526316	0.0503513	0.358209
10	10	456	854	DESeq2	CSS	8132	0.813596	0.0222482	0.951282	0.905556	0.956628	DESeq2	CSS DNA	8132	0.815789	0.0468384	0.902913	0.904328	0.946789	DESeq2	TSS	8132	0.815789	0.0655738	0.869159	0.902552	0.944022	MPRAnalyze	CSS	8098	0.802632	0.0655738	0.867299	0.9036	0.904865	MPRAnalyze	TSS	8098	0.826754	0.21897	0.66844	0.894882	0.877115	MTXmodel	M6 strict	8001	0.730263	0.0105386	0.973684
10	1	456	854	DESeq2	CSS	8132	0.60307	0.811475	0.284091	0.649718	0.461461	DESeq2	CSS DNA	8132	0.616228	0.0456674	0.878125	0.815483	0.837134	DESeq2	TSS	8132	0.657895	0.0526932	0.869565	0.831155	0.852881	MPRAnalyze	CSS	8065	0.605263	0.0339578	0.904918	0.814002	0.792088	MPRAnalyze	TSS	8065	0.609649	0.0737705	0.815249	0.810664	0.776711	MTXmodel	M6 strict	7840	0.135965	0.156909	0.316327
10	0.1	456	854	DESeq2	CSS	8132	0.58114	0.819672	0.274611	0.717105	0.491347	DESeq2	CSS DNA	8132	0.355263	0.058548	0.764151	0.724237	0.713205	DESeq2	TSS	8132	0.370614	0.0901639	0.686992	0.725471	0.715495	MPRAnalyze	CSS	8063	0.234649	0.0187354	0.869919	0.696837	0.592624	MPRAnalyze	TSS	8063	0.197368	0.00936768	0.918367	0.688736	0.578969	MTXmodel	M6 strict	7404	0.0789474	0.138173	0.233766
10	0.01	456	854	DESeq2	CSS	8132	0.587719	0.822014	0.276289	0.757143	0.490872	DESeq2	CSS DNA	8132	0.282895	0.165105	0.477778	0.724213	0.673207	DESeq2	TSS	8132	0.364035	0.422717	0.314991	0.665179	0.560234	MPRAnalyze	CSS	8060	0.0877193	0.0222482	0.677966	0.658048	0.493626	MPRAnalyze	TSS	8060	0.0526316	0.00819672	0.774194	0.65228	0.530869	MTXmodel	M6 strict	5972	0.00877193	0.0140515	0.25
10	0	456	854	DESeq2	CSS	8132	0.589912	0.823185	0.276749	0.76087	0.49144	DESeq2	CSS DNA	8132	0.254386	0.238876	0.3625	0.69746	0.624625	DESeq2	TSS	8132	0.296053	0.399297	0.283613	0.63624	0.528496	MPRAnalyze	CSS	8060	0	0	0	0.641779	0.5	MPRAnalyze	TSS	8060	0	0	0	0.641779	0.5	MTXmodel	M6 strict	5086	0	0	0
1	100	456	854	DESeq2	CSS	8132	0.403509	0.941452	0.186235	0.827586	0.509234	DESeq2	CSS DNA	8132	0.745614	0.266979	0.598592	0.843243	0.822864	DESeq2	TSS	8132	0.754386	0.141686	0.739785	0.868171	0.86756	MPRAnalyze	CSS	8114	0.633772	0.190867	0.639381	0.846437	0.763519	MPRAnalyze	TSS	8114	0.66886	0.230679	0.60757	0.853977	0.744759	MTXmodel	M6 strict	2813	0.0504386	0.152225	0.150327
1	90	456	854	DESeq2	CSS	8132	0.383772	0.966042	0.175	0.896552	0.507474	DESeq2	CSS DNA	8132	0.664474	0.0327869	0.915408	0.844103	0.899606	DESeq2	TSS	8132	0.703947	0.0784543	0.82732	0.854031	0.87584	MPRAnalyze	CSS	8115	0.657895	0.600703	0.369004	0.744493	0.609973	MPRAnalyze	TSS	8115	0.660088	0.209602	0.627083	0.862644	0.772387	MTXmodel	M6 strict	7855	0.0460526	0.144028	0.145833
1	50	456	854	DESeq2	CSS	8132	0.403509	0.923888	0.189106	0.791045	0.498454	DESeq2	CSS DNA	8132	0.686404	0.0339578	0.915205	0.850418	0.899755	DESeq2	TSS	8132	0.712719	0.100703	0.790754	0.854237	0.866634	MPRAnalyze	CSS	8105	0.64693	0.247073	0.583004	0.844712	0.750765	MPRAnalyze	TSS	8105	0.666667	0.201405	0.638655	0.858974	0.778316	MTXmodel	M6 strict	7865	0.0548246	0.128806	0.185185
1	10	456	854	DESeq2	CSS	8132	0.416667	0.786885	0.220418	0.546125	0.398404	DESeq2	CSS DNA	8132	0.638158	0.030445	0.917981	0.831414	0.874673	DESeq2	TSS	8132	0.649123	0.0761124	0.819945	0.82876	0.852881	MPRAnalyze	CSS	8077	0.627193	0.201405	0.624454	0.833977	0.748675	MPRAnalyze	TSS	8077	0.640351	0.180328	0.654709	0.847328	0.772126	MTXmodel	M6 strict	7842	0.00219298	0.00234192	0.333333
1	1	456	854	DESeq2	CSS	8132	0.493421	0.00702576	0.974026	0.779289	0.807618	DESeq2	CSS DNA	8132	0.475877	0.0105386	0.960177	0.772112	0.795719	DESeq2	TSS	8132	0.491228	0.00936768	0.965517	0.77801	0.802968	MPRAnalyze	CSS	7968	0.462719	0.0339578	0.879167	0.77718	0.732596	MPRAnalyze	TSS	7968	0.458333	0.0538642	0.819608	0.770492	0.719603	MTXmodel	M6 strict	7692	0.385965	0.00702576	0.967033
1	0.1	456	854	DESeq2	CSS	8132	0.429825	0.61007	0.273361	0.533693	0.48842	DESeq2	CSS DNA	8132	0.298246	0.0245902	0.866242	0.712972	0.682993	DESeq2	TSS	8132	0.317982	0.0327869	0.83815	0.717549	0.694849	MPRAnalyze	CSS	7895	0.239035	0.0351288	0.784173	0.693159	0.566873	MPRAnalyze	TSS	7895	0.171053	0.00936768	0.906977	0.677143	0.565971	MTXmodel	M6 strict	7364	0.0833333	0.0936768	0.322034
1	0.01	456	854	DESeq2	CSS	8132	0.423246	0.638173	0.261518	0.541401	0.496806	DESeq2	CSS DNA	8132	0.175439	0.0538642	0.634921	0.669	0.639424	DESeq2	TSS	8132	0.221491	0.173302	0.405622	0.648	0.539919	MPRAnalyze	CSS	7881	0.0789474	0.0245902	0.631579	0.649205	0.489832	MPRAnalyze	TSS	7881	0.0548246	0.00936768	0.757576	0.648029	0.528084	MTXmodel	M6 strict	5965	0.00657895	0.0199063	0.15
1	0	456	854	DESeq2	CSS	8132	0.432018	0.649883	0.261968	0.553633	0.489649	DESeq2	CSS DNA	8132	0.129386	0.133489	0.34104	0.638682	0.607356	DESeq2	TSS	8132	0.20614	0.223653	0.329825	0.633615	0.529555	MPRAnalyze	CSS	7879	0	0	0	0.635556	0.5	MPRAnalyze	TSS	7879	0	0	0	0.635556	0.5	MTXmodel	M6 strict	5086	0	0	0
0.1	100	456	854	DESeq2	CSS	8132	0.385965	0.930913	0.181256	0.814286	0.476469	DESeq2	CSS DNA	8132	0.644737	0.314988	0.522202	0.804138	0.756991	DESeq2	TSS	8132	0.572368	0.406323	0.429276	0.738304	0.650615	MPRAnalyze	CSS	8115	0.247807	0.23185	0.363344	0.741497	0.652831	MPRAnalyze	TSS	8115	0.359649	0.25644	0.428198	0.765417	0.601868	MTXmodel	M6 strict	2330	0.0438596	0.238876	0.0892857
0.1	90	456	854	DESeq2	CSS	8132	0.377193	0.967213	0.172345	0.961538	0.527213	DESeq2	CSS DNA	8132	0.572368	0.223653	0.577434	0.78478	0.765764	DESeq2	TSS	8132	0.541667	0.374707	0.435626	0.730399	0.654105	MPRAnalyze	CSS	8116	0.260965	0.407494	0.254818	0.693793	0.556754	MPRAnalyze	TSS	8116	0.357456	0.258782	0.424479	0.777778	0.622012	MTXmodel	M6 strict	7374	0.0350877	0.215457	0.08
0.1	50	456	854	DESeq2	CSS	8132	0.377193	0.922717	0.179167	0.782609	0.484431	DESeq2	CSS DNA	8132	0.532895	0.15808	0.642857	0.77437	0.772377	DESeq2	TSS	8132	0.546053	0.344262	0.458564	0.73557	0.664088	MPRAnalyze	CSS	8105	0.346491	0.238876	0.436464	0.773333	0.624599	MPRAnalyze	TSS	8105	0.361842	0.241218	0.444744	0.788104	0.646257	MTXmodel	M6 strict	7386	0.0285088	0.190867	0.0738636
0.1	10	456	854	DESeq2	CSS	8132	0.381579	0.803279	0.202326	0.640394	0.451686	DESeq2	CSS DNA	8132	0.401316	0.0339578	0.863208	0.748099	0.781061	DESeq2	TSS	8132	0.390351	0.13466	0.607509	0.72268	0.676219	MPRAnalyze	CSS	8068	0.357456	0.223653	0.460452	0.772559	0.623758	MPRAnalyze	TSS	8068	0.361842	0.217799	0.470085	0.791457	0.659595	MTXmodel	M6 strict	7382	0.0109649	0.0761124	0.0714286
0.1	1	456	854	DESeq2	CSS	8132	0.289474	0.606557	0.203077	0.49635	0.421588	DESeq2	CSS DNA	8132	0.300439	0.0140515	0.919463	0.723014	0.724867	DESeq2	TSS	8132	0.298246	0.0655738	0.708333	0.709265	0.665803	MPRAnalyze	CSS	7893	0.311404	0.153396	0.520147	0.751908	0.611755	MPRAnalyze	TSS	7893	0.287281	0.142857	0.517787	0.737101	0.623349	MTXmodel	M6 strict	7320	0.0394737	0.108899	0.162162
0.1	0.1	456	854	DESeq2	CSS	8132	0.203947	0.00351288	0.96875	0.709529	0.622639	DESeq2	CSS DNA	8132	0.186404	0.00351288	0.965909	0.703072	0.612422	DESeq2	TSS	8132	0.201754	0.00234192	0.978723	0.709049	0.616448	MPRAnalyze	CSS	7638	0.127193	0.0562061	0.54717	0.685407	0.51523	MPRAnalyze	TSS	7638	0.0899123	0.0480094	0.5	0.678363	0.571009	MTXmodel	M6 strict	6991	0.105263	0.00234192	0.96
0.1	0.01	456	854	DESeq2	CSS	8132	0.236842	0.257611	0.329268	0.66171	0.496984	DESeq2	CSS DNA	8132	0.125	0.0210773	0.76	0.693168	0.546767	DESeq2	TSS	8132	0.157895	0.0679157	0.553846	0.690667	0.511163	MPRAnalyze	CSS	7485	0.0372807	0.0234192	0.459459	0.664277	0.4781	MPRAnalyze	TSS	7485	0.0131579	0.0128806	0.352941	0.660819	0.519382	MTXmodel	M6 strict	5891	0.0328947	0.0187354	0.483871
0.1	0	456	854	DESeq2	CSS	8132	0.241228	0.309133	0.294118	0.655556	0.491246	DESeq2	CSS DNA	8132	0.0921053	0.0819672	0.375	0.672627	0.522917	DESeq2	TSS	8132	0.144737	0.126464	0.37931	0.680241	0.503943	MPRAnalyze	CSS	7433	0	0	0	0.658422	0.5	MPRAnalyze	TSS	7433	0	0	0	0.658422	0.5	MTXmodel	M6 strict	5088	0	0	0
0.01	100	456	854	DESeq2	CSS	8132	0.377193	0.934426	0.17732	0.857143	0.495767	DESeq2	CSS DNA	8132	0.5	0.425059	0.385787	0.717009	0.603774	DESeq2	TSS	8132	0.394737	0.594848	0.261628	0.603509	0.470765	MPRAnalyze	CSS	8114	0.0986842	0.41452	0.112782	0.68595	0.526398	MPRAnalyze	TSS	8114	0.164474	0.400468	0.179856	0.727532	0.560507	MTXmodel	M6 strict	1029	0.00438596	0.0620609	0.0363636
0.01	90	456	854	DESeq2	CSS	8132	0.377193	0.966042	0.172518	0.962963	0.528904	DESeq2	CSS DNA	8132	0.47807	0.344262	0.425781	0.732895	0.636301	DESeq2	TSS	8132	0.385965	0.563232	0.267884	0.613599	0.471132	MPRAnalyze	CSS	8114	0.100877	0.476581	0.101545	0.659733	0.496034	MPRAnalyze	TSS	8114	0.164474	0.398126	0.180723	0.724823	0.55422	MTXmodel	M6 strict	6074	0.00219298	0.058548	0.0196078
0.01	50	456	854	DESeq2	CSS	8132	0.377193	0.925059	0.178794	0.852459	0.499674	DESeq2	CSS DNA	8132	0.445175	0.293911	0.447137	0.725153	0.646009	DESeq2	TSS	8132	0.394737	0.56089	0.273141	0.612142	0.483024	MPRAnalyze	CSS	8105	0.135965	0.42623	0.14554	0.684814	0.503183	MPRAnalyze	TSS	8105	0.166667	0.398126	0.182692	0.721264	0.554181	MTXmodel	M6 strict	6084	0	0.0456674	0
0.01	10	456	854	DESeq2	CSS	8132	0.368421	0.810304	0.195349	0.640625	0.450633	DESeq2	CSS DNA	8132	0.302632	0.0971897	0.624434	0.712062	0.658982	DESeq2	TSS	8132	0.304825	0.403981	0.28719	0.63172	0.484179	MPRAnalyze	CSS	8067	0.135965	0.394614	0.155388	0.707101	0.542051	MPRAnalyze	TSS	8067	0.162281	0.373536	0.188295	0.708571	0.552332	MTXmodel	M6 strict	6085	0	0.0058548	0
0.01	1	456	854	DESeq2	CSS	8132	0.267544	0.631148	0.184569	0.528875	0.437532	DESeq2	CSS DNA	8132	0.177632	0.0468384	0.669421	0.679798	0.623378	DESeq2	TSS	8132	0.142544	0.208431	0.26749	0.619213	0.483202	MPRAnalyze	CSS	7876	0.129386	0.320843	0.177177	0.695721	0.535351	MPRAnalyze	TSS	7876	0.157895	0.312646	0.212389	0.687211	0.531604	MTXmodel	M6 strict	6074	0	0.0421546	0
0.01	0.1	456	854	DESeq2	CSS	8132	0.0986842	0.220141	0.193133	0.606349	0.441651	DESeq2	CSS DNA	8132	0.0767544	0.0175644	0.7	0.674362	0.552162	DESeq2	TSS	8132	0.0855263	0.0819672	0.357798	0.65445	0.488638	MPRAnalyze	CSS	7480	0.0701754	0.20726	0.15311	0.65391	0.478612	MPRAnalyze	TSS	7480	0.0811404	0.209602	0.171296	0.65604	0.496007	MTXmodel	M6 strict	5997	0.0131579	0.0210773	0.25
0.01	0.01	456	854	DESeq2	CSS	8132	0.0460526	0	1	0.68595	0.522377	DESeq2	CSS DNA	8132	0.0438596	0.00117096	0.952381	0.684298	0.513675	DESeq2	TSS	8132	0.0460526	0	1	0.68595	0.516848	MPRAnalyze	CSS	6816	0.0219298	0.0655738	0.151515	0.676413	0.490938	MPRAnalyze	TSS	6816	0.0109649	0.0690867	0.078125	0.659004	0.506724	MTXmodel	M6 strict	5367	0.00219298	0	1
0.01	0	456	854	DESeq2	CSS	8132	0.0548246	0.0374707	0.438596	0.681193	0.499883	DESeq2	CSS DNA	8132	0.0372807	0.0187354	0.515152	0.677489	0.499091	DESeq2	TSS	8132	0.0416667	0.0269321	0.452381	0.675497	0.500957	MPRAnalyze	CSS	6410	0	0.00117096	0	0.654661	0.498168	MPRAnalyze	TSS	6410	0	0	0	0.65678	0.501096	MTXmodel	M6 strict	5085	0	0	0
0	100	456	854	DESeq2	CSS	8132	0.377193	0.936768	0.176955	0.866667	0.505369	DESeq2	CSS DNA	8132	0.447368	0.518735	0.315301	0.685092	0.588309	DESeq2	TSS	8132	0.388158	0.617096	0.25142	0.619048	0.456826	MPRAnalyze	CSS	8115	0	0.491803	0	0.64	0.487651	MPRAnalyze	TSS	8115	0	0.482436	0	0.653789	0.5033	MTXmodel	M6 strict	31	0	0	0
0	90	456	854	DESeq2	CSS	8132	0.377193	0.967213	0.172345	0.961538	0.53252	DESeq2	CSS DNA	8132	0.440789	0.456674	0.340102	0.71142	0.606154	DESeq2	TSS	8132	0.377193	0.600703	0.251095	0.620183	0.460248	MPRAnalyze	CSS	8116	0	0.457845	0	0.66092	0.511209	MPRAnalyze	TSS	8116	0	0.489461	0	0.66208	0.511848	MTXmodel	M6 strict	5075	0	0	0
0	50	456	854	DESeq2	CSS	8132	0.377193	0.923888	0.17898	0.84127	0.504722	DESeq2	CSS DNA	8132	0.427632	0.421546	0.351351	0.706745	0.608835	DESeq2	TSS	8132	0.379386	0.587822	0.256296	0.621572	0.4685	MPRAnalyze	CSS	8106	0	0.490632	0	0.646789	0.501394	MPRAnalyze	TSS	8106	0	0.477752	0	0.639175	0.492484	MTXmodel	M6 strict	5087	0	0	0
0	10	456	854	DESeq2	CSS	8132	0.368421	0.806792	0.196033	0.663158	0.454647	DESeq2	CSS DNA	8132	0.287281	0.210773	0.421222	0.696272	0.611621	DESeq2	TSS	8132	0.0877193	0.257611	0.153846	0.615942	0.459819	MPRAnalyze	CSS	8067	0	0.448478	0	0.64574	0.508217	MPRAnalyze	TSS	8067	0	0.478923	0	0.647528	0.510539	MTXmodel	M6 strict	5088	0	0	0
0	1	456	854	DESeq2	CSS	8132	0.258772	0.632319	0.179331	0.538941	0.437491	DESeq2	CSS DNA	8132	0.0482456	0.0901639	0.222222	0.636637	0.576608	DESeq2	TSS	8132	0.0767544	0.217799	0.158371	0.614219	0.473425	MPRAnalyze	CSS	7870	0	0.406323	0	0.650089	0.516137	MPRAnalyze	TSS	7870	0	0.407494	0	0.640351	0.506779	MTXmodel	M6 strict	5087	0	0	0
0	0.1	456	854	DESeq2	CSS	8132	0.0855263	0.270492	0.144444	0.620561	0.434524	DESeq2	CSS DNA	8132	0.0328947	0.0491803	0.263158	0.670528	0.489609	DESeq2	TSS	8132	0.0526316	0.127635	0.180451	0.651363	0.450767	MPRAnalyze	CSS	7438	0	0.309133	0	0.681093	0.495653	MPRAnalyze	TSS	7438	0	0.28103	0	0.682875	0.498739	MTXmodel	M6 strict	5087	0	0	0
0	0.01	456	854	DESeq2	CSS	8132	0.0328947	0.0257611	0.405405	0.724466	0.453484	DESeq2	CSS DNA	8132	0.0263158	0.0128806	0.521739	0.723112	0.456324	DESeq2	TSS	8132	0.0263158	0.0269321	0.342857	0.718676	0.453525	MPRAnalyze	CSS	6387	0	0.200234	0	0.674157	0.470058	MPRAnalyze	TSS	6387	0	0.155738	0	0.705357	0.483535	MTXmodel	M6 strict	5086	0	0	0
0	0	456	854	DESeq2	CSS	8132	0	0	0	0.5	0.506602	DESeq2	CSS DNA	8132	0	0	0	0.5	0.506617	DESeq2	TSS	8132	0	0	0	0.5	0.50666	MPRAnalyze	CSS	5095	0	0	0	0.666667	0.501096	MPRAnalyze	TSS	5095	0	0	0	0.666667	0.5	MTXmodel	M6 strict	5088	0	0	0
Rows without emulated differential abundance (i.e. equal abundance in arabinan and glucose) are bolded for reference.
[truncated: 10 more columns]

## Sheet: Supplementary Dataset 5c
Supplementary Dataset 5 - Performance metrics for benchmarking on mock communities described in Fig. 3
(c) Performance metrics by method for comparisons with emulated varying prevalence
Comparison information					DESeq2 CSS								DESeq2 CSS DNA								DESeq2 TSS								MPRAnalyze CSS								MPRAnalyze TSS								MTXmodel M6 strict
Prevalence (%)	P. copri abundance in arabinan (%)	P. copri abundance in glucose (%)	Number of true positive genes	Number of true negative genes	Method	Implementation	Number of genes tested	True positive rate (TPR)	False positive rate (FPR)	Positive predictive value (PPV)	Negative predictive value (NPV)	Receiver operating characteristic area under the curve (ROC AUC)	Method	Implementation	Number of genes tested	True positive rate (TPR)	False positive rate (FPR)	Positive predictive value (PPV)	Negative predictive value (NPV)	Receiver operating characteristic area under the curve (ROC AUC)	Method	Implementation	Number of genes tested	True positive rate (TPR)	False positive rate (FPR)	Positive predictive value (PPV)	Negative predictive value (NPV)	Receiver operating characteristic area under the curve (ROC AUC)	Method	Implementation	Number of genes tested	True positive rate (TPR)	False positive rate (FPR)	Positive predictive value (PPV)	Negative predictive value (NPV)	Receiver operating characteristic area under the curve (ROC AUC)	Method	Implementation	Number of genes tested	True positive rate (TPR)	False positive rate (FPR)	Positive predictive value (PPV)	Negative predictive value (NPV)	Receiver operating characteristic area under the curve (ROC AUC)	Method	Implementation	Number of genes tested	True positive rate (TPR)	False positive rate (FPR)
100	100	100	456	854	DESeq2	CSS	8132	1	0	1	1	1	DESeq2	CSS DNA	8132	1	0.0819672	0.86692	1	0.999432	DESeq2	TSS	8132	1	0	1	1	1	MPRAnalyze	CSS	3173	0.997807	0.346604	0.605859	0.998211	0.987641	MPRAnalyze	TSS	3173	0.997807	0.289227	0.648148	0.998355	0.989264	MTXmodel	M6 strict	3011	0.984649	0.144028
75	100	100	456	854	DESeq2	CSS	8132	0.0416667	0	1	0.661503	0.525219	DESeq2	CSS DNA	8132	0.710526	0	1	0.866126	0.980263	DESeq2	TSS	8132	0.548246	0	1	0.80566	0.898026	MPRAnalyze	CSS	8121	0.984649	0.25644	0.672156	0.989097	0.985751	MPRAnalyze	TSS	8121	0.991228	0.29274	0.643875	0.995058	0.987412	MTXmodel	M6 strict	8064	0.964912	0.0807963
50	100	100	456	854	DESeq2	CSS	8132	0.0263158	0	1	0.657935	0.525219	DESeq2	CSS DNA	8132	0.135965	0	1	0.684295	0.651316	DESeq2	TSS	8132	0.0899123	0	1	0.672971	0.595395	MPRAnalyze	CSS	8121	0.964912	0.241218	0.681115	0.975904	0.976944	MPRAnalyze	TSS	8121	0.986842	0.291569	0.643777	0.996705	0.985893	MTXmodel	M6 strict	8099	0.964912	0.0796253
25	100	100	456	854	DESeq2	CSS	8132	0.0328947	0	1	0.659459	0.523026	DESeq2	CSS DNA	8132	0.0109649	0	1	0.654406	0.505482	DESeq2	TSS	8132	0.0153509	0	1	0.655411	0.507675	MPRAnalyze	CSS	8121	0.936404	0.236534	0.678855	0.957416	0.962292	MPRAnalyze	TSS	8121	0.971491	0.293911	0.638329	0.985294	0.97713	MTXmodel	M6 strict	8101	0.964912	0.0784543
100	90	90	456	854	DESeq2	CSS	8132	0.971491	0.029274	0.946581	0.984524	0.995505	DESeq2	CSS DNA	8132	0.960526	0.0152225	0.971175	0.978996	0.996441	DESeq2	TSS	8132	0.973684	0.125293	0.805808	0.984148	0.988704	MPRAnalyze	CSS	8115	0.97807	0.228337	0.695788	0.985007	0.980888	MPRAnalyze	TSS	8115	0.984649	0.403981	0.565491	0.986381	0.973841	MTXmodel	M6 strict	8048	0.910088	0.114754
75	90	90	456	854	DESeq2	CSS	8132	0.0482456	0	1	0.662519	0.720345	DESeq2	CSS DNA	8132	0.787281	0	1	0.897787	0.996797	DESeq2	TSS	8132	0.546053	0	1	0.804533	0.947254	MPRAnalyze	CSS	8121	0.958333	0.197892	0.721122	0.972934	0.975161	MPRAnalyze	TSS	8121	0.980263	0.408665	0.561558	0.984344	0.97181	MTXmodel	M6 strict	8095	0.903509	0.0971897
50	90	90	456	854	DESeq2	CSS	8132	0.0131579	0	1	0.654378	0.655335	DESeq2	CSS DNA	8132	0.111842	0	1	0.677804	0.931888	DESeq2	TSS	8132	0.114035	0	1	0.678344	0.929627	MPRAnalyze	CSS	8121	0.925439	0.190867	0.721368	0.952974	0.960543	MPRAnalyze	TSS	8121	0.969298	0.416862	0.553885	0.976378	0.962742	MTXmodel	M6 strict	8105	0.903509	0.0971897
25	90	90	456	854	DESeq2	CSS	8132	0.0350877	0	1	0.659443	0.82164	DESeq2	CSS DNA	8132	0.0153509	0	1	0.654881	0.640718	DESeq2	TSS	8132	0.0372807	0	1	0.659954	0.717768	MPRAnalyze	CSS	8121	0.921053	0.192037	0.719178	0.950276	0.955041	MPRAnalyze	TSS	8121	0.960526	0.413349	0.553729	0.97271	0.959568	MTXmodel	M6 strict	8105	0.929825	0.139344
100	50	50	456	854	DESeq2	CSS	8132	0.962719	0.0351288	0.936034	0.979714	0.988523	DESeq2	CSS DNA	8132	0.960526	0.028103	0.948052	0.978698	0.988805	DESeq2	TSS	8132	0.969298	0.108899	0.826168	0.981865	0.983305	MPRAnalyze	CSS	8115	0.960526	0.114754	0.817164	0.976654	0.978142	MPRAnalyze	TSS	8115	0.971491	0.326698	0.613573	0.977778	0.966648	MTXmodel	M6 strict	8080	0.91886	0.0316159
75	50	50	456	854	DESeq2	CSS	8132	0.138158	0.00234192	0.969231	0.683575	0.978681	DESeq2	CSS DNA	8132	0.866228	0.00351288	0.992462	0.932893	0.991178	DESeq2	TSS	8132	0.837719	0.00234192	0.994792	0.919827	0.990092	MPRAnalyze	CSS	8117	0.942982	0.101874	0.831721	0.967089	0.969446	MPRAnalyze	TSS	8117	0.962719	0.333724	0.606354	0.972509	0.961442	MTXmodel	M6 strict	8087	0.91886	0.0351288
50	50	50	456	854	DESeq2	CSS	8132	0.0460526	0	1	0.661742	0.941186	DESeq2	CSS DNA	8132	0.153509	0	1	0.687955	0.966105	DESeq2	TSS	8132	0.144737	0	1	0.685737	0.937857	MPRAnalyze	CSS	8117	0.923246	0.0960187	0.836978	0.956468	0.963889	MPRAnalyze	TSS	8117	0.951754	0.325527	0.609551	0.969543	0.957667	MTXmodel	M6 strict	8087	0.914474	0.029274
25	50	50	456	854	DESeq2	CSS	8132	0.0109649	0	1	0.65361	0.518146	DESeq2	CSS DNA	8132	0	0	0	0.651109	0.501756	DESeq2	TSS	8132	0.0131579	0	1	0.654112	0.508312	MPRAnalyze	CSS	8117	0.907895	0.0901639	0.843177	0.948529	0.951486	MPRAnalyze	TSS	8117	0.938596	0.319672	0.610556	0.956954	0.950314	MTXmodel	M6 strict	8089	0.903509	0.0163934
100	10	10	456	854	DESeq2	CSS	8132	0.813596	0.0222482	0.951282	0.905556	0.956628	DESeq2	CSS DNA	8132	0.815789	0.0468384	0.902913	0.904328	0.946789	DESeq2	TSS	8132	0.815789	0.0655738	0.869159	0.902552	0.944022	MPRAnalyze	CSS	8098	0.802632	0.0655738	0.867299	0.9036	0.904865	MPRAnalyze	TSS	8098	0.826754	0.21897	0.66844	0.894882	0.877115	MTXmodel	M6 strict	8001	0.730263	0.0105386
75	10	10	456	854	DESeq2	CSS	8132	0.195175	0	1	0.694421	0.969214	DESeq2	CSS DNA	8132	0.662281	0.00468384	0.986928	0.843496	0.945437	DESeq2	TSS	8132	0.710526	0.00234192	0.993865	0.863071	0.96879	MPRAnalyze	CSS	8098	0.780702	0.0468384	0.89899	0.895152	0.903133	MPRAnalyze	TSS	8098	0.824561	0.221311	0.665487	0.894591	0.87648	MTXmodel	M6 strict	8002	0.754386	0.0140515
50	10	10	456	854	DESeq2	CSS	8132	0.0394737	0	1	0.65566	0.659728	DESeq2	CSS DNA	8132	0.10307	0	1	0.670957	0.750375	DESeq2	TSS	8132	0.111842	0	1	0.673123	0.822121	MPRAnalyze	CSS	8098	0.765351	0.0433255	0.904145	0.888517	0.904171	MPRAnalyze	TSS	8098	0.807018	0.23185	0.650177	0.888268	0.870576	MTXmodel	M6 strict	8005	0.684211	0.00468384
25	10	10	456	854	DESeq2	CSS	8132	0.0175439	0	1	0.650546	0.535314	DESeq2	CSS DNA	8132	0	0	0	0.646512	0.51171	DESeq2	TSS	8132	0.00877193	0	1	0.648523	0.518134	MPRAnalyze	CSS	8098	0.734649	0.0421546	0.902965	0.875	0.894361	MPRAnalyze	TSS	8098	0.800439	0.215457	0.664845	0.881954	0.866444	MTXmodel	M6 strict	8005	0.682018	0.00468384
100	1	1	456	854	DESeq2	CSS	8132	0.493421	0.00702576	0.974026	0.779289	0.807618	DESeq2	CSS DNA	8132	0.475877	0.0105386	0.960177	0.772112	0.795719	DESeq2	TSS	8132	0.491228	0.00936768	0.965517	0.77801	0.802968	MPRAnalyze	CSS	7968	0.462719	0.0339578	0.879167	0.77718	0.732596	MPRAnalyze	TSS	7968	0.458333	0.0538642	0.819608	0.770492	0.719603	MTXmodel	M6 strict	7692	0.385965	0.00702576
75	1	1	456	854	DESeq2	CSS	8132	0.125	0	1	0.664602	0.841587	DESeq2	CSS DNA	8132	0.337719	0	1	0.727009	0.794652	DESeq2	TSS	8132	0.348684	0	1	0.730545	0.84026	MPRAnalyze	CSS	7969	0.416667	0.0234192	0.904762	0.763845	0.76089	MPRAnalyze	TSS	7969	0.458333	0.059719	0.803846	0.770077	0.720829	MTXmodel	M6 strict	7694	0.348684	0.0058548
50	1	1	456	854	DESeq2	CSS	8132	0.0482456	0	1	0.644635	0.800125	DESeq2	CSS DNA	8132	0.0833333	0	1	0.653612	0.736096	DESeq2	TSS	8132	0.0986842	0	1	0.657618	0.801608	MPRAnalyze	CSS	7969	0.405702	0.0245902	0.898058	0.758836	0.755495	MPRAnalyze	TSS	7969	0.445175	0.058548	0.802372	0.76612	0.718634	MTXmodel	M6 strict	7694	0.337719	0.00468384
25	1	1	456	854	DESeq2	CSS	8132	0.0131579	0	1	0.635902	0.553803	DESeq2	CSS DNA	8132	0	0	0	0.632687	0.538375	DESeq2	TSS	8132	0	0	0	0.632687	0.541267	MPRAnalyze	CSS	7969	0.385965	0.0234192	0.897959	0.752832	0.753147	MPRAnalyze	TSS	7969	0.438596	0.0515222	0.819672	0.764324	0.715436	MTXmodel	M6 strict	7697	0.320175	0.00351288
100	0.1	0.1	456	854	DESeq2	CSS	8132	0.203947	0.00351288	0.96875	0.709529	0.622639	DESeq2	CSS DNA	8132	0.186404	0.00351288	0.965909	0.703072	0.612422	DESeq2	TSS	8132	0.201754	0.00234192	0.978723	0.709049	0.616448	MPRAnalyze	CSS	7638	0.127193	0.0562061	0.54717	0.685407	0.51523	MPRAnalyze	TSS	7638	0.0899123	0.0480094	0.5	0.678363	0.571009	MTXmodel	M6 strict	6991	0.105263	0.00234192
75	0.1	0.1	456	854	DESeq2	CSS	8132	0.107456	0	1	0.676823	0.624489	DESeq2	CSS DNA	8132	0.142544	0.00117096	0.984848	0.68847	0.605872	DESeq2	TSS	8132	0.153509	0.00117096	0.985915	0.692308	0.610895	MPRAnalyze	CSS	7639	0.0767544	0.0608899	0.402299	0.666667	0.533096	MPRAnalyze	TSS	7639	0.0921053	0.0456674	0.518519	0.68267	0.577988	MTXmodel	M6 strict	6991	0.105263	0.00234192
50	0.1	0.1	456	854	DESeq2	CSS	8132	0.0416667	0	1	0.654737	0.621135	DESeq2	CSS DNA	8132	0.0438596	0	1	0.655427	0.600782	DESeq2	TSS	8132	0.0416667	0	1	0.654737	0.633608	MPRAnalyze	CSS	7640	0.0657895	0.0550351	0.38961	0.667053	0.560003	MPRAnalyze	TSS	7640	0.0855263	0.0491803	0.481481	0.679953	0.577681	MTXmodel	M6 strict	6994	0.0679825	0
25	0.1	0.1	456	854	DESeq2	CSS	8132	0	0	0	0.641899	0.516314	DESeq2	CSS DNA	8132	0	0	0	0.641899	0.516314	DESeq2	TSS	8132	0	0	0	0.641899	0.516314	MPRAnalyze	CSS	7640	0.0614035	0.0538642	0.378378	0.662831	0.570788	MPRAnalyze	TSS	7640	0.0855263	0.0503513	0.47561	0.678781	0.570579	MTXmodel	M6 strict	6994	0.0285088	0
100	0.01	0.01	456	854	DESeq2	CSS	8132	0.0460526	0	1	0.68595	0.522377	DESeq2	CSS DNA	8132	0.0438596	0.00117096	0.952381	0.684298	0.513675	DESeq2	TSS	8132	0.0460526	0	1	0.68595	0.516848	MPRAnalyze	CSS	6816	0.0219298	0.0655738	0.151515	0.676413	0.490938	MPRAnalyze	TSS	6816	0.0109649	0.0690867	0.078125	0.659004	0.506724	MTXmodel	M6 strict	5367	0.00219298	0
75	0.01	0.01	456	854	DESeq2	CSS	8132	0.0307018	0	1	0.678105	0.515821	DESeq2	CSS DNA	8132	0.0372807	0.00117096	0.944444	0.680921	0.514664	DESeq2	TSS	8132	0.0285088	0	1	0.676998	0.528039	MPRAnalyze	CSS	6816	0.0219298	0.0667447	0.149254	0.675781	0.490762	MPRAnalyze	TSS	6816	0.0109649	0.0690867	0.078125	0.659004	0.507759	MTXmodel	M6 strict	5370	0.00219298	0
50	0.01	0.01	456	854	DESeq2	CSS	8132	0	0	0	0.66242	0.511078	DESeq2	CSS DNA	8132	0	0	0	0.66242	0.509271	DESeq2	TSS	8132	0	0	0	0.66242	0.510128	MPRAnalyze	CSS	6819	0.00657895	0.0702576	0.047619	0.661538	0.490976	MPRAnalyze	TSS	6819	0.0131579	0.0749415	0.0857143	0.664062	0.509297	MTXmodel	M6 strict	5371	0	0
25	0.01	0.01	456	854	DESeq2	CSS	8132	0	0	0	0.664013	0.504037	DESeq2	CSS DNA	8132	0	0	0	0.664013	0.498814	DESeq2	TSS	8132	0	0	0	0.664013	0.501414	MPRAnalyze	CSS	6819	0.00438596	0.0550351	0.0408163	0.669159	0.501184	MPRAnalyze	TSS	6819	0.00657895	0.0714286	0.046875	0.661538	0.510604	MTXmodel	M6 strict	5373	0	0
100	0	0	456	854	DESeq2	CSS	8132	0	0	0	0.5	0.506602	DESeq2	CSS DNA	8132	0	0	0	0.5	0.506617	DESeq2	TSS	8132	0	0	0	0.5	0.50666	MPRAnalyze	CSS	5095	0	0	0	0.666667	0.501096	MPRAnalyze	TSS	5095	0	0	0	0.666667	0.5	MTXmodel	M6 strict	5088	0	0
75	0	0	456	854	DESeq2	CSS	8132	0	0	0	0.5	0.506651	DESeq2	CSS DNA	8132	0	0	0	0.5	0.506656	DESeq2	TSS	8132	0	0	0	0.5	0.506711	MPRAnalyze	CSS	5095	0	0	0	0.666667	0.5	MPRAnalyze	TSS	5095	0	0	0	0.666667	0.5	MTXmodel	M6 strict	5090	0	0
50	0	0	456	854	DESeq2	CSS	8132	0	0	0	0.5	0.50661	DESeq2	CSS DNA	8132	0	0	0	0.5	0.506628	DESeq2	TSS	8132	0	0	0	0.5	0.506675	MPRAnalyze	CSS	5095	0	0	0	1	0.501096	MPRAnalyze	TSS	5095	0	0	0	0.666667	0.5	MTXmodel	M6 strict	5091	0	0
25	0	0	456	854	DESeq2	CSS	8132	0	0	0	0.5	0.506621	DESeq2	CSS DNA	8132	0	0	0	0.5	0.506619	DESeq2	TSS	8132	0	0	0	0.5	0.506638	MPRAnalyze	CSS	5095	0	0.00117096	0	0.5	0.498829	MPRAnalyze	TSS	5095	0	0	0	0.666667	0.5	MTXmodel	M6 strict	5092	0	0
Rows with 100% prevalence for each abundance level are bolded for reference.
[truncated: 11 more columns]

[truncated: 14 more sheets: Supplementary Dataset 6, Supplementary Dataset 7a, Supplementary Dataset 7b, Supplementary Dataset 7c, Supplementary Dataset 8, Supplementary Dataset 9, Supplementary Dataset 10, Supplementary Dataset 11, Supplementary Dataset 12, Supplementary Dataset 13, Supplementary Dataset 14, Supplementary Dataset 15ab, Supplementary Dataset 15c, Supplementary Dataset 16]
