# Supplementary material for: Enhancing inference of differential gene expression in metatranscriptomes from human microbial communities
Source: Nat Commun. 2026 Apr 21;17:5490. doi: 10.1038/s41467-026-71871-5 (PMC13284273; doi:10.1038/s41467-026-71871-5)
Supplement: Supplementary file 4 — Supplementary Datasets 17-24 [file 41467_2026_71871_MOESM4_ESM.xlsx]

## Sheet: Key
Supplementary Dataset 17	Processed DNA counts for all 96 mock community samples
Supplementary Dataset 18	Processed RNA counts for all 96 mock community samples, with rarefaction applied to control total transcriptional output differences between conditions
Supplementary Dataset 19	Processed RNA counts for all 96 mock community samples, original counts data without rarefaction
Supplementary Dataset 20	Sample metadata
Supplementary Dataset 21	P. copri true positive genes (rarefied counts, for use with Supplementary Datasets 17 and 18)
Supplementary Dataset 22	P. copri true negative genes (rarefied counts, for use with Supplementary Datasets 17 and 18)
Supplementary Dataset 23	mcSEED genome annotations for P. copri
Supplementary Dataset 24	mcSEED genome annotations for E. coli

## Sheet: Supplementary Dataset 17
	BG01_1	BG01_2	BG01_3	BG01_4	BG01_5	BG01_6	BG01_7	BG01_8	BG01_9	BG01_10	BG01_11	BG01_12	BG01_13	BG01_14	BG01_15	BG01_16	BG01_17	BG01_18	BG01_19	BG01_20	BG01_21	BG01_22	BG01_23	BG01_24	BG01_25	BG01_26	BG01_27	BG01_28	BG01_29	BG01_30	BG01_31	BG01_32	BG01_33	BG01_34	BG01_35	BG01_36	BG01_37	BG01_38	BG01_39	BG01_40	BG01_41	BG01_42	BG01_43	BG01_44	BG01_45	BG01_46	BG01_47	BG01_48	BG01_49
ESCO1651AAE9_00003	0	0	0	0	0	0	30	28	21	21	25	22	151	132	143	142	157	120	340	252	376	351	348	318	334	367	419	332	396	331	396	326	344	338	338	334	241	358	310	372	390	406	348	430	360	282	359	377	0
ESCO1651AAE9_00005	0	0	0	0	0	0	483	423	418	338	439	407	2811	2349	2453	2690	2897	2108	5683	4664	6711	6466	6088	5614	6302	6676	7745	5892	7103	6202	7305	5693	6393	6157	6426	6202	4659	6693	5369	6918	6972	7186	6130	7830	6217	5237	6372	7029	0
ESCO1651AAE9_00006	0	0	0	0	0	0	94	90	108	88	99	96	714	598	615	622	657	501	1384	1080	1601	1456	1514	1302	1518	1499	1905	1486	1670	1398	1684	1284	1544	1455	1442	1531	1107	1601	1267	1628	1545	1784	1491	1929	1411	1196	1459	1663	0
ESCO1651AAE9_00007	0	0	0	0	0	0	207	193	194	135	180	166	1162	892	989	1077	1237	864	2450	1990	2814	2615	2443	2240	2580	2745	3029	2489	2870	2558	3035	2294	2548	2714	2612	2580	1894	2646	2295	2686	2766	3166	2609	3303	2517	2118	2543	2978	0
ESCO1651AAE9_00008	0	0	0	0	0	0	164	133	131	109	122	121	912	745	793	817	1022	722	2071	1547	2314	2105	2113	1820	2095	2296	2579	1975	2375	2076	2423	1855	2204	2208	2163	2082	1521	2253	1887	2275	2473	2634	2065	2677	2160	1860	2127	2367	0
ESCO1651AAE9_00009	0	0	0	0	0	0	76	73	55	75	60	71	498	419	434	479	558	388	1067	881	1231	1097	1158	982	1097	1249	1405	1115	1208	1043	1293	987	1223	1137	1152	1119	896	1220	1007	1175	1233	1382	1125	1487	1214	959	1117	1238	0
ESCO1651AAE9_00010	0	0	0	0	0	0	181	173	165	175	186	193	1338	1096	1175	1215	1353	974	2838	2117	3276	3042	3054	2541	2939	3185	3636	2822	3255	2812	3427	2628	2985	3119	3001	2991	2150	3124	2650	3310	3297	3529	2887	3740	2879	2624	2929	3336	0
ESCO1651AAE9_00011	0	0	0	0	0	0	225	191	170	138	174	147	1135	918	1000	1016	1249	831	2368	1945	2713	2627	2604	2384	2504	2643	3154	2314	2948	2522	2884	2303	2537	2575	2615	2504	1857	2712	2202	2921	2788	3075	2523	3160	2427	2056	2486	2922	0
ESCO1651AAE9_00012	0	0	0	0	0	0	189	164	175	142	186	175	1199	1004	1131	1243	1252	963	2708	2053	3008	2908	2704	2411	2717	2902	3420	2609	3049	2690	3065	2453	2844	2846	2818	2638	2083	2852	2410	3127	3064	3297	2623	3444	2764	2292	2780	3122	0
ESCO1651AAE9_00013	0	0	0	0	0	0	87	88	83	70	78	74	506	379	425	478	582	381	1042	868	1222	1151	1105	969	1153	1287	1387	1099	1363	1027	1263	1016	1205	1215	1146	1112	863	1233	993	1173	1354	1395	1106	1483	1193	930	1183	1305	0
ESCO1651AAE9_00014	0	0	0	0	0	0	109	95	76	89	86	103	675	516	561	628	703	497	1353	1105	1577	1494	1445	1214	1452	1474	1760	1377	1550	1311	1570	1275	1570	1484	1463	1388	989	1428	1211	1640	1596	1598	1360	1907	1488	1125	1414	1497	0
ESCO1651AAE9_00015	0	0	0	0	0	0	239	191	174	165	171	171	1323	1121	1167	1255	1368	1007	2817	2154	3134	2980	3072	2531	2809	2996	3763	2732	3493	2955	3449	2576	3109	3184	2968	2952	2155	3097	2668	3163	3234	3546	2920	3772	2970	2598	2898	3372	0
ESCO1651AAE9_00016	0	0	0	0	0	0	106	81	82	53	85	86	543	440	494	458	583	402	1084	853	1294	1215	1227	1067	1158	1232	1456	1112	1345	1210	1329	1092	1218	1244	1183	1110	843	1241	1108	1325	1323	1410	1186	1537	1204	1002	1134	1384	0
ESCO1651AAE9_00017	0	0	0	0	0	0	65	59	60	44	59	64	414	371	447	380	433	302	964	711	1110	920	909	834	934	1020	1103	877	1067	903	1025	829	963	1012	996	906	667	974	802	991	1067	1191	970	1243	961	814	899	1113	0
ESCO1651AAE9_00018	0	0	0	0	0	0	111	114	89	92	105	119	846	682	693	752	785	635	1687	1328	1923	1837	1739	1665	1689	1742	2192	1707	1957	1826	2050	1569	1779	1712	1771	1807	1344	1766	1599	1892	1906	2019	1714	2246	1678	1378	1758	1854	0
ESCO1651AAE9_00019	0	0	0	0	0	0	94	94	82	69	82	77	564	544	525	555	671	477	1264	947	1360	1391	1301	1220	1313	1367	1663	1252	1459	1310	1540	1173	1306	1268	1385	1222	960	1379	1216	1436	1480	1468	1267	1617	1296	1098	1344	1492	0
ESCO1651AAE9_00020	0	0	0	0	0	0	46	32	36	36	43	32	274	240	219	266	268	208	556	478	657	642	551	561	586	591	773	542	643	583	735	551	588	611	619	579	438	620	528	665	690	757	557	741	590	517	561	646	0
ESCO1651AAE9_00021	0	0	0	0	0	0	222	180	199	176	175	203	1299	1111	1146	1211	1358	981	2709	2055	3032	3064	2887	2685	2849	2900	3627	2776	3171	2908	3445	2416	2822	2736	2992	2980	2030	3057	2455	3272	3121	3256	2834	3500	2759	2316	2892	3166	0
ESCO1651AAE9_00022	0	0	0	0	0	0	201	199	166	151	190	179	1208	951	1032	1155	1189	850	2499	1933	2870	2667	2628	2445	2573	2821	3089	2491	3040	2474	2997	2341	2665	2892	2726	2658	1986	2695	2377	2809	2933	3374	2693	3444	2568	2280	2592	3045	0
ESCO1651AAE9_00023	0	0	0	0	0	0	234	189	192	133	224	212	1406	1159	1176	1200	1286	1049	2816	2167	3138	3074	2919	2641	2842	3050	3703	2830	3381	2916	3423	2588	2936	2938	2965	2954	2095	2991	2625	3338	3155	3475	2861	3703	2851	2398	3008	3388	0
ESCO1651AAE9_00024	0	0	0	0	0	0	90	87	78	73	126	76	612	470	542	566	570	476	1251	1040	1325	1386	1402	1231	1358	1287	1671	1257	1543	1361	1564	1190	1266	1262	1287	1357	901	1325	1136	1506	1385	1548	1299	1614	1323	990	1219	1501	0
ESCO1651AAE9_00025	0	0	0	0	0	0	148	170	165	145	187	161	1056	820	953	986	1150	792	2219	1769	2541	2426	2329	2106	2410	2435	2860	2242	2648	2355	2691	2118	2530	2397	2330	2398	1681	2471	2121	2586	2570	2780	2356	3035	2446	1933	2316	2739	0
ESCO1651AAE9_00026	0	0	0	0	0	0	321	303	266	233	287	228	1977	1597	1723	1732	1929	1457	4020	3171	4525	4374	4128	3769	4103	4277	5219	3940	4734	4188	4947	3814	4273	4077	4175	4153	3114	4422	3689	4561	4489	4978	4240	5213	4193	3553	4194	4766	0
ESCO1651AAE9_00027	0	0	0	0	0	0	87	85	65	51	87	71	491	408	416	429	528	390	977	796	1155	1133	1034	917	1057	1188	1351	925	1207	1007	1230	944	1095	1166	1069	1018	781	1126	927	1106	1151	1320	1187	1301	1150	869	1060	1204	0
ESCO1651AAE9_00028	0	0	0	0	0	0	51	24	39	24	35	48	252	193	199	231	225	157	492	366	538	581	532	439	531	498	710	480	563	524	677	433	501	438	562	488	360	543	475	569	560	542	474	650	520	390	470	570	0
ESCO1651AAE9_00029	0	0	0	0	0	0	64	61	88	62	87	58	514	418	440	421	530	391	1039	852	1180	1125	1055	1019	1060	1143	1335	1070	1248	1066	1345	992	1081	1109	1122	1141	815	1158	971	1201	1175	1393	1113	1398	1036	896	1029	1207	0
ESCO1651AAE9_00030	0	0	0	0	0	0	111	81	81	64	82	74	604	520	515	571	681	441	1232	1041	1497	1337	1273	1258	1289	1464	1651	1290	1431	1311	1439	1114	1367	1318	1352	1329	1046	1349	1181	1446	1467	1547	1310	1694	1300	1118	1338	1452	0
ESCO1651AAE9_00031	0	0	0	0	0	0	10	11	18	5	9	11	84	69	74	73	81	62	179	150	193	176	181	187	180	160	236	174	206	182	193	170	190	201	194	162	132	191	160	221	223	220	195	247	181	149	202	232	0
ESCO1651AAE9_00032	0	0	0	0	0	0	47	47	45	47	55	54	376	329	297	358	401	258	765	547	908	866	794	668	738	906	968	754	916	791	972	662	796	793	837	775	582	816	708	864	835	953	822	986	791	656	781	898	0
ESCO1651AAE9_00033	0	0	0	0	0	0	178	189	200	150	185	174	1233	1062	1084	1183	1263	921	2510	2004	2934	2867	2841	2542	2683	2895	3467	2574	3133	2799	3308	2465	2655	2747	2824	2750	2020	2840	2398	3130	2963	3180	2689	3554	2589	2360	2731	3037	0
ESCO1651AAE9_00034	0	0	0	0	0	0	95	91	83	71	86	79	628	467	577	591	577	457	1227	922	1405	1429	1390	1176	1286	1336	1635	1263	1546	1346	1538	1139	1324	1211	1293	1390	999	1375	1216	1500	1422	1522	1271	1605	1219	1078	1380	1497	0
ESCO1651AAE9_00035	0	0	0	0	0	0	256	266	263	200	270	258	1578	1232	1541	1540	1866	1297	3563	2973	4481	3858	3840	3084	3894	4583	4550	3770	4131	3496	4007	3345	4305	4315	4048	3625	2973	3990	3445	4018	4691	4888	4112	5388	4087	3359	4081	4397	0
ESCO1651AAE9_00036	0	0	0	0	0	0	101	126	112	88	122	96	726	574	632	706	807	550	1568	1261	1826	1681	1756	1410	1619	1855	2095	1577	1800	1591	1857	1440	1836	1869	1760	1515	1288	1705	1436	1845	1956	1977	1698	2229	1741	1472	1713	1813	0
ESCO1651AAE9_00037	0	0	0	0	0	0	115	119	92	88	107	110	624	543	659	652	790	561	1568	1269	1919	1655	1615	1361	1605	1873	1995	1603	1947	1551	1748	1488	1849	1914	1761	1520	1337	1724	1465	1804	2012	2134	1780	2218	1748	1418	1765	1946	0
ESCO1651AAE9_00038	0	0	0	0	0	0	46	20	33	29	44	30	287	193	189	223	215	190	480	406	535	494	501	442	522	519	625	441	567	530	590	478	511	454	531	562	427	532	455	593	532	547	468	582	424	399	488	539	0
ESCO1651AAE9_00039	0	0	0	0	0	0	277	244	225	206	264	270	1777	1252	1448	1560	1664	1347	3571	2719	4022	3883	3822	3464	3628	3809	4633	3294	4268	4032	4586	3288	3635	3601	3764	4026	2853	3822	3204	4137	3823	4563	3674	4497	3602	3149	3831	4430	0
ESCO1651AAE9_00040	0	0	0	0	0	0	147	180	151	140	155	176	898	609	960	961	1154	866	2266	1944	2942	2347	2408	1885	2553	3006	3027	2366	2756	2091	2464	2277	2869	3015	2492	2197	1899	2684	2276	2457	3187	3288	2783	3554	2786	2226	2656	2988	0
ESCO1651AAE9_00041	0	0	0	0	0	0	165	159	147	142	168	131	942	579	976	966	1212	842	2267	2020	3020	2336	2502	2022	2690	3117	3204	2420	2746	2124	2667	2357	3146	3090	2699	2330	1973	2702	2211	2535	3223	3478	2872	3604	2892	2330	2762	2910	0
ESCO1651AAE9_00042	0	0	0	0	0	0	170	186	132	158	143	169	871	566	960	1013	1156	902	2371	2169	2978	2420	2618	1975	2695	3158	3168	2376	2865	2297	2469	2345	3254	3093	2670	2315	2009	2692	2372	2595	3364	3444	2887	3752	2929	2389	2762	3030	0
ESCO1651AAE9_00043	0	0	0	0	0	0	206	277	210	179	193	241	1293	812	1317	1388	1614	1158	3165	2755	4085	3267	3350	2682	3556	4240	4171	3315	3858	2972	3539	3078	4156	4041	3579	3060	2754	3672	3031	3349	4398	4679	3751	4941	3816	3120	3654	4098	0
ESCO1651AAE9_00044	0	0	0	0	0	0	93	96	99	62	83	94	611	441	577	609	739	483	1430	1194	1801	1477	1449	1209	1533	1707	1827	1417	1659	1354	1569	1380	1704	1676	1551	1351	1119	1624	1390	1539	1810	1807	1671	2082	1581	1273	1663	1656	0
ESCO1651AAE9_00045	0	0	0	0	0	0	42	46	39	33	41	45	284	206	224	220	280	218	604	448	697	630	574	531	564	696	725	588	699	600	705	560	670	617	655	646	478	635	551	675	673	757	605	753	643	531	614	747	0
ESCO1651AAE9_00046	0	0	0	0	0	0	71	63	75	61	66	64	540	347	426	439	473	336	1009	820	1132	1045	1025	989	1046	1098	1262	920	1246	1096	1340	970	1043	1035	1036	1139	802	1120	828	1178	1122	1293	1073	1317	1016	885	1071	1150	0
ESCO1651AAE9_00047	0	0	0	0	0	0	46	29	24	34	44	26	228	160	203	223	210	163	477	324	517	543	478	510	467	448	608	453	549	544	617	403	457	438	462	551	347	498	438	568	501	538	451	568	410	423	475	544	0
ESCO1651AAE9_00048	0	0	0	0	0	0	132	107	145	109	120	125	788	602	669	716	818	564	1650	1239	1802	1743	1686	1644	1690	1672	2176	1492	1990	1743	2080	1497	1639	1602	1657	1829	1214	1767	1430	1954	1740	2032	1681	2066	1567	1411	1654	1927	0
ESCO1651AAE9_00049	0	0	0	0	0	0	147	118	149	99	155	121	931	726	800	907	959	737	1906	1502	2186	2120	2002	1910	2012	2104	2562	1880	2416	2180	2478	1783	2107	2058	2022	2183	1522	2152	1795	2268	2110	2497	2129	2581	2105	1709	2135	2446	0
ESCO1651AAE9_00050	0	0	0	0	0	0	213	181	231	191	211	179	1261	1073	1265	1255	1502	1080	2940	2425	3545	3085	3179	2681	3256	3482	4055	3028	3509	2940	3504	2804	3487	3481	3256	2802	2402	3268	2828	3391	3802	3782	3322	4376	3348	2675	3175	3606	0
ESCO1651AAE9_00051	0	0	0	0	0	0	104	125	94	91	102	102	767	623	680	709	800	618	1514	1283	1781	1637	1620	1468	1593	1652	2126	1506	1861	1591	1885	1479	1688	1578	1645	1608	1211	1675	1460	1818	1825	2000	1655	2173	1606	1300	1614	1879	0
ESCO1651AAE9_00052	0	0	0	0	0	0	87	71	64	59	56	54	445	403	407	406	426	337	1007	690	1027	995	1025	890	941	965	1157	857	1056	1041	1173	844	908	858	922	1062	680	990	861	1111	900	1111	965	1155	908	786	908	1082	0
ESCO1651AAE9_00053	0	0	0	0	0	0	151	121	136	131	138	138	931	744	848	918	946	703	1979	1475	2226	2140	2061	1826	1987	2108	2368	1970	2283	2027	2351	1845	2104	2084	2077	2014	1572	2152	1831	2253	2149	2390	2100	2591	2020	1754	2134	2334	0
ESCO1651AAE9_00054	0	0	0	0	0	0	240	198	223	163	243	215	1582	1213	1300	1381	1558	1117	3080	2488	3356	3429	3286	3027	3109	3412	3967	2923	3567	3232	3796	2741	3147	3116	3087	3297	2274	3377	2809	3653	3402	3744	3211	4003	3100	2710	3195	3596	0
ESCO1651AAE9_00055	0	0	0	0	0	0	251	224	260	193	217	254	1688	1341	1391	1494	1632	1192	3347	2587	3786	3717	3635	3374	3400	3646	4470	3115	3958	3605	4300	3070	3489	3404	3739	3647	2575	3653	3099	4141	3849	4176	3511	4404	3511	2896	3612	4034	0
ESCO1651AAE9_00056	0	0	0	0	0	0	139	120	124	103	155	140	797	653	739	741	874	664	1750	1447	2148	1900	1902	1756	1864	2194	2382	1861	2225	1873	2113	1682	2062	2055	1996	1808	1492	2039	1734	1970	2249	2405	1998	2428	1997	1662	1942	2253	0
ESCO1651AAE9_00057	0	0	0	0	0	0	183	204	221	161	210	165	1276	1001	1280	1298	1490	1119	3221	2476	3833	3177	3426	2688	3225	3853	3891	3118	3643	3024	3478	2969	3757	3795	3432	3270	2433	3389	3058	3495	4051	4244	3433	4553	3619	2799	3427	3859	0
ESCO1651AAE9_00058	0	0	0	0	0	0	230	245	206	208	220	231	1488	1070	1359	1476	1628	1167	3341	2758	3959	3532	3492	2949	3449	3999	4248	3427	4032	3261	3847	3131	3845	3929	3627	3212	2695	3640	3196	3742	4164	4332	3629	4700	3726	3104	3795	4014	0
ESCO1651AAE9_00059	0	0	0	0	0	0	160	161	135	123	127	155	895	699	926	818	969	728	2028	1770	2509	2169	2237	1853	2215	2537	2762	2210	2518	2090	2437	1954	2476	2581	2263	2170	1631	2445	1967	2347	2579	2848	2476	3035	2313	1920	2294	2626	0
ESCO1651AAE9_00060	0	0	0	0	0	0	159	163	136	111	121	145	781	645	887	814	997	764	2107	1729	2413	2033	2143	1695	2151	2562	2599	2171	2351	1944	2228	1917	2492	2593	2281	2015	1600	2341	1995	2201	2673	2880	2487	3133	2375	1991	2321	2540	0
ESCO1651AAE9_00061	0	0	0	0	0	0	1037	912	856	828	1009	1000	6384	4703	5792	6033	6589	4830	13499	11292	16270	14647	14397	12566	14278	15989	17705	14080	16007	13801	16256	12981	15416	15668	15095	14024	11007	15083	13109	15818	16489	17446	14886	19035	15065	12523	14922	16572	0
ESCO1651AAE9_00062	0	0	0	0	0	0	295	298	291	257	275	305	1720	1246	1730	1728	2004	1526	4120	3555	5013	4337	4393	3617	4484	5315	5499	4219	5082	3953	4617	3959	5133	5051	4661	4021	3377	4727	3979	4525	5597	5860	4949	6383	4997	3915	4889	5157	0
ESCO1651AAE9_00063	0	0	0	0	0	0	41	46	49	33	30	35	248	154	231	258	303	179	557	484	728	632	587	446	581	712	762	655	708	490	648	533	641	685	678	550	490	625	598	661	695	827	674	885	704	572	730	704	0
ESCO1651AAE9_00064	0	0	0	0	0	0	463	527	458	442	482	515	2979	2117	2970	3056	3465	2615	7243	6035	8900	7577	7785	6200	7700	9027	9245	7572	8487	6928	8019	6864	8849	9210	7788	7127	5779	7956	6954	8119	9500	9928	8202	10740	8236	6553	8178	8851	0
ESCO1651AAE9_00065	0	0	0	0	0	0	153	141	129	124	165	136	1145	786	845	973	986	800	2153	1573	2543	2329	2317	1982	2158	2210	2933	2134	2537	2202	2657	1934	2319	2243	2411	2249	1759	2322	1988	2535	2477	2673	2245	2865	2139	1841	2370	2509	0
ESCO1651AAE9_00066	0	0	0	0	0	0	175	156	160	123	182	167	1233	976	1037	1058	1148	874	2487	1754	2636	2630	2546	2301	2340	2491	3114	2293	2957	2539	2885	2128	2428	2258	2545	2516	1823	2590	2274	2865	2614	2899	2338	2987	2382	2005	2438	2695	0
ESCO1651AAE9_00067	0	0	0	0	0	0	193	142	175	135	177	119	1123	966	976	1077	1124	866	2289	1852	2566	2595	2531	2273	2394	2390	3157	2264	2708	2436	2986	2107	2299	2302	2447	2486	1801	2447	2153	2846	2529	2693	2246	2979	2276	1959	2509	2706	0
ESCO1651AAE9_00068	0	0	0	0	0	0	197	152	167	141	183	164	1291	1011	1045	1111	1128	887	2500	1885	2678	2703	2603	2353	2481	2567	3212	2335	2901	2611	3110	2226	2480	2507	2498	2626	1903	2648	2234	2884	2707	3152	2541	3177	2416	2090	2624	2997	0
ESCO1651AAE9_00069	0	0	0	0	0	0	276	280	247	224	244	249	1794	1456	1520	1712	1867	1297	3681	2872	4337	3919	3916	3425	3734	4006	4916	3693	4401	3768	4508	3376	4006	3999	3981	3798	2786	4070	3313	4331	4369	4704	3902	5062	3916	3329	3993	4225	0
ESCO1651AAE9_00070	0	0	0	0	0	0	130	77	95	76	111	72	707	548	548	606	710	480	1313	1095	1469	1461	1426	1326	1282	1457	1765	1303	1522	1395	1644	1259	1349	1238	1400	1421	997	1440	1274	1655	1500	1522	1368	1691	1338	1089	1373	1515	0
ESCO1651AAE9_00071	0	0	0	0	0	0	62	56	74	69	73	62	426	345	372	382	471	303	940	716	1025	1040	916	887	892	971	1271	898	1092	957	1192	825	951	944	1018	987	701	1029	865	1133	1053	1158	967	1244	977	808	947	1121	0
ESCO1651AAE9_00072	0	0	0	0	0	0	50	43	40	28	42	48	283	187	235	268	303	199	567	413	639	618	617	518	587	640	753	578	657	524	661	584	620	639	601	578	435	596	521	719	710	723	614	770	623	482	623	663	0
ESCO1651AAE9_00073	0	0	0	0	0	0	54	60	44	36	44	41	344	293	302	315	391	282	733	560	863	790	769	689	763	845	945	682	790	767	843	651	802	801	784	791	571	776	647	830	870	967	671	948	762	611	756	859	0
ESCO1651AAE9_00074	0	0	0	0	0	0	95	71	73	59	75	90	661	487	499	597	574	422	1331	898	1382	1399	1354	1172	1277	1281	1621	1274	1402	1319	1492	1138	1306	1194	1375	1252	857	1404	1152	1464	1370	1486	1172	1646	1263	1111	1259	1386	0
ESCO1651AAE9_00075	0	0	0	0	0	0	80	53	57	56	80	54	454	319	414	425	434	331	982	733	1030	1011	966	857	930	1018	1320	949	1128	909	1104	840	1022	983	983	926	690	1046	868	1073	1118	1121	934	1209	1006	747	934	1039	0
ESCO1651AAE9_00076	0	0	0	0	0	0	87	73	83	95	86	87	592	453	529	568	669	474	1309	1098	1498	1436	1357	1219	1404	1519	1764	1385	1571	1372	1603	1205	1545	1428	1443	1332	1084	1423	1265	1571	1568	1697	1414	1832	1464	1186	1400	1628	0
ESCO1651AAE9_00077	0	0	0	0	0	0	64	56	54	43	79	73	394	332	371	389	450	300	874	717	926	957	929	796	909	976	1121	903	1034	895	1005	812	916	878	960	895	629	973	784	991	1053	991	902	1115	941	783	925	954	0
ESCO1651AAE9_00078	0	0	0	0	0	0	65	55	66	49	54	51	413	300	328	335	399	274	843	682	950	874	837	780	838	911	1113	830	1012	877	1029	883	925	897	889	854	679	957	708	974	1018	1034	960	1115	861	705	935	985	0
ESCO1651AAE9_00079	0	0	0	0	0	0	234	244	209	163	268	216	1625	1219	1470	1480	1662	1117	3239	2656	3764	3643	3373	3185	3517	3783	4399	3343	3907	3429	4075	3084	3545	3673	3554	3366	2705	3715	3115	3755	3848	4201	3606	4488	3384	3123	3736	3879	0
ESCO1651AAE9_00080	0	0	0	0	0	0	79	81	69	47	80	88	565	427	466	451	525	406	1067	786	1301	1239	1102	1058	1172	1238	1424	1125	1299	1075	1320	1027	1125	1207	1191	1215	863	1234	988	1308	1354	1458	1204	1432	1176	1037	1143	1295	0
ESCO1651AAE9_00081	0	0	0	0	0	0	43	37	43	24	39	32	237	187	217	229	223	186	492	379	555	536	521	484	523	504	665	511	599	564	590	468	543	511	528	533	425	566	455	645	592	640	544	655	519	431	537	573	0
ESCO1651AAE9_00082	0	0	0	0	0	0	29	30	37	26	41	26	205	195	193	210	243	195	505	351	512	527	481	541	444	532	595	444	579	513	681	432	467	461	495	514	379	512	415	540	478	552	487	561	426	402	457	574	0
ESCO1651AAE9_00083	0	0	0	0	0	0	395	327	289	293	328	331	2320	1973	1966	2208	2327	1765	4763	3791	5456	5295	5020	4583	4967	5268	6387	4829	5624	4894	5815	4375	5118	5201	5270	4953	3707	5307	4468	5666	5639	5820	4930	6521	5005	4221	5192	5571	0
ESCO1651AAE9_00084	0	0	0	0	0	0	144	124	132	98	156	138	991	814	827	942	1071	733	2088	1513	2416	2381	2199	1928	2135	2274	2787	2084	2456	2006	2413	1908	2242	2154	2231	2131	1545	2201	1912	2506	2332	2525	2171	2760	2199	1839	2165	2325	0
ESCO1651AAE9_00085	0	0	0	0	0	0	200	173	182	139	219	196	1262	1096	1202	1244	1410	1037	2739	2167	3209	3013	3019	2578	2929	3110	3622	2773	3156	2796	3400	2585	3136	3005	2930	2825	2211	3087	2566	3270	3222	3399	2955	3827	2844	2420	2921	3337	0
ESCO1651AAE9_00086	0	0	0	0	0	0	146	128	118	126	110	144	962	708	784	837	881	647	1856	1438	2018	2167	1906	1834	1962	1962	2375	1804	2262	2042	2439	1773	1990	1990	1997	2135	1464	2019	1700	2185	2067	2304	2001	2511	1915	1557	1898	2214	0
ESCO1651AAE9_00087	0	0	0	0	0	0	181	158	154	141	192	170	1159	870	1000	1026	1121	818	2171	1778	2671	2442	2450	2293	2353	2555	3143	2256	2694	2476	2867	2122	2541	2538	2434	2447	1910	2582	2094	2663	2661	2843	2433	3083	2393	2076	2409	2897	0
ESCO1651AAE9_00088	0	0	0	0	0	0	214	209	167	153	205	191	1315	1036	1213	1262	1328	945	2707	2257	3032	2905	2750	2619	2818	3114	3601	2739	3237	2862	3326	2510	3039	2851	2931	2944	2148	3123	2546	3184	3183	3467	2958	3664	2902	2380	2830	3291	0
ESCO1651AAE9_00089	0	0	0	0	0	0	135	127	99	91	121	116	825	675	668	736	816	672	1592	1382	1866	1717	1692	1527	1696	1783	2136	1723	1968	1664	2048	1491	1773	1691	1837	1861	1351	1818	1562	1903	1866	2116	1855	2273	1838	1503	1757	1949	0
ESCO1651AAE9_00090	0	0	0	0	0	0	53	62	45	43	56	38	335	288	316	301	376	270	688	540	857	795	760	707	758	803	963	687	879	764	866	706	771	771	722	789	562	813	666	814	775	963	811	1020	706	621	789	866	0
ESCO1651AAE9_00091	0	0	0	0	0	0	104	76	71	67	76	79	505	476	493	522	587	447	1180	908	1360	1298	1288	1137	1249	1296	1681	1145	1371	1240	1463	1171	1282	1224	1321	1206	956	1377	1191	1390	1390	1468	1260	1537	1286	1065	1222	1395	0
ESCO1651AAE9_00092	0	0	0	0	0	0	218	167	174	150	165	142	1239	984	1047	1138	1220	948	2444	1986	2840	2736	2685	2300	2537	2734	3238	2363	2964	2619	3113	2296	2586	2651	2685	2716	1896	2587	2266	2778	2770	3112	2609	3192	2452	2182	2598	2914	0
ESCO1651AAE9_00093	0	0	0	0	0	0	287	264	247	196	235	292	1785	1411	1527	1640	1764	1392	3583	2855	4061	3883	3837	3491	3687	4044	4696	3521	4337	3691	4458	3365	3772	3773	3850	3934	2845	3945	3437	4002	4149	4571	3641	4749	3753	3151	3716	4198	0
ESCO1651AAE9_00094	0	0	0	0	0	0	111	106	100	94	111	102	663	604	595	682	770	515	1518	1206	1668	1575	1532	1393	1538	1622	1964	1473	1800	1565	1836	1428	1598	1635	1671	1422	1077	1629	1368	1714	1844	1899	1607	2042	1530	1325	1598	1792	0
ESCO1651AAE9_00095	0	0	0	0	0	0	303	272	263	253	284	282	2075	1606	1668	1747	2054	1485	4012	3308	4769	4475	4247	3775	4276	4633	5320	4014	4842	4049	4868	3756	4328	4555	4342	4258	3089	4589	3753	4777	4677	4907	4276	5455	4376	3679	4375	4772	0
ESCO1651AAE9_00096	0	0	0	0	0	0	70	74	74	65	77	63	500	372	438	455	512	398	983	860	1131	1125	1048	960	1055	1161	1343	1006	1163	1022	1256	960	1102	1108	1069	1151	750	1178	907	1170	1222	1314	1023	1434	1048	926	1042	1243	0
ESCO1651AAE9_00097	0	0	1	0	0	0	109	91	76	66	80	96	600	460	497	517	578	464	1271	936	1376	1338	1290	1114	1221	1379	1571	1189	1558	1326	1519	1131	1320	1265	1253	1382	964	1325	1078	1333	1342	1590	1250	1549	1281	1098	1234	1470	0
ESCO1651AAE9_00098	0	0	0	0	0	0	6	3	6	3	4	4	34	24	26	30	32	25	67	55	82	81	88	64	74	68	96	68	73	67	91	70	73	72	71	73	53	80	59	80	76	85	73	84	72	63	70	84	0
ESCO1651AAE9_00099	0	0	0	0	0	0	6	3	6	3	4	4	34	24	26	30	32	25	67	55	82	81	88	64	74	68	96	68	73	67	91	70	73	72	71	73	53	80	59	80	76	85	73	84	72	63	70	84	0
ESCO1651AAE9_00100	0	0	0	0	0	0	6	3	6	3	4	4	34	24	26	30	32	25	67	55	82	81	88	64	74	68	96	68	73	67	91	70	73	72	71	73	53	80	59	80	76	85	73	84	72	63	70	84	0
ESCO1651AAE9_00101	0	0	0	0	0	0	19	14	8	18	21	23	135	123	110	126	135	108	246	230	307	311	254	244	289	307	356	289	318	282	350	219	317	291	283	267	213	289	241	288	346	356	282	342	280	233	285	324	0
ESCO1651AAE9_00102	0	0	0	0	0	0	6	3	6	3	4	4	34	24	26	30	32	25	67	55	82	81	88	64	74	68	96	68	73	67	91	70	73	72	71	73	53	80	59	80	76	85	73	84	72	63	70	84	0
ESCO1651AAE9_00103	0	0	0	0	0	0	15	17	20	15	18	15	134	89	94	100	107	70	231	172	266	249	239	217	249	272	260	181	266	231	301	213	279	250	257	261	195	246	201	259	257	293	245	285	264	185	246	261	0
ESCO1651AAE9_00104	0	0	0	0	0	0	8	5	15	9	11	14	83	75	66	84	59	60	172	110	187	173	163	124	180	172	220	146	180	164	195	146	167	168	178	167	109	207	166	201	187	157	154	215	164	160	183	178	0
ESCO1651AAE9_00105	0	0	0	0	0	0	31	41	44	36	32	28	249	229	214	211	271	176	519	360	650	597	536	484	510	602	640	537	598	520	638	518	582	609	603	568	404	605	501	570	680	622	530	718	592	512	578	652	0
ESCO1651AAE9_00106	0	0	0	0	0	0	492	396	396	350	413	466	2924	2339	2556	2641	2913	2150	5987	4783	6881	6696	6285	5740	6255	6720	7718	6072	7162	6384	7367	5599	6399	6228	6542	6297	4810	6600	5594	6996	6724	7568	6330	8010	6097	5232	6275	7254	0
ESCO1651AAE9_00107	0	0	0	0	0	0	83	73	67	67	89	87	569	492	512	491	600	355	1172	833	1368	1298	1225	1125	1179	1205	1543	1140	1362	1208	1422	1008	1193	1151	1221	1196	847	1238	1150	1288	1304	1295	1104	1469	1196	997	1156	1362	0
ESCO1651AAE9_00108	0	0	0	0	0	0	178	131	158	116	167	147	1096	920	948	1052	1106	803	2266	1755	2446	2392	2411	2094	2245	2333	2939	2178	2737	2301	2774	2120	2229	2329	2273	2400	1695	2476	2040	2559	2588	2710	2449	2906	2306	1919	2351	2596	0
ESCO1651AAE9_00109	0	0	0	0	0	0	102	94	65	80	91	79	586	458	503	528	621	432	1258	967	1424	1323	1287	1186	1257	1299	1560	1229	1500	1248	1501	1087	1276	1302	1234	1266	949	1328	1175	1376	1381	1559	1240	1543	1240	1081	1318	1477	0
ESCO1651AAE9_00110	0	0	0	0	0	0	212	204	168	149	183	178	1261	1053	1198	1190	1339	931	2624	2127	2969	2864	2833	2578	2838	2835	3387	2706	3177	2871	3320	2464	2792	2744	2892	2857	2081	2921	2478	3117	3001	3377	2830	3574	2773	2337	2881	3148	0
ESCO1651AAE9_00111	0	0	0	0	0	0	109	94	102	69	104	96	636	451	516	596	661	485	1322	963	1524	1357	1352	1276	1338	1394	1716	1304	1501	1353	1627	1121	1432	1304	1410	1306	999	1469	1235	1475	1476	1628	1321	1688	1297	1163	1320	1520	0
ESCO1651AAE9_00112	0	0	0	0	0	0	168	167	154	130	132	149	930	819	916	834	976	714	2065	1515	2247	2128	2011	1912	2107	2140	2508	2039	2468	2093	2403	1843	2196	2127	2140	2152	1529	2275	1802	2294	2254	2670	2256	2656	2042	1729	2180	2518	0
ESCO1651AAE9_00113	0	0	0	0	0	0	59	42	49	49	36	49	315	275	246	298	282	220	594	444	705	682	677	595	630	640	795	573	751	635	811	538	669	586	627	698	488	672	609	699	630	756	611	801	593	523	658	786	0
ESCO1651AAE9_00114	0	0	0	0	0	0	144	125	118	113	127	117	886	715	746	796	865	592	1726	1357	2013	1828	1767	1635	1765	1841	2132	1683	2081	1853	2210	1638	1905	1833	1911	1844	1429	1934	1610	2015	1962	2154	1853	2219	1811	1621	1875	2102	0
ESCO1651AAE9_00115	0	0	0	0	0	0	88	85	67	49	62	64	413	341	366	400	442	335	880	687	972	924	896	881	911	979	1083	871	1056	972	1083	842	1019	967	967	978	748	1007	833	996	983	1108	998	1196	912	788	910	1104	0
ESCO1651AAE9_00116	0	1	0	0	0	0	154	137	130	95	120	137	859	718	725	865	911	670	1898	1424	2142	2056	1967	1759	1874	1943	2510	1855	2141	1925	2243	1755	1974	1979	2001	1857	1427	1899	1827	2114	2109	2236	1917	2398	1916	1589	1941	2090	0
ESCO1651AAE9_00117	0	0	0	0	0	0	130	97	112	98	135	118	873	735	694	769	818	642	1686	1363	1901	1868	1834	1658	1767	1802	2283	1645	2018	1829	2167	1590	1769	1739	1797	1823	1263	1827	1610	2047	1901	2047	1782	2171	1746	1418	1839	2001	0
ESCO1651AAE9_00118	0	0	0	0	0	0	211	167	192	162	209	221	1420	1204	1255	1277	1296	1001	2758	2118	3114	3028	2819	2718	2889	2919	3634	2641	3383	2931	3639	2517	2907	2804	2867	2968	2209	2921	2552	3353	3205	3407	2795	3653	2830	2407	2746	3314	0
ESCO1651AAE9_00119	0	0	0	0	0	0	231	216	202	165	228	238	1428	1282	1228	1336	1490	1089	3131	2367	3589	3251	3231	2949	3099	3271	4130	3042	3544	3250	3693	2803	3320	3201	3292	3223	2322	3343	2797	3573	3510	3709	3126	4004	3122	2558	3136	3504	0
ESCO1651AAE9_00120	0	0	0	0	0	0	182	123	142	111	147	143	968	843	890	903	1028	710	1931	1535	2228	2221	2071	2064	2160	2101	2688	1910	2294	2249	2520	1826	1989	1996	2232	2157	1551	2171	1890	2377	2173	2378	1951	2478	1910	1742	2117	2164	0
ESCO1651AAE9_00121	0	0	0	0	0	0	336	312	305	253	327	316	2234	1737	1787	1958	2067	1543	4236	3215	4684	4693	4413	4204	4312	4362	5577	3980	5204	4519	5308	4025	4370	4295	4526	4584	3207	4610	3880	5048	4664	5186	4431	5440	4187	3491	4442	5047	0
ESCO1651AAE9_00122	0	0	0	0	0	0	111	98	101	87	95	105	676	556	599	641	680	491	1410	1090	1604	1580	1429	1412	1469	1521	1869	1340	1609	1464	1661	1250	1494	1549	1455	1528	1173	1579	1336	1590	1598	1810	1525	1846	1481	1209	1526	1647	0
ESCO1651AAE9_00123	0	0	0	0	0	0	214	166	128	131	151	181	1224	964	1010	1125	1206	935	2461	1963	2874	2744	2543	2318	2467	2650	3170	2532	2940	2459	2998	2251	2613	2584	2624	2587	1820	2751	2211	2824	2812	2965	2492	3187	2473	2038	2642	3000	0
ESCO1651AAE9_00124	0	0	0	0	0	0	283	222	178	185	207	216	1567	1291	1374	1461	1576	1140	3153	2559	3558	3487	3393	3182	3200	3603	4211	3147	3794	3319	4050	2882	3356	3363	3469	3296	2477	3553	2924	3797	3571	3958	3332	4019	3212	2707	3454	3878	0
ESCO1651AAE9_00125	0	0	0	0	0	0	263	227	201	153	221	208	1438	1190	1241	1248	1484	1125	2943	2358	3374	3257	3214	2744	2975	3177	3858	2956	3437	3085	3681	2725	3150	3168	3149	3116	2183	3438	2785	3551	3434	3507	3072	3791	3124	2600	3174	3491	0
ESCO1651AAE9_00126	0	0	0	0	0	0	90	61	63	61	73	70	482	418	449	467	524	339	999	776	1138	1125	1030	868	996	1024	1316	987	1200	1057	1266	912	1020	1028	1044	1072	780	1148	922	1210	1182	1218	987	1259	996	849	1063	1120	0
ESCO1651AAE9_00127	0	0	0	0	0	0	71	57	69	44	72	39	390	356	328	354	410	323	784	653	981	868	846	799	867	886	1079	755	1000	888	994	758	912	920	914	873	659	881	832	1028	907	1054	863	1092	829	731	924	982	0
ESCO1651AAE9_00128	0	0	0	0	0	0	91	82	84	81	100	106	649	540	547	555	596	491	1276	988	1390	1331	1302	1326	1312	1334	1684	1182	1491	1404	1660	1224	1187	1262	1385	1385	958	1319	1172	1496	1435	1646	1273	1559	1215	1088	1348	1479	0
ESCO1651AAE9_00129	0	0	0	0	0	0	74	62	53	57	71	62	462	393	378	412	447	374	965	681	1031	1044	916	884	944	966	1182	847	1037	1001	1112	784	997	794	893	973	647	969	800	1124	930	1128	968	1121	901	706	981	1052	0
ESCO1651AAE9_00130	0	0	0	0	0	0	261	185	203	190	234	204	1682	1340	1346	1501	1676	1221	3309	2445	3626	3557	3396	3324	3440	3467	4363	3147	3861	3594	4043	3030	3363	3358	3415	3563	2452	3626	3031	3824	3573	4043	3441	4326	3269	2855	3516	4054	0
ESCO1651AAE9_00131	0	0	0	0	0	0	130	126	127	81	121	110	882	768	702	777	845	601	1706	1312	1940	1979	1713	1739	1641	1732	2119	1674	2007	1974	2065	1520	1824	1768	1717	1845	1273	1857	1585	2026	1850	2043	1698	2222	1657	1438	1761	2006	1
ESCO1651AAE9_00132	0	0	0	0	0	0	297	253	217	182	235	236	1761	1508	1527	1592	1797	1342	3616	2824	4060	4163	3755	3611	3629	3851	4696	3638	4276	3799	4474	3328	3807	3734	3796	3973	2697	4024	3231	4299	4088	4588	3723	4671	3642	3205	3800	4409	0
ESCO1651AAE9_00133	0	0	0	0	0	0	90	76	72	63	92	90	519	476	550	553	551	428	1158	835	1219	1286	1192	1123	1125	1219	1401	1063	1335	1256	1408	1081	1219	1081	1143	1266	835	1265	1052	1365	1243	1436	1214	1500	1101	1029	1170	1398	0
ESCO1651AAE9_00134	0	0	0	0	0	0	90	84	86	60	91	79	503	450	494	457	520	461	1051	871	1172	1239	1131	1025	1219	1155	1434	1043	1305	1178	1355	998	1158	1176	1165	1145	853	1179	1007	1234	1198	1283	1108	1424	1138	932	1179	1240	0
ESCO1651AAE9_00135	0	0	0	0	0	0	64	57	58	38	60	51	349	296	369	372	394	315	824	645	966	892	794	760	808	900	1106	819	988	826	983	761	883	857	864	852	599	916	736	958	938	1039	787	1113	830	711	848	981	0
ESCO1651AAE9_00136	0	0	0	0	0	0	126	82	81	81	109	108	693	629	582	590	654	492	1353	1013	1446	1469	1397	1277	1351	1412	1769	1278	1629	1487	1653	1290	1418	1297	1440	1545	1040	1475	1259	1607	1391	1565	1414	1737	1295	1135	1387	1523	0
ESCO1651AAE9_00137	0	0	0	0	0	0	21	27	29	19	20	32	166	156	130	145	148	138	313	235	334	371	330	307	311	326	413	292	372	375	421	294	336	312	361	333	242	356	261	385	352	355	302	369	305	269	357	417	0
ESCO1651AAE9_00138	0	0	0	0	0	0	198	153	146	124	126	140	1082	910	933	1012	1116	809	2264	1675	2356	2405	2299	2100	2187	2385	2923	2164	2552	2347	2813	2038	2264	2222	2163	2415	1675	2312	1933	2586	2429	2701	2326	2887	2248	1917	2399	2729	0
ESCO1651AAE9_00139	0	0	0	0	0	0	188	160	143	124	165	156	1078	839	911	935	972	810	2081	1640	2335	2348	2271	2112	2232	2221	2729	2094	2520	2267	2574	1935	2207	2177	2263	2375	1647	2246	1943	2398	2359	2661	2266	2791	2214	1870	2224	2590	0
ESCO1651AAE9_00140	0	0	0	0	0	0	341	327	288	247	350	334	2291	1876	1904	2095	2229	1693	4533	3591	5223	4995	4886	4447	4708	4817	6057	4514	5422	4783	5571	4400	4841	4918	4774	4833	3513	5110	4401	5493	5176	5706	4797	5881	4721	3936	4803	5476	0
ESCO1651AAE9_00141	0	0	0	0	0	0	60	52	65	50	78	56	387	376	353	376	469	331	879	614	924	937	885	790	911	966	1060	874	1042	924	1065	736	882	856	910	904	625	881	752	990	914	1020	846	1092	869	723	903	1020	0
ESCO1651AAE9_00142	0	0	0	0	0	0	57	48	57	51	45	58	420	310	317	338	390	317	790	602	836	835	835	729	782	887	1027	721	890	847	919	743	892	780	843	841	573	885	755	890	925	962	763	1040	802	662	805	967	0
ESCO1651AAE9_00143	0	0	0	0	0	0	37	17	48	29	31	33	231	165	185	189	220	165	427	383	520	514	479	477	457	528	610	434	503	406	553	424	493	469	521	427	314	455	457	483	508	525	432	579	491	393	470	534	0
ESCO1651AAE9_00144	0	2	1	0	0	0	417	383	375	314	450	403	2726	2230	2311	2467	2729	2028	5534	4325	6271	6268	5774	5454	5614	6068	7384	5410	6660	5948	6795	5091	5945	5698	5933	5873	4305	5926	5202	6509	6290	6997	5793	7190	5793	4846	5788	6597	0
ESCO1651AAE9_00145	0	0	0	0	0	0	183	214	183	147	188	171	1116	973	1092	1140	1293	990	2620	2078	3084	2664	2722	2263	2839	3173	3399	2695	3136	2591	3005	2500	3172	3161	2811	2544	2121	2943	2528	2969	3260	3510	2932	3714	2889	2425	2886	3159	0
ESCO1651AAE9_00146	0	0	1	0	0	0	115	96	107	91	107	110	668	569	616	726	757	559	1523	1268	1792	1611	1647	1321	1582	1702	2026	1553	1757	1547	1842	1530	1759	1716	1664	1647	1159	1790	1478	1795	1876	1921	1668	2132	1582	1314	1700	1806	0
ESCO1651AAE9_00147	0	0	0	0	0	0	22	24	23	32	29	36	214	186	155	192	241	174	430	358	499	470	451	439	438	461	594	452	542	491	609	416	470	406	487	543	367	462	399	550	439	529	484	576	436	404	449	631	0
ESCO1651AAE9_00148	0	0	0	0	0	0	208	184	198	150	254	178	1339	1080	1134	1186	1342	974	2666	1964	2942	3107	2797	2560	2686	2865	3498	2649	3176	2985	3456	2496	2700	2674	2828	2942	2129	2950	2483	3197	2930	3269	2681	3371	2738	2298	2738	3172	0
ESCO1651AAE9_00149	0	0	0	0	0	0	85	79	86	71	78	88	584	483	470	506	530	431	1171	869	1361	1205	1256	1167	1232	1291	1604	1153	1358	1239	1528	1017	1266	1272	1230	1371	863	1282	1088	1325	1344	1502	1206	1481	1243	1054	1269	1353	0
ESCO1651AAE9_00150	0	0	0	0	0	0	68	63	59	43	79	63	454	377	471	420	475	356	934	736	1075	1015	991	934	942	994	1230	904	1099	1011	1168	944	981	928	1066	954	741	1056	854	1104	1103	1121	914	1211	911	808	1037	1044	0
ESCO1651AAE9_00151	0	0	0	0	0	0	197	144	144	99	141	154	1110	877	875	1042	1083	823	2142	1791	2507	2385	2444	2174	2227	2425	2914	2206	2659	2269	2653	2065	2373	2368	2343	2322	1712	2459	2056	2543	2474	2746	2337	2882	2250	1946	2307	2697	0
ESCO1651AAE9_00152	0	0	0	0	0	0	204	175	179	164	196	159	1280	1116	1127	1224	1327	981	2661	2081	3111	2990	2882	2592	2846	3121	3575	2753	3221	2876	3503	2398	2837	2881	2988	2856	2142	2897	2588	3096	3050	3364	2834	3566	2842	2303	2924	3290	0
ESCO1651AAE9_00153	0	0	0	0	0	0	101	83	82	64	104	73	597	493	491	532	596	431	1187	926	1333	1284	1277	1157	1262	1321	1530	1250	1421	1234	1498	1061	1303	1196	1335	1325	841	1265	1134	1395	1350	1409	1221	1544	1225	1009	1203	1429	0
ESCO1651AAE9_00154	0	0	0	0	0	0	106	101	115	98	134	88	758	651	633	700	752	556	1617	1294	1747	1705	1664	1477	1636	1693	1993	1547	1917	1685	1924	1456	1624	1724	1629	1693	1144	1700	1406	1860	1742	1949	1619	2075	1575	1396	1660	1933	0
ESCO1651AAE9_00155	0	0	0	0	0	0	145	120	126	99	123	127	893	787	745	842	899	614	1817	1412	1951	1992	1940	1782	1842	1834	2485	1705	2121	1911	2282	1634	1907	1749	1954	1887	1393	2045	1638	2178	2075	2093	1781	2288	1766	1505	1820	2069	0
ESCO1651AAE9_00156	0	0	0	0	0	0	64	73	70	65	64	72	436	399	391	437	429	334	907	711	1015	1011	944	898	881	889	1320	912	1080	973	1189	905	965	960	1003	1016	735	994	861	1079	994	1092	939	1117	941	832	942	1065	0
ESCO1651AAE9_00157	0	0	0	0	0	0	128	87	83	93	97	105	657	567	541	636	632	501	1360	1023	1442	1421	1442	1335	1356	1389	1885	1277	1586	1377	1704	1256	1424	1274	1379	1406	1049	1486	1211	1567	1430	1619	1400	1728	1344	1178	1414	1556	0
ESCO1651AAE9_00158	0	0	0	0	0	0	60	69	62	58	55	45	420	311	363	411	428	299	822	680	963	899	879	834	879	970	1082	796	992	822	994	816	884	942	850	817	579	937	795	999	945	982	842	1116	880	772	907	950	0
ESCO1651AAE9_00159	0	0	0	0	0	0	102	68	62	73	83	84	507	425	489	484	534	458	1102	853	1342	1119	1161	983	1168	1293	1367	1186	1260	1171	1240	1079	1268	1256	1140	1130	884	1201	1053	1198	1335	1435	1241	1555	1150	975	1204	1282	0
ESCO1651AAE9_00160	0	0	0	0	0	0	105	105	123	73	118	88	669	556	629	580	759	542	1502	1120	1622	1503	1536	1365	1546	1564	1869	1415	1624	1453	1744	1301	1539	1482	1538	1496	1086	1547	1342	1652	1620	1785	1533	1949	1411	1156	1494	1647	0
ESCO1651AAE9_00161	0	0	0	0	0	0	259	219	232	176	262	218	1613	1270	1331	1406	1612	1140	3116	2475	3681	3418	3374	3052	3340	3504	4287	3181	3773	3402	4003	2932	3331	3330	3469	3358	2458	3658	2931	3886	3560	4013	3354	4311	3278	2743	3419	3801	0
ESCO1651AAE9_00162	0	0	0	0	0	0	133	145	147	111	158	133	991	769	870	930	967	723	2075	1517	2166	2238	2081	1842	1986	2016	2675	1965	2308	2049	2261	1791	2023	2008	2196	1974	1472	2072	1722	2336	2283	2353	1987	2605	2016	1743	2006	2286	0
ESCO1651AAE9_00163	0	0	0	0	0	0	227	200	217	149	180	199	1339	1135	1326	1273	1485	1114	2964	2351	3409	3254	3052	2795	2978	3432	3919	3053	3458	2979	3577	2704	3444	3292	3186	2933	2218	3311	2747	3492	3607	3677	3114	4057	3158	2626	3229	3402	0
ESCO1651AAE9_00164	0	0	0	0	0	0	55	44	52	49	58	53	423	315	319	376	412	269	787	609	878	895	861	837	832	891	1119	799	945	815	947	745	841	825	837	811	622	974	740	996	965	981	803	1147	857	675	921	1023	0
ESCO1651AAE9_00165	0	0	0	0	0	0	128	116	117	103	113	110	705	561	644	689	741	542	1558	1256	1798	1711	1741	1479	1607	1713	2009	1591	1858	1669	1891	1445	1848	1732	1711	1662	1173	1745	1400	1749	1838	1928	1614	2150	1598	1441	1716	1885	0
ESCO1651AAE9_00166	0	0	0	0	0	0	93	96	91	70	91	89	575	520	540	558	597	486	1353	989	1390	1402	1392	1236	1392	1355	1713	1240	1488	1336	1574	1162	1377	1207	1348	1387	1070	1413	1199	1472	1386	1674	1302	1682	1199	1097	1434	1527	0
ESCO1651AAE9_00167	0	0	0	0	0	0	114	120	91	66	111	112	731	547	627	656	742	533	1470	1184	1634	1651	1579	1457	1508	1622	1907	1332	1721	1545	1869	1350	1518	1526	1614	1523	1136	1619	1364	1811	1643	1824	1536	1904	1510	1271	1491	1711	0
ESCO1651AAE9_00168	0	0	0	0	0	0	179	112	148	112	180	138	1019	795	938	1047	1043	806	2248	1613	2337	2450	2268	2027	2192	2331	2841	2109	2517	2261	2626	1998	2262	2191	2275	2117	1629	2276	1954	2473	2373	2624	2166	2802	2235	1796	2368	2568	0
ESCO1651AAE9_00169	0	0	0	0	0	0	79	58	73	45	84	56	507	409	400	477	490	372	1021	702	1086	1134	1065	946	996	974	1375	943	1150	1002	1231	896	973	981	1085	1052	750	1127	921	1277	1154	1204	930	1394	1030	850	1036	1149	0
ESCO1651AAE9_00170	0	0	0	0	0	0	275	251	244	214	268	258	1752	1370	1461	1560	1696	1325	3612	2760	3989	3736	3789	3283	3601	3942	4722	3511	4240	3693	4345	3267	3753	3731	3786	3683	2732	3956	3304	4104	4123	4459	3634	4754	3635	3100	3816	4153	0
ESCO1651AAE9_00171	0	0	0	0	0	0	476	453	461	391	462	427	3228	2546	2811	3047	3260	2405	6730	5048	7694	7449	7044	6268	6906	7439	8723	6402	7876	6973	8035	6176	7374	7208	7052	6866	5071	7185	6236	7868	7626	8168	7163	9053	6895	5812	7122	7854	0
ESCO1651AAE9_00172	0	0	0	0	0	0	54	71	52	48	48	57	359	317	354	323	364	271	770	697	971	854	839	690	854	1031	959	848	912	787	932	762	988	1032	863	812	598	853	708	849	1000	1115	882	1181	892	722	916	1013	0
ESCO1651AAE9_00173	0	0	0	0	0	0	154	127	142	116	150	150	957	755	843	893	997	680	2025	1552	2258	2191	2135	1940	2081	2213	2707	2044	2337	2019	2399	1813	2257	2174	2127	1978	1451	2193	1901	2270	2423	2555	2082	2747	2045	1694	2076	2416	0
ESCO1651AAE9_00174	0	0	0	0	0	0	280	224	218	175	271	235	1763	1418	1447	1554	1685	1309	3521	2604	3810	3886	3755	3371	3491	3646	4588	3390	3983	3677	4347	3019	3538	3463	3786	3749	2721	3718	3213	4041	3917	4232	3478	4508	3543	3031	3617	4009	0
ESCO1651AAE9_00175	0	0	0	0	0	0	276	203	212	168	269	233	1733	1367	1383	1488	1561	1214	3335	2345	3686	3677	3400	3188	3313	3324	4364	3073	3636	3329	4145	2908	3366	3268	3436	3442	2453	3529	3013	3927	3607	3872	3201	4129	3298	2795	3383	3874	0
ESCO1651AAE9_00176	0	0	0	0	0	0	79	83	93	51	99	76	537	416	488	510	570	418	1153	919	1331	1179	1216	1094	1131	1269	1460	1191	1281	1185	1330	1016	1167	1301	1214	1146	896	1227	1054	1333	1298	1458	1250	1616	1237	982	1277	1426	0
ESCO1651AAE9_00177	0	0	0	0	0	0	236	207	192	183	222	204	1454	1078	1252	1358	1475	1121	3064	2251	3440	3221	3152	2789	3138	3154	3870	2799	3459	3053	3446	2776	3178	3220	3148	3144	2341	3135	2690	3426	3318	3806	3068	3903	3104	2607	3257	3513	0
ESCO1651AAE9_00178	0	0	0	0	0	0	47	40	31	19	49	33	241	176	195	219	211	159	420	341	532	541	493	447	445	470	568	434	533	498	565	426	504	491	527	543	372	515	447	526	484	569	462	594	447	424	473	541	0
ESCO1651AAE9_00179	0	0	0	0	0	0	112	98	114	79	101	100	715	618	559	669	791	528	1507	1215	1649	1658	1601	1373	1520	1564	2036	1474	1732	1509	1814	1377	1647	1623	1617	1519	1123	1647	1417	1723	1732	1784	1482	1958	1454	1318	1592	1800	0
ESCO1651AAE9_00180	0	0	0	0	0	0	120	112	125	83	119	118	842	691	684	715	770	566	1519	1181	1765	1810	1694	1617	1637	1672	2135	1491	1838	1736	2084	1396	1658	1596	1648	1764	1242	1723	1477	1910	1753	2023	1645	1957	1591	1389	1650	1930	0
ESCO1651AAE9_00181	0	0	0	0	0	0	95	88	81	67	111	112	732	537	563	560	638	490	1310	958	1464	1379	1353	1296	1339	1300	1776	1228	1495	1427	1728	1231	1346	1271	1371	1397	1018	1420	1165	1458	1337	1565	1320	1656	1300	1159	1320	1526	0
ESCO1651AAE9_00182	0	1	0	0	0	0	224	202	185	180	238	188	1380	1130	1119	1281	1395	1019	2815	2171	3059	3131	2901	2726	2910	2894	3772	2719	3280	2938	3526	2591	2946	2780	2979	2949	2228	3082	2564	3211	3128	3467	2901	3550	2889	2435	3001	3406	0
ESCO1651AAE9_00183	0	0	0	0	0	0	302	242	244	204	250	256	1712	1303	1455	1549	1760	1330	3571	2778	4138	3901	3660	3413	3674	3672	4616	3573	4109	3557	4204	3328	3829	3840	3843	3711	2719	3879	3414	4111	3987	4464	3695	4820	3664	3096	3711	4246	0
ESCO1651AAE9_00184	0	0	0	0	0	0	182	184	183	147	172	172	1087	823	1026	1055	1230	897	2453	2110	2815	2587	2666	2214	2488	2769	3174	2491	2798	2317	2755	2291	2887	2657	2762	2357	1996	2675	2249	2681	3017	3064	2643	3405	2611	2218	2603	2924	0
ESCO1651AAE9_00185	0	0	0	0	1	0	302	284	233	229	273	253	1750	1298	1542	1600	1764	1362	3741	2926	4250	3945	3830	3203	3912	4178	4867	3734	4217	3661	4358	3482	3937	4150	4012	3661	2811	3904	3382	4213	4335	4698	4014	4941	3909	3251	3797	4453	0
ESCO1651AAE9_00186	0	0	0	0	0	0	307	277	273	249	313	302	1944	1502	1715	1785	2045	1517	4238	3137	4774	4453	4388	3663	4307	4733	5432	4215	4879	4037	4931	3853	4614	4520	4482	4241	3234	4582	3963	4813	4859	5138	4544	5648	4415	3731	4370	4952	0
ESCO1651AAE9_00187	0	0	0	0	0	0	134	125	137	104	130	122	945	656	827	907	982	758	1964	1572	2373	2108	2066	1823	2046	2290	2572	1975	2283	2021	2329	1814	2227	2194	2056	1939	1577	2118	1848	2324	2266	2629	2069	2732	2124	1817	2056	2398	0
ESCO1651AAE9_00188	0	0	0	0	0	0	123	126	115	112	115	130	775	572	693	770	861	623	1639	1357	2037	1823	1786	1503	1728	2038	2228	1708	1964	1749	1918	1605	1927	1981	1910	1693	1376	1895	1617	1929	2073	2152	1887	2380	1949	1582	1896	2059	0
ESCO1651AAE9_00189	0	0	0	0	0	0	170	152	155	130	170	156	981	820	926	906	1038	787	2341	1743	2513	2358	2296	2070	2238	2458	2748	2086	2572	2268	2697	2172	2403	2345	2376	2188	1740	2454	2148	2601	2456	2736	2315	2856	2325	2005	2405	2600	0
ESCO1651AAE9_00190	0	0	0	0	0	0	179	158	162	130	191	163	1190	955	1042	1165	1221	963	2638	2032	3003	2791	2765	2352	2759	2947	3411	2572	3131	2617	3140	2363	2838	2761	2786	2601	1958	2850	2495	3016	3025	3103	2668	3417	2697	2324	2680	3120	0
ESCO1651AAE9_00191	0	0	0	0	0	0	178	160	184	164	153	179	1062	801	1045	1035	1176	903	2256	1946	2933	2537	2567	2221	2543	2734	3107	2410	2852	2530	2826	2313	2805	2627	2603	2531	1965	2753	2325	2762	2928	3149	2648	3303	2591	2249	2612	2933	0
ESCO1651AAE9_00192	0	0	0	0	0	0	249	196	192	152	187	199	1419	1117	1243	1257	1405	1053	2951	2310	3241	3302	3045	2737	3005	3214	3872	2766	3471	3032	3564	2706	3151	3067	3056	3064	2233	3086	2580	3417	3195	3548	2954	3764	3022	2499	3045	3363	0
ESCO1651AAE9_00193	0	0	0	0	0	0	174	157	145	105	166	138	993	843	879	949	1034	719	2075	1696	2290	2333	2203	1965	2119	2233	2750	1999	2546	2185	2644	1832	2215	2216	2353	2128	1594	2170	1900	2326	2246	2442	2078	2705	2070	1877	2158	2391	0
ESCO1651AAE9_00194	0	0	0	0	0	0	136	135	120	91	148	124	924	688	770	743	863	653	1764	1431	2017	1928	1911	1723	1895	2111	2330	1800	2124	1848	2278	1645	2071	1997	1893	1948	1477	1988	1711	2096	2067	2310	1961	2412	1946	1571	1914	2205	0
ESCO1651AAE9_00195	0	0	0	0	0	0	142	111	115	96	139	120	849	718	739	720	876	603	1822	1292	2003	1956	1815	1677	1761	1832	2226	1817	2078	1852	2143	1552	1785	1713	1778	1737	1246	1858	1619	1947	1929	2171	1730	2125	1816	1500	1707	2020	0
ESCO1651AAE9_00196	0	0	0	0	0	0	414	382	370	298	390	382	2600	2180	2415	2433	2676	1994	5551	4287	6182	5903	5661	5075	5674	5895	7259	5329	6255	5560	6722	5070	5614	5524	5826	5636	4109	6006	5133	6374	6043	6620	5585	6872	5575	4860	5665	6233	0
ESCO1651AAE9_00197	0	0	0	0	0	0	239	203	212	154	210	228	1438	1189	1323	1408	1550	1188	3162	2420	3611	3495	3332	2996	3389	3411	4127	3077	3714	3278	3805	2999	3433	3442	3439	3330	2408	3550	2952	3614	3643	4028	3299	4113	3367	2840	3342	3756	0
ESCO1651AAE9_00198	0	0	0	0	0	0	526	442	445	404	479	443	3203	2611	2765	3050	3203	2409	6728	5146	7585	7285	7157	5986	6823	7174	8594	6566	7745	6971	8087	5980	7068	6956	7094	6924	5020	7106	6025	7533	7694	8226	6905	8716	6779	5767	6940	7815	0
ESCO1651AAE9_00199	0	0	0	0	0	0	229	208	202	180	219	216	1589	1228	1352	1395	1548	1159	3138	2434	3649	3382	3321	2961	3179	3413	4112	3097	3693	3303	3845	2945	3413	3291	3137	3331	2395	3504	2845	3584	3565	3977	3332	4087	3094	2777	3283	3724	0
ESCO1651AAE9_00200	0	0	0	0	0	0	221	195	196	176	205	205	1426	1142	1307	1351	1412	1097	2896	2352	3385	3193	3083	2911	3122	3291	3857	2946	3626	3225	3758	2868	3173	3134	3155	3241	2290	3349	2750	3556	3482	3848	3200	4024	3110	2555	3166	3638	0
ESCO1651AAE9_00201	0	0	0	0	0	0	284	260	249	214	270	266	1720	1394	1482	1586	1806	1335	3499	2748	4065	3804	3748	3450	3733	4019	4791	3539	4264	3866	4468	3373	4013	3880	3727	3822	2872	3875	3332	4117	4152	4678	3961	4712	3895	3193	3812	4459	0
ESCO1651AAE9_00202	0	0	0	0	0	0	83	57	80	67	96	107	543	472	431	485	527	393	1047	797	1179	1257	1128	1042	1105	1166	1456	1091	1252	1125	1278	1001	1169	1126	1085	1176	812	1206	1006	1297	1243	1290	1127	1384	1112	1009	1132	1258	0
ESCO1651AAE9_00203	0	0	0	0	0	0	116	115	95	75	124	82	739	591	610	710	664	550	1406	1107	1587	1615	1535	1420	1421	1564	1945	1337	1697	1534	1821	1340	1527	1449	1545	1582	1121	1594	1251	1739	1526	1747	1417	1864	1446	1212	1454	1709	0
ESCO1651AAE9_00204	0	0	0	0	0	0	51	44	55	60	74	49	441	364	393	378	428	343	841	680	1029	1015	1027	842	939	1029	1206	829	1054	889	1100	794	928	946	897	922	642	996	826	1058	1047	1109	928	1222	927	775	902	1031	0
ESCO1651AAE9_00205	0	0	0	0	0	0	133	118	113	104	132	135	815	664	755	751	862	629	1729	1383	2074	1850	1834	1619	1756	1933	2246	1746	2040	1845	2019	1637	1963	2016	1816	1748	1400	1954	1648	2068	2112	2103	1917	2290	1872	1591	1837	2026	0
ESCO1651AAE9_00206	0	0	0	0	0	0	153	164	157	128	173	148	1142	866	1022	1023	1110	827	2372	1800	2651	2498	2424	2155	2398	2506	3025	2292	2733	2344	2722	2122	2591	2494	2434	2376	1749	2613	2129	2701	2686	2955	2353	3062	2467	1991	2412	2725	0
ESCO1651AAE9_00207	0	0	0	0	0	0	242	226	210	198	292	254	1608	1342	1336	1436	1537	1216	3290	2520	3771	3593	3414	3169	3422	3573	4293	3209	3863	3359	4110	3054	3661	3455	3602	3401	2463	3505	2997	3801	3787	4043	3369	4270	3412	2819	3561	3824	0
ESCO1651AAE9_00208	0	0	0	0	0	0	274	260	241	226	246	270	1833	1474	1604	1649	1885	1370	3589	3069	4352	4035	3934	3556	3912	4283	4782	3708	4437	3792	4462	3578	3987	4249	3919	3822	2994	4111	3567	4314	4457	5033	4128	5108	4137	3375	3992	4577	0
ESCO1651AAE9_00209	0	0	0	0	0	0	240	187	191	171	196	218	1566	1204	1362	1323	1448	1100	3019	2354	3350	3412	3113	2884	3052	3351	3964	2902	3576	3136	3791	2781	3229	3035	3131	3283	2432	3278	2717	3434	3358	3538	3209	4046	3069	2645	3153	3784	0
ESCO1651AAE9_00210	0	0	0	0	0	0	123	112	131	89	137	130	889	717	700	740	789	619	1659	1318	1904	1913	1719	1682	1643	1732	2142	1709	2026	1856	2079	1544	1704	1715	1827	1810	1311	1851	1473	1990	1971	2015	1679	2173	1714	1481	1770	1894	0
ESCO1651AAE9_00211	0	0	0	0	0	0	259	232	206	183	230	236	1593	1167	1374	1330	1551	1104	3175	2533	3516	3375	3259	2891	3198	3548	4081	2994	3668	3282	3832	2868	3299	3363	3311	3244	2472	3362	2868	3586	3505	3941	3385	4101	3168	2753	3299	3855	0
ESCO1651AAE9_00212	0	0	0	0	0	0	126	137	119	88	136	132	837	681	808	760	939	661	1766	1474	2104	2034	1976	1708	1912	2040	2368	1827	2195	1832	2121	1694	2048	2077	1950	1847	1465	2006	1711	2055	2178	2361	1974	2484	1993	1591	1937	2197	0
ESCO1651AAE9_00213	0	0	0	0	0	0	294	261	302	243	284	227	1846	1442	1642	1717	1918	1409	3877	3089	4454	4011	4074	3466	4106	4404	4980	3796	4548	3857	4614	3637	4216	4438	3954	3967	2954	4244	3537	4369	4525	4832	4135	5202	4213	3386	4150	4615	0
ESCO1651AAE9_00214	0	0	0	0	0	0	270	271	262	208	282	286	1874	1563	1632	1764	1991	1391	3945	3052	4495	4170	4287	3714	3983	4261	5161	3894	4847	4119	5110	3718	4228	4106	4317	4307	3125	4449	3663	4743	4544	4942	4217	5262	4099	3538	4212	4950	0
ESCO1651AAE9_00215	0	0	0	0	0	0	285	265	247	234	247	248	1742	1431	1491	1618	1763	1324	3478	2902	4130	3911	3720	3471	3792	4028	4720	3519	4314	3692	4356	3524	3910	3998	3806	3681	2895	3990	3347	4140	4105	4554	3816	4819	3807	3127	3970	4370	0
ESCO1651AAE9_00216	0	0	0	0	0	0	70	41	58	53	64	52	427	348	359	379	397	344	878	643	982	946	896	814	884	940	1100	790	1017	910	1056	764	891	908	921	824	652	954	820	1021	950	1053	870	1080	827	726	868	995	0
ESCO1651AAE9_00217	0	0	0	0	0	0	145	129	122	105	139	138	807	701	726	812	850	633	1779	1392	1964	1926	1905	1664	1759	1924	2289	1748	2130	1819	2205	1679	1928	1852	1911	1852	1373	2004	1672	2062	2076	2158	1823	2279	1777	1560	1877	2090	0
ESCO1651AAE9_00218	0	0	0	0	0	0	165	183	161	144	185	138	1160	1034	1014	1102	1122	882	2406	1870	2678	2626	2476	2327	2501	2504	3159	2383	2673	2474	2950	2216	2476	2361	2508	2576	1836	2608	2161	2851	2735	2962	2439	3030	2447	2107	2497	2698	0
ESCO1651AAE9_00219	0	0	0	0	0	0	52	63	48	30	50	57	386	296	289	344	360	263	722	567	768	818	784	668	770	739	989	722	877	809	925	645	784	798	792	828	561	796	684	884	836	937	793	923	736	669	781	861	0
ESCO1651AAE9_00220	0	0	0	0	0	0	156	145	140	115	155	158	961	857	820	935	1031	748	2098	1592	2290	2222	2131	1959	2069	2224	2659	2042	2525	2098	2587	1884	2199	2144	2167	2126	1556	2207	1902	2440	2316	2472	2107	2664	2104	1768	2173	2300	0
ESCO1651AAE9_00221	0	0	0	0	0	0	76	82	59	59	67	62	419	360	411	396	475	366	916	737	1150	1009	978	836	991	1112	1161	928	1059	976	1112	891	1164	1134	1007	938	709	1086	888	1002	1076	1142	1070	1302	1008	873	1067	1151	0
ESCO1651AAE9_00222	0	0	0	0	0	0	174	164	143	155	166	157	1179	982	946	1086	1117	893	2419	1813	2691	2668	2504	2337	2421	2486	3265	2235	2915	2556	3130	2241	2540	2446	2495	2600	1821	2515	2283	2765	2681	2918	2520	3008	2353	2173	2514	2902	0
ESCO1651AAE9_00223	0	0	0	0	0	0	50	31	48	49	53	45	341	293	303	327	337	224	712	477	762	802	766	728	734	771	895	668	859	797	969	657	693	675	751	789	523	769	628	815	791	860	701	909	689	584	731	873	0
ESCO1651AAE9_00224	0	0	0	0	0	0	147	129	122	98	131	122	953	657	762	818	859	613	1754	1414	2049	1969	1858	1776	1893	1915	2390	1703	2103	1855	2168	1689	1906	1814	2049	1918	1433	1980	1687	2150	2046	2171	1865	2374	1828	1544	1908	2131	0
ESCO1651AAE9_00225	0	0	0	0	0	0	228	186	203	187	193	213	1425	1179	1282	1327	1441	1066	2926	2366	3311	3189	3195	2782	3063	3190	3667	2861	3376	3052	3570	2752	3200	3267	3273	3020	2328	3246	2860	3399	3454	3685	3093	3864	3091	2597	3116	3598	0
ESCO1651AAE9_00226	0	0	0	0	0	0	17	17	16	14	16	18	111	86	90	103	111	83	241	177	223	225	241	200	244	261	282	234	271	240	271	195	249	232	244	230	164	242	213	284	263	278	210	299	235	192	252	279	0
ESCO1651AAE9_00227	0	0	0	0	0	0	17	17	16	14	16	18	111	86	90	103	111	83	241	177	223	225	241	200	244	261	282	234	271	240	271	195	249	232	244	230	164	242	213	284	263	278	210	299	235	192	252	279	0
ESCO1651AAE9_00228	0	0	0	0	0	0	17	17	16	14	16	18	111	86	90	103	111	83	241	177	223	225	241	200	244	261	282	234	271	240	271	195	249	232	244	230	164	242	213	284	263	278	210	299	235	192	252	279	0
ESCO1651AAE9_00229	0	0	0	0	0	0	248	182	201	178	214	204	1458	1139	1177	1304	1400	1062	2862	2248	3167	3062	2910	2881	2968	3133	3764	2886	3575	2942	3555	2611	2994	3011	2965	3084	2281	3186	2761	3277	3295	3658	2902	3769	2937	2538	3110	3462	0
ESCO1651AAE9_00230	0	0	0	0	0	0	248	238	239	218	242	211	1463	1304	1415	1434	1612	1227	3272	2476	3742	3603	3440	2882	3252	3646	4220	3215	3800	3431	3988	3025	3503	3555	3455	3354	2560	3538	3072	3858	3725	3985	3379	4368	3325	2901	3453	3932	0
ESCO1651AAE9_00231	0	0	0	0	0	0	270	265	244	176	236	236	1790	1558	1477	1591	1728	1216	3653	2575	3971	3967	3692	3410	3596	3797	4626	3481	4223	3742	4430	3214	3659	3555	3636	3801	2609	3802	3155	4162	3876	4162	3524	4501	3503	2904	3778	4104	0
ESCO1651AAE9_00232	0	0	0	0	0	0	613	460	497	468	537	570	3792	3145	3204	3389	3797	2713	7770	5905	8862	8350	8041	7342	7882	8271	9956	7406	9154	8091	9614	7231	8220	8034	8218	8041	5613	8352	7185	8925	8968	9447	7960	10069	7767	6702	7935	9177	0
ESCO1651AAE9_00233	0	0	0	0	0	0	481	442	445	372	496	450	3287	2603	2785	3066	3225	2399	6433	5257	7589	7423	7094	6347	6800	7278	8763	6535	7728	7066	8074	6026	7229	7157	7048	6869	5150	7273	6380	7809	7626	8165	7020	8899	6786	5698	7054	7970	0
ESCO1651AAE9_00234	0	0	0	0	0	0	665	547	541	458	601	591	3987	3196	3346	3796	3991	2995	7996	6430	9039	8934	8523	7710	8348	8984	10532	7937	9732	8460	9889	7447	8686	8380	8712	8530	6378	9045	7468	9583	9253	10138	8529	10612	8403	7149	8566	9812	0
ESCO1651AAE9_00235	0	0	0	0	0	0	48	31	41	26	37	32	280	241	225	214	266	188	521	405	586	583	601	544	573	531	702	466	630	527	690	524	587	528	517	528	384	600	477	610	598	658	547	629	526	465	569	622	0
ESCO1651AAE9_00236	0	0	0	0	0	0	67	27	41	51	46	41	294	269	272	313	311	254	644	493	687	792	714	626	678	656	880	641	777	688	807	569	659	582	663	716	483	734	608	777	717	774	679	798	673	545	702	775	0
ESCO1651AAE9_00237	0	0	0	0	0	0	87	90	71	59	78	75	527	470	490	566	589	423	1199	890	1277	1271	1242	1141	1170	1224	1513	1158	1290	1212	1399	1065	1205	1195	1159	1219	825	1240	1056	1311	1295	1500	1113	1503	1135	1074	1215	1358	0
ESCO1651AAE9_00238	0	0	0	0	0	0	65	58	68	46	57	67	465	405	400	436	427	313	933	796	1129	1033	1081	990	951	1025	1248	861	1139	1037	1205	878	973	1006	1022	1031	759	1026	851	1111	1058	1246	1068	1211	919	801	988	1123	0
ESCO1651AAE9_00239	0	0	0	0	0	0	170	142	132	111	142	154	978	820	876	879	972	748	2099	1578	2392	2211	2061	1841	2000	2220	2719	2004	2324	2067	2483	1922	2279	2089	2125	2145	1602	2243	1850	2372	2260	2519	2127	2707	2012	1753	2246	2427	0
ESCO1651AAE9_00240	0	0	0	0	0	0	180	167	155	149	168	166	1143	813	986	1007	1068	802	2288	1824	2604	2555	2382	2129	2300	2505	2934	2237	2649	2301	2773	2129	2489	2456	2395	2325	1787	2461	2031	2611	2701	2846	2345	2989	2386	2060	2405	2707	0
ESCO1651AAE9_00241	0	0	0	0	0	0	413	387	362	282	368	381	2698	2051	2298	2358	2613	1907	5387	3976	5888	5810	5664	5076	5333	5623	6856	5023	6129	5395	6378	4769	5447	5527	5722	5351	4005	5672	4888	5999	6093	6288	5459	6911	5374	4677	5610	6143	0
ESCO1651AAE9_00242	0	0	0	0	0	0	113	105	86	79	103	91	638	584	595	620	710	533	1376	1034	1626	1545	1474	1346	1453	1529	1854	1357	1674	1464	1802	1275	1502	1521	1436	1454	1035	1594	1314	1689	1663	1817	1414	1840	1536	1258	1549	1601	0
ESCO1651AAE9_00243	0	0	0	0	0	0	64	46	49	54	44	35	289	250	238	282	294	236	650	529	753	720	703	534	644	818	863	690	729	675	790	623	741	822	765	631	528	721	641	775	801	872	732	915	733	576	651	834	0
ESCO1651AAE9_00244	0	0	0	0	0	0	124	119	101	101	107	116	772	634	695	765	840	641	1660	1260	1923	1705	1741	1565	1685	1859	2191	1641	1922	1652	2003	1577	1736	1814	1753	1731	1260	1819	1584	1960	2009	2029	1666	2243	1664	1378	1728	2024	0
ESCO1651AAE9_00245	0	0	0	0	0	0	149	140	140	136	169	118	860	779	786	835	1008	712	1915	1443	2142	2080	2061	1744	1933	2085	2571	1928	2160	1880	2287	1725	2108	2003	2081	1838	1476	2069	1740	2152	2262	2318	1865	2462	2066	1610	1917	2250	0
ESCO1651AAE9_00246	0	0	0	0	0	0	56	54	38	48	65	57	316	295	345	314	387	272	754	567	871	794	841	729	779	823	983	780	892	701	913	705	873	866	829	741	567	795	739	853	957	971	804	1050	790	690	803	829	0
ESCO1651AAE9_00247	0	0	0	0	0	0	168	149	159	152	153	155	1100	820	966	1012	1028	863	2192	1765	2471	2595	2394	2186	2223	2468	2955	2140	2705	2314	2744	2008	2420	2395	2339	2325	1685	2423	2104	2660	2588	2828	2321	3062	2353	1901	2349	2661	0
ESCO1651AAE9_00248	0	0	0	0	0	0	194	175	178	137	177	179	1222	985	1033	1201	1238	901	2440	1874	2876	2782	2700	2588	2618	2648	3312	2391	3006	2590	3135	2334	2633	2534	2653	2846	2024	2728	2254	2876	2804	3007	2691	3258	2477	2178	2551	3218	0
ESCO1651AAE9_00249	0	0	0	0	0	0	403	364	339	305	451	328	2525	2008	2172	2250	2596	1849	5158	3923	5827	5609	5312	4928	5159	5541	6710	4979	6082	5289	6193	4701	5408	5368	5423	5300	3964	5492	4497	5931	5727	6310	5291	6560	5207	4534	5387	6088	0
ESCO1651AAE9_00250	0	0	0	0	0	0	195	169	158	144	203	177	1197	991	1043	1167	1344	881	2528	1986	2940	2800	2697	2436	2578	2833	3298	2496	3056	2609	2979	2293	2750	2728	2652	2596	1932	2754	2340	2908	2849	3160	2625	3394	2568	2199	2707	3069	0
ESCO1651AAE9_00251	0	0	0	0	0	0	237	200	199	180	229	193	1509	1211	1308	1390	1446	1093	3140	2423	3569	3386	3344	2915	3092	3493	4027	3086	3691	3298	3751	2732	3393	3284	3308	3249	2392	3400	2881	3676	3533	4076	3222	4151	3169	2777	3378	3782	0
ESCO1651AAE9_00252	0	0	0	0	0	0	181	167	137	121	155	147	1018	826	871	945	1064	761	2177	1651	2545	2424	2313	2127	2233	2436	2846	2170	2615	2217	2715	2120	2390	2214	2328	2336	1723	2416	1911	2469	2535	2863	2306	2846	2345	1922	2383	2793	0
ESCO1651AAE9_00253	0	0	0	0	0	0	147	122	115	103	118	125	877	648	728	771	869	654	1833	1363	1994	1870	1823	1668	1811	1922	2343	1834	2050	1825	2024	1733	1827	1794	1816	1785	1331	1934	1639	2009	2059	2271	1793	2385	1808	1524	1878	2168	0
ESCO1651AAE9_00254	0	1	0	0	0	0	290	273	285	211	285	279	1822	1413	1639	1733	1925	1446	3859	3253	4637	4175	4022	3698	4118	4482	5036	3925	4865	4109	4946	3792	4378	4316	4097	4232	3220	4331	3687	4497	4658	5195	4337	5412	4178	3588	4390	4785	0
ESCO1651AAE9_00255	0	0	0	0	0	0	161	146	131	139	150	157	1087	841	983	1146	1059	845	2320	1857	2750	2448	2544	2114	2466	2729	3058	2290	2615	2370	2787	2146	2589	2538	2578	2373	1915	2553	2254	2681	2631	3024	2526	3356	2402	2093	2528	2665	0
ESCO1651AAE9_00256	0	0	0	0	0	0	189	155	143	132	178	162	1122	884	1018	1008	1127	855	2345	1898	2670	2528	2464	2099	2410	2577	3124	2212	2659	2294	2780	2169	2535	2553	2591	2362	1740	2478	2208	2656	2791	2969	2446	3126	2377	2086	2433	2700	0
ESCO1651AAE9_00257	0	0	0	0	0	0	230	222	224	204	195	208	1651	1155	1385	1390	1548	1281	3312	2603	3828	3523	3583	3002	3402	3734	4425	3404	3940	3493	4054	3050	3693	3732	3534	3468	2637	3727	3135	3892	3914	4178	3512	4534	3577	3017	3424	3879	0
ESCO1651AAE9_00258	1	0	0	0	0	0	317	343	281	254	282	357	1915	1452	1789	1816	2049	1499	4113	3457	5083	4516	4456	3717	4548	5144	5421	4408	4991	4208	4732	4137	4890	5067	4545	4278	3492	4734	4131	4834	5445	5646	4643	6005	4777	3992	4659	5200	0
ESCO1651AAE9_00259	0	0	0	0	0	0	159	172	138	138	136	149	922	631	862	938	975	783	2102	1811	2572	2194	2245	1761	2289	2620	2685	2191	2533	2116	2417	2034	2573	2638	2232	2083	1781	2450	2001	2366	2745	2813	2497	3200	2344	1954	2467	2646	0
ESCO1651AAE9_00260	0	0	0	0	0	0	34	37	28	24	38	26	207	138	201	191	237	156	434	418	577	435	501	387	530	585	535	445	577	399	539	457	607	562	523	464	402	512	451	460	603	643	585	698	504	465	562	593	0
ESCO1651AAE9_00261	0	0	0	0	0	0	197	183	164	134	168	169	1080	789	1093	1005	1213	952	2536	2140	3122	2779	2686	2258	2804	3257	3393	2700	3101	2352	2937	2543	3112	3042	2803	2489	2118	2811	2482	2946	3273	3421	2955	3806	3030	2297	2823	3002	0
ESCO1651AAE9_00262	0	0	0	0	0	0	72	70	56	69	81	66	491	284	436	466	495	368	1102	930	1372	1129	1132	890	1226	1338	1401	1123	1278	1094	1284	1095	1353	1329	1215	1055	928	1244	1021	1153	1405	1500	1234	1604	1218	1019	1282	1387	0
ESCO1651AAE9_00263	0	0	0	0	0	0	35	39	33	39	40	33	243	145	245	227	228	193	576	476	705	612	609	470	575	734	691	563	615	492	595	508	718	699	656	516	464	641	548	650	716	761	619	873	645	514	627	668	0
ESCO1651AAE9_00264	0	0	0	0	0	0	62	52	47	40	50	38	290	179	305	314	333	236	682	617	875	648	783	575	787	851	906	760	850	656	795	638	886	901	707	650	575	798	671	726	917	1004	843	1103	827	637	807	830	0
ESCO1651AAE9_00265	0	0	0	0	0	0	92	106	87	86	86	106	576	408	581	553	699	526	1386	1282	1874	1417	1561	1182	1546	1941	1846	1528	1762	1277	1496	1325	1831	1881	1520	1426	1214	1637	1421	1557	1963	2098	1715	2313	1788	1396	1636	1876	0
ESCO1651AAE9_00266	0	0	0	0	0	0	127	149	105	117	116	161	717	464	721	719	844	621	1642	1572	2240	1732	1908	1368	1904	2299	2270	1906	2030	1616	1922	1693	2236	2342	1936	1676	1425	2023	1638	1801	2380	2625	2142	2780	2202	1724	1960	2287	0
ESCO1651AAE9_00267	0	0	1	0	0	0	310	396	288	282	293	347	2048	1234	1977	2006	2361	1747	4835	4152	6268	4955	5126	3912	5380	6290	6309	5289	5731	4645	5325	4657	5908	6049	5403	4768	4118	5414	4824	5282	6367	6956	5652	7605	5797	4774	5576	6039	0
ESCO1651AAE9_00268	0	0	0	0	0	0	43	64	52	54	63	51	322	216	327	332	412	285	760	753	1073	824	891	697	953	1129	1020	811	1006	794	923	834	1096	1125	922	856	710	933	753	946	1109	1272	1085	1318	1019	823	1017	1103	0
ESCO1651AAE9_00269	0	0	0	0	0	0	80	93	74	78	74	82	472	299	481	529	542	431	1177	955	1450	1231	1239	962	1347	1538	1477	1236	1435	1123	1309	1148	1430	1518	1241	1120	1009	1370	1155	1273	1600	1700	1328	1851	1475	1030	1333	1459	0
ESCO1651AAE9_00270	0	0	0	0	0	0	90	99	78	75	90	85	599	365	501	534	589	463	1243	1095	1666	1353	1345	1079	1429	1606	1746	1420	1556	1166	1498	1258	1617	1628	1449	1286	1107	1464	1286	1473	1727	1873	1600	2009	1588	1230	1492	1597	0
ESCO1651AAE9_00271	0	0	0	0	0	0	38	24	37	27	32	26	177	119	226	217	245	185	430	395	605	445	492	405	588	597	637	507	579	432	566	478	689	578	548	468	463	516	497	543	639	717	594	771	570	458	610	597	0
ESCO1651AAE9_00272	0	0	0	0	0	0	77	84	74	59	91	89	505	335	549	502	632	428	1220	1042	1533	1252	1289	983	1364	1496	1652	1268	1485	1220	1435	1219	1549	1529	1333	1182	1014	1299	1136	1345	1771	1807	1395	1942	1444	1087	1327	1468	0
ESCO1651AAE9_00273	0	0	0	0	0	0	140	148	115	134	129	133	772	490	777	822	974	697	1907	1651	2388	1950	2070	1549	2211	2561	2598	2165	2425	1820	2131	1890	2436	2465	2217	1886	1580	2197	1928	2146	2670	2734	2335	3063	2345	1936	2157	2443	0
ESCO1651AAE9_00274	0	0	0	0	0	0	70	78	77	55	64	82	503	324	474	475	553	396	1158	879	1428	1150	1234	950	1214	1375	1482	1220	1241	1031	1255	1072	1273	1361	1233	1088	889	1277	1056	1276	1450	1529	1244	1703	1365	989	1180	1334	0
ESCO1651AAE9_00275	0	0	0	0	0	0	42	36	30	32	34	43	248	163	255	246	263	232	568	461	620	614	632	458	565	683	685	554	634	532	674	514	654	622	569	566	380	617	548	664	728	678	600	804	665	506	632	654	0
ESCO1651AAE9_00276	0	0	0	0	0	0	65	82	79	67	65	73	424	263	440	420	505	378	1040	875	1246	1069	1094	860	1101	1394	1270	1027	1186	935	1085	1039	1293	1277	1066	1031	864	1175	1037	1093	1311	1493	1164	1575	1226	994	1233	1229	0
ESCO1651AAE9_00277	0	0	0	0	0	0	98	107	101	101	97	95	599	412	652	614	722	506	1510	1306	1879	1581	1586	1267	1744	2037	1979	1654	1785	1520	1718	1447	1907	1871	1650	1427	1254	1721	1406	1669	2059	2106	1809	2439	1801	1443	1660	1870	0
ESCO1651AAE9_00278	0	0	0	0	0	0	114	117	97	76	81	102	588	365	583	568	690	507	1380	1238	1816	1441	1501	1157	1562	1922	1869	1502	1752	1287	1516	1444	1862	1913	1651	1328	1266	1626	1406	1568	1920	2107	1776	2300	1773	1372	1651	1881	0
ESCO1651AAE9_00279	0	0	0	0	0	0	85	71	65	71	55	62	407	284	417	416	537	386	1003	838	1273	1123	1106	877	1051	1340	1346	1105	1271	1000	1196	925	1284	1273	1119	1090	947	1140	1000	1156	1271	1498	1208	1538	1188	963	1142	1258	0
ESCO1651AAE9_00280	0	0	0	0	0	0	84	57	85	55	54	60	383	254	364	387	461	337	905	742	1107	936	925	730	1040	1110	1105	839	995	897	1013	879	1141	1044	961	908	713	994	911	1045	1124	1184	981	1284	992	841	965	1147	0
ESCO1651AAE9_00281	0	0	0	0	0	0	118	115	107	93	119	112	626	482	684	740	810	619	1663	1372	2010	1589	1767	1419	1784	2073	2202	1650	1945	1529	1905	1591	2085	1922	1829	1650	1395	1835	1540	1850	2187	2310	1879	2528	1960	1533	1870	1969	0
ESCO1651AAE9_00282	0	0	0	0	0	0	164	177	122	138	138	133	881	622	849	920	1085	774	2206	1741	2591	2329	2242	1810	2313	2544	2817	2307	2559	2140	2510	2033	2561	2564	2360	2211	1880	2474	2193	2405	2801	2940	2464	3221	2510	2043	2498	2691	0
ESCO1651AAE9_00283	0	0	0	0	0	0	59	54	53	46	51	51	328	213	349	362	378	274	785	638	906	854	799	695	838	844	1047	860	962	737	928	732	879	898	862	777	631	863	759	857	954	964	869	1082	895	736	837	872	0
ESCO1651AAE9_00284	0	0	1	0	0	0	59	72	77	56	80	72	425	337	452	466	575	380	1078	838	1284	1069	1100	911	1198	1363	1438	1146	1315	965	1151	1007	1414	1371	1211	1022	846	1223	1056	1190	1447	1374	1218	1623	1287	1063	1216	1363	0
ESCO1651AAE9_00285	0	0	0	0	0	0	54	50	55	45	49	35	274	224	314	293	355	261	747	596	873	708	810	609	815	898	953	759	926	669	844	710	939	903	763	699	620	819	758	779	974	948	839	1057	822	706	787	886	0
ESCO1651AAE9_00286	0	0	0	0	0	0	70	74	78	71	91	80	518	378	495	472	570	402	1151	993	1380	1164	1262	1022	1311	1351	1568	1249	1402	1115	1341	1114	1367	1419	1323	1197	940	1351	1132	1286	1505	1574	1332	1689	1317	1079	1330	1356	0
ESCO1651AAE9_00287	0	0	0	0	0	0	353	350	288	307	340	307	2082	1488	1957	2116	2471	1774	4883	4116	5956	5221	5267	4173	5325	5717	6258	4930	5726	4606	5727	4651	5559	5843	5441	4820	3882	5359	4692	5467	6041	6351	5392	6892	5536	4596	5460	5761	0
ESCO1651AAE9_00288	0	0	0	0	0	0	40	28	27	24	29	22	170	138	162	179	172	122	379	339	477	460	392	285	401	505	515	369	489	407	459	362	475	463	415	371	307	423	335	427	466	522	434	525	401	333	440	470	0
ESCO1651AAE9_00289	0	0	0	0	0	0	171	166	156	134	164	139	1123	860	934	1029	1073	823	2323	1895	2766	2520	2483	2082	2577	2651	3153	2377	2758	2185	2716	2252	2530	2609	2561	2396	1855	2487	2206	2754	2754	2862	2547	3135	2477	2041	2528	2697	0
ESCO1651AAE9_00290	0	1	0	0	0	0	407	344	389	331	411	396	2768	2220	2409	2572	2902	2089	5929	4634	6773	6295	6316	5424	5939	6252	7688	5918	6695	6034	6987	5393	6168	6150	6207	5983	4562	6334	5500	6637	6563	7229	6103	7656	6051	5256	6045	6909	0
ESCO1651AAE9_00291	0	0	0	0	0	0	141	95	120	84	147	124	943	738	756	859	880	646	1846	1290	2025	2010	1933	1696	1786	1859	2364	1708	2051	1910	2237	1636	1899	1774	1915	1898	1358	1929	1661	2073	2101	2110	1773	2363	1825	1463	1920	2014	0
ESCO1651AAE9_00292	0	0	0	0	0	0	63	65	55	62	73	54	491	400	398	428	444	361	981	765	1110	1073	1045	1014	1058	1074	1259	926	1184	1038	1260	909	1001	1028	1030	1048	785	1059	935	1152	1082	1229	1073	1272	1031	919	1088	1248	0
ESCO1651AAE9_00293	0	0	0	0	0	0	354	315	300	235	331	307	2275	1803	1963	1999	2284	1691	4750	3775	5552	5012	4947	4322	4976	5134	6134	4710	5269	4778	5568	4393	5137	5145	4772	4788	3649	5128	4538	5226	5626	5965	5122	6392	4919	4157	4926	5398	0
ESCO1651AAE9_00294	0	0	0	0	0	0	281	266	228	211	259	232	1578	1269	1482	1465	1650	1205	3365	2694	3869	3638	3477	3258	3525	3826	4409	3335	3921	3412	4062	3195	3556	3640	3500	3553	2605	3812	3173	3859	3966	4328	3819	4430	3469	3054	3572	4096	0
ESCO1651AAE9_00295	0	0	0	0	0	0	186	170	167	158	197	187	1309	1069	1018	1155	1269	888	2682	2028	2886	2776	2649	2450	2611	2698	3361	2551	3020	2677	3223	2418	2714	2643	2683	2737	2034	2730	2417	3063	2927	2997	2700	3335	2639	2281	2704	3003	0
ESCO1651AAE9_00296	0	0	0	0	0	0	222	213	205	176	221	226	1476	1270	1299	1361	1536	1162	3227	2454	3688	3494	3256	3049	3258	3474	4183	3062	3633	3305	3770	3041	3357	3420	3347	3171	2406	3438	2960	3626	3647	3775	3208	4213	3224	2827	3356	3665	0
ESCO1651AAE9_00297	0	0	0	0	0	0	267	199	254	193	234	225	1593	1307	1384	1395	1544	1186	3289	2533	3799	3658	3403	3159	3399	3582	4254	3191	3806	3363	3975	2923	3482	3436	3435	3335	2400	3529	3045	3704	3712	3966	3415	4217	3301	2888	3463	3854	0
ESCO1651AAE9_00298	0	0	0	0	0	0	181	153	176	175	170	171	1137	942	959	1041	1163	837	2293	1907	2630	2555	2484	2301	2450	2529	3105	2361	2793	2461	2922	2115	2577	2601	2574	2294	1818	2622	2260	2591	2726	2923	2602	3143	2406	2092	2549	2684	0
ESCO1651AAE9_00299	0	0	0	0	0	0	298	245	286	267	314	281	1945	1638	1702	1816	2012	1431	3999	3184	4658	4386	4162	3772	4195	4391	5432	3955	4677	4292	4918	3651	4198	4222	4435	4231	3127	4413	3790	4729	4665	4898	4088	5308	4243	3591	4342	4709	0
ESCO1651AAE9_00300	0	0	0	0	0	0	138	116	148	108	144	142	948	770	874	961	994	758	1958	1548	2377	2236	2221	1856	2221	2255	2691	2069	2415	2235	2497	1906	2224	2169	2199	2190	1527	2205	1861	2267	2383	2521	2121	2738	2153	1826	2212	2448	0
ESCO1651AAE9_00301	0	0	0	0	0	0	146	131	113	120	134	130	780	652	733	789	936	677	1809	1441	2194	1936	1914	1666	1968	2193	2427	1845	2121	1787	2105	1693	2176	2166	1976	1937	1329	2005	1814	2092	2290	2369	1992	2647	1971	1743	2011	2214	0
ESCO1651AAE9_00302	0	0	0	0	0	0	598	555	540	424	603	513	3714	3027	3275	3414	3752	2767	7912	6261	9220	8572	8228	7372	7925	8462	10179	7561	8998	8046	9498	7114	8338	8325	8394	8006	6080	8506	7129	8967	9094	9973	8318	10303	8014	6928	8277	9263	0
ESCO1651AAE9_00303	0	0	0	0	0	0	221	177	216	161	234	226	1522	1252	1276	1372	1459	1084	3074	2306	3374	3286	3150	2850	3131	3278	3979	2963	3637	3235	3672	2777	3201	3062	3172	3202	2308	3305	2765	3581	3377	3639	3143	3917	3211	2559	3099	3604	0
ESCO1651AAE9_00304	0	0	0	0	0	0	97	98	101	83	114	107	768	647	695	639	730	549	1516	1144	1683	1795	1610	1543	1605	1571	1947	1421	1795	1600	1970	1443	1531	1452	1647	1607	1188	1562	1368	1805	1639	1828	1567	1880	1492	1305	1616	1752	0
ESCO1651AAE9_00305	0	0	0	0	0	0	518	458	459	410	479	484	3399	2640	2897	3074	3332	2427	6987	5439	8072	7699	7380	6529	7318	7637	9123	6672	8180	7251	8447	6523	7637	7617	7439	7416	5510	7821	6446	8095	8054	8838	7394	9198	7237	6104	7422	8430	0
ESCO1651AAE9_00306	0	0	1	0	0	0	290	263	254	205	282	278	1706	1385	1532	1686	1768	1326	3703	2808	4294	4072	3953	3311	3838	4148	4867	3666	4311	3737	4325	3467	3935	4028	3964	3631	2909	4184	3478	4131	4279	4480	3933	4973	3831	3295	4059	4454	0
ESCO1651AAE9_00307	0	0	0	0	0	0	270	206	252	203	237	231	1612	1269	1400	1384	1604	1210	3286	2579	3791	3631	3422	3159	3396	3635	4301	3197	3900	3483	4045	3026	3564	3559	3512	3329	2570	3650	3162	3734	3854	4129	3429	4306	3339	2868	3369	3897	0
ESCO1651AAE9_00308	0	0	0	0	0	0	263	224	258	177	241	266	1653	1315	1459	1476	1685	1195	3394	2596	3964	3684	3729	3090	3538	3654	4469	3323	4013	3539	4144	3129	3623	3529	3558	3475	2560	3689	3054	4038	3852	4331	3546	4541	3469	3043	3588	4114	0
ESCO1651AAE9_00309	0	0	0	0	0	0	98	71	98	61	76	80	534	404	436	488	542	373	1070	850	1217	1138	1106	1047	1041	1103	1400	996	1179	1109	1277	975	1073	1076	1141	1097	811	1173	987	1224	1139	1289	1093	1290	1100	923	1127	1304	0
ESCO1651AAE9_00310	0	0	0	0	0	0	350	300	312	279	344	308	2245	1762	1911	2036	2201	1692	4525	3567	5211	5014	4971	4219	4812	5126	5967	4423	5547	4768	5825	4168	4927	4894	4912	4930	3679	5077	4158	5409	5474	5745	4820	6075	4744	4038	4828	5458	0
ESCO1651AAE9_00311	0	0	0	0	0	0	351	320	325	259	337	284	2064	1692	1801	1839	2107	1505	4169	3495	5110	4758	4544	3931	4612	4863	5479	4409	4984	4390	5160	4025	4815	4873	4626	4331	3418	4898	4015	4858	5162	5537	4594	5883	4591	3891	4580	5286	0
ESCO1651AAE9_00312	0	0	0	0	0	0	25	23	28	17	19	17	135	134	146	141	186	124	346	286	419	390	392	299	396	462	466	365	402	351	414	330	403	403	378	336	274	376	307	406	441	459	395	512	421	315	351	457	0
ESCO1651AAE9_00313	0	0	0	0	0	0	136	121	127	93	118	116	705	627	687	684	789	590	1555	1278	1831	1690	1539	1498	1727	1825	2082	1556	1863	1625	1941	1484	1716	1785	1712	1665	1248	1782	1457	1769	1842	2043	1772	2199	1664	1445	1722	1937	0
ESCO1651AAE9_00314	0	1	0	0	0	0	290	272	246	246	280	270	1770	1501	1481	1687	1839	1326	3605	2849	4043	3999	3792	3513	3807	4073	4889	3606	4253	3834	4477	3527	3957	3977	3978	3804	2913	4058	3355	4334	4195	4595	3755	4824	3802	3328	3892	4453	0
ESCO1651AAE9_00315	0	0	1	0	0	0	136	101	138	116	132	118	901	728	814	860	923	726	1800	1402	2091	2044	1947	1852	1909	1988	2508	1831	2205	1961	2330	1774	1964	1908	1955	1975	1461	2029	1840	2210	2005	2214	1888	2501	1908	1663	1919	2156	0
ESCO1651AAE9_00316	0	0	0	0	0	0	254	214	221	213	260	226	1677	1400	1397	1559	1656	1116	3380	2551	3741	3692	3452	3312	3512	3575	4447	3141	4011	3641	4268	3141	3316	3422	3549	3688	2549	3550	3062	3994	3733	4076	3479	4355	3418	2965	3428	3988	0
ESCO1651AAE9_00317	0	0	0	0	0	0	133	122	107	85	117	116	759	665	693	703	811	574	1640	1267	1884	1787	1771	1486	1638	1808	2171	1607	1874	1658	1990	1495	1698	1687	1742	1686	1150	1800	1502	1853	1964	1968	1716	2143	1597	1403	1704	1916	0
ESCO1651AAE9_00318	0	0	0	0	0	0	162	146	152	112	150	138	1051	818	888	912	1050	774	2115	1684	2306	2192	2200	2033	2155	2202	2752	2087	2566	2190	2517	1892	2246	2265	2192	2172	1661	2367	1951	2439	2339	2603	2202	2721	2170	1742	2211	2577	0
ESCO1651AAE9_00319	0	0	0	0	0	0	95	94	90	71	83	98	617	537	528	625	618	471	1284	1029	1483	1312	1328	1315	1238	1347	1663	1226	1546	1362	1569	1208	1389	1363	1416	1430	1021	1501	1188	1449	1471	1741	1460	1630	1351	1096	1382	1538	0
ESCO1651AAE9_00320	0	0	0	0	0	0	56	46	59	32	72	37	334	312	328	322	364	234	743	565	797	789	758	699	729	739	908	702	865	838	923	698	766	719	739	778	610	749	704	877	761	874	809	905	731	614	796	871	0
ESCO1651AAE9_00321	0	0	0	0	0	0	43	47	37	31	35	49	259	226	269	225	274	233	572	399	651	645	595	550	577	617	726	512	642	607	696	551	614	588	612	603	413	658	521	631	704	714	589	773	583	493	619	693	0
ESCO1651AAE9_00322	0	0	0	0	0	0	192	150	188	147	169	177	1149	895	1043	1094	1118	843	2336	1878	2697	2676	2527	2140	2492	2580	3164	2366	2846	2488	2956	2151	2574	2546	2665	2552	1852	2546	2260	2771	2646	2973	2574	3103	2390	2083	2521	2926	0
ESCO1651AAE9_00323	0	0	0	0	0	0	124	103	111	101	108	116	787	683	743	788	870	623	1680	1334	2030	1911	1893	1672	1835	1980	2332	1706	2017	1823	2196	1658	1876	1878	1858	1829	1306	1881	1600	1981	2039	2106	1861	2331	1804	1528	1869	2097	0
ESCO1651AAE9_00324	0	0	0	0	0	0	76	46	63	40	60	46	395	312	347	312	400	301	806	596	924	882	813	723	827	823	991	809	902	878	1008	720	907	812	811	798	573	848	775	892	864	963	815	1054	776	669	764	918	0
ESCO1651AAE9_00325	0	0	0	0	0	0	264	244	245	199	263	236	1805	1394	1539	1606	1722	1291	3598	2773	4004	3935	3733	3440	3711	4081	4623	3604	4365	3703	4364	3295	3885	3916	3869	3775	2924	3848	3298	4075	4166	4308	3897	4826	3653	3247	3808	4447	0
ESCO1651AAE9_00326	0	0	0	0	0	0	137	121	141	92	119	122	853	764	732	764	825	628	1693	1264	1932	1947	1812	1660	1775	1899	2290	1703	2048	1829	2128	1528	1741	1863	1753	1889	1296	1883	1640	2029	1898	2066	1806	2160	1750	1534	1816	2089	0
ESCO1651AAE9_00327	0	0	0	0	0	0	520	427	423	355	424	414	3038	2431	2536	2727	2900	2282	5973	4672	6565	6508	6293	5860	6177	6398	7693	5614	7208	6345	7491	5442	6440	6132	6234	6371	4615	6588	5457	7097	6563	7387	6397	7652	6152	5128	6275	7123	0
ESCO1651AAE9_00328	0	0	0	0	0	0	67	44	57	44	76	53	403	344	324	388	393	287	850	573	931	910	864	790	847	867	1115	845	1008	837	1011	810	893	812	871	869	637	951	805	981	926	1007	836	1017	831	688	876	963	0
ESCO1651AAE9_00329	0	0	0	0	0	0	180	178	165	125	203	158	1183	957	1002	1046	1215	843	2506	1990	2754	2687	2718	2296	2488	2630	3277	2318	2862	2436	3066	2183	2528	2588	2679	2509	1826	2671	2252	2839	2757	3019	2493	3226	2450	2114	2631	2892	0
ESCO1651AAE9_00330	0	0	0	0	0	0	207	147	163	140	200	187	1243	1064	1123	1081	1222	826	2590	1942	2846	2822	2626	2419	2611	2604	3286	2429	2916	2714	3218	2255	2632	2642	2716	2592	1925	2744	2288	2956	2828	3098	2619	3188	2595	2196	2653	3052	0
ESCO1651AAE9_00331	0	0	0	0	0	0	173	135	134	110	143	129	977	818	842	899	911	729	1893	1398	2063	2052	2090	2040	2036	1990	2453	1712	2278	2126	2538	1742	1831	1828	2038	2254	1463	2149	1686	2296	1990	2371	2008	2356	1858	1596	1953	2370	0
ESCO1651AAE9_00332	0	0	0	0	0	0	212	173	191	140	195	189	1300	1172	1134	1154	1302	1005	2764	2100	3110	2891	2930	2661	2989	3094	3600	2642	3255	2929	3412	2483	2910	2899	2908	2976	2168	2985	2574	3211	3045	3499	2877	3525	2904	2364	2954	3369	0
ESCO1651AAE9_00333	0	0	0	0	0	0	138	110	106	85	101	115	753	574	682	647	782	593	1500	1230	1788	1542	1494	1379	1576	1694	1946	1459	1853	1569	1911	1469	1620	1631	1548	1577	1221	1738	1363	1708	1759	1924	1668	2071	1617	1428	1565	1728	0
ESCO1651AAE9_00334	0	0	0	0	0	0	86	76	64	73	63	72	484	410	428	457	508	395	1070	879	1288	1050	1153	1047	1178	1258	1443	1129	1294	1117	1240	1023	1229	1199	1129	1038	863	1172	1000	1123	1277	1315	1228	1474	1209	944	1203	1355	0
ESCO1651AAE9_00335	0	0	0	0	0	0	131	138	91	95	130	94	773	653	696	768	905	630	1750	1368	1937	1829	1795	1566	1791	1876	2190	1658	1958	1679	1999	1649	1874	1761	1718	1705	1398	1829	1642	1900	1881	2014	1804	2234	1760	1493	1849	1949	0
ESCO1651AAE9_00336	0	0	0	0	0	0	260	193	204	200	263	221	1489	1351	1288	1391	1506	1199	3184	2550	3701	3534	3399	2903	3334	3435	4185	3204	3839	3256	3851	2930	3492	3495	3418	3280	2428	3538	3080	3608	3599	3989	3331	4273	3320	2810	3396	3743	0
ESCO1651AAE9_00337	0	0	0	0	0	0	127	100	84	78	110	108	759	606	620	683	718	564	1489	1130	1670	1688	1622	1393	1541	1577	2061	1403	1767	1562	1879	1328	1582	1498	1537	1525	1150	1698	1420	1758	1773	1822	1522	1962	1536	1283	1574	1850	0
ESCO1651AAE9_00338	0	0	0	0	0	0	48	33	34	34	41	35	269	227	256	271	317	199	600	416	649	621	638	529	639	630	751	545	651	646	693	596	640	648	648	557	423	587	534	685	704	735	589	790	612	508	584	657	0
ESCO1651AAE9_00339	0	0	0	0	0	0	156	124	124	123	136	134	958	762	825	856	913	669	2027	1436	2199	2161	1990	1898	1867	2081	2487	1856	2289	1984	2461	1725	2040	1993	2014	2063	1507	2119	1720	2260	2123	2323	1964	2540	1953	1606	1957	2376	0
ESCO1651AAE9_00340	0	0	1	0	0	0	400	316	318	305	347	345	2481	2106	2129	2312	2525	1812	5128	4040	5740	5569	5343	4807	5240	5713	6733	4891	6136	5389	6033	4729	5409	5363	5408	5505	3841	5569	4716	6170	5728	6431	5357	6643	5319	4438	5403	5903	0
ESCO1651AAE9_00341	0	0	0	0	0	0	155	159	167	113	149	137	972	853	862	947	1006	759	2080	1607	2333	2312	2147	2040	2090	2218	2656	2004	2428	2078	2634	1847	2143	2140	2170	2161	1581	2228	1880	2345	2337	2429	2143	2660	2139	1791	2196	2356	0
ESCO1651AAE9_00342	0	0	0	0	0	0	164	139	154	113	137	139	939	829	871	879	984	778	2097	1553	2335	2233	2179	1856	2220	2225	2656	2085	2328	2086	2545	1957	2283	2238	2203	2141	1563	2241	1953	2296	2454	2606	2240	2776	2112	1811	2158	2476	0
ESCO1651AAE9_00343	0	0	0	0	0	0	284	211	225	139	232	234	1592	1365	1352	1578	1609	1237	3373	2559	3769	3752	3533	3157	3500	3561	4545	3271	3794	3282	3991	3041	3630	3329	3673	3475	2626	3668	3094	3909	3783	4032	3396	4106	3431	2907	3542	3905	0
ESCO1651AAE9_00344	0	0	0	0	0	0	196	135	161	125	157	170	1111	908	1006	1017	1178	904	2463	1921	2867	2524	2549	2169	2596	2748	3124	2376	2729	2412	2765	2294	2715	2706	2605	2354	1903	2650	2355	2733	2917	3094	2528	3181	2639	2148	2576	2849	0
ESCO1651AAE9_00345	0	0	0	0	0	0	124	109	125	98	155	115	853	726	739	922	910	651	1858	1321	2080	2025	1859	1667	1932	2022	2428	1807	2081	1801	2221	1662	1929	1905	2041	1902	1399	1998	1734	2125	2222	2183	1861	2290	1812	1598	1900	2186	0
ESCO1651AAE9_00346	0	0	0	0	0	0	155	133	134	119	136	121	908	793	790	754	978	666	1891	1438	2133	2123	2021	1654	2021	2029	2456	1895	2056	1972	2198	1851	2108	2006	1912	2017	1503	2093	1750	2087	2270	2365	2056	2546	1915	1691	1966	2264	0
ESCO1651AAE9_00347	0	0	0	0	0	0	194	171	164	158	178	182	1108	951	1074	1031	1259	848	2397	2088	2882	2592	2600	2259	2541	2896	3400	2402	2842	2540	2961	2220	2696	2574	2522	2476	1839	2599	2213	2724	2783	3026	2631	3320	2563	2100	2626	2979	0
ESCO1651AAE9_00348	0	0	0	0	0	0	235	216	195	159	188	188	1360	1119	1180	1293	1370	987	2870	2183	3329	3149	3003	2653	2947	3058	3676	2715	3364	2913	3552	2602	2998	3097	2947	2930	2107	3123	2537	3178	3125	3463	3025	3682	2994	2478	3074	3370	0
ESCO1651AAE9_00349	0	0	0	0	0	0	192	178	187	143	209	175	1351	1148	1140	1160	1215	966	2721	2048	2958	2881	2746	2552	2684	2906	3439	2595	3177	2765	3434	2489	2692	2740	2827	2929	1978	2845	2405	3050	3066	3249	2789	3635	2681	2347	2825	3270	0
ESCO1651AAE9_00350	0	0	0	0	0	0	206	170	171	141	197	192	1277	1068	1166	1192	1363	916	2695	2036	3050	2923	2713	2554	2760	2897	3555	2606	3086	2673	3218	2537	2912	2814	2776	2755	1982	2885	2445	2961	3097	3350	2865	3554	2810	2329	2911	3045	0
ESCO1651AAE9_00351	0	0	0	0	0	0	86	73	66	76	65	85	492	390	439	466	511	379	1083	772	1178	1152	1037	986	1065	1146	1396	999	1266	1171	1277	1010	1134	1167	1084	1119	835	1168	958	1187	1156	1270	1108	1356	1044	933	1037	1297	0
ESCO1651AAE9_00352	0	0	0	0	0	0	70	63	71	66	73	88	545	462	472	518	566	389	1144	836	1240	1300	1172	1074	1071	1219	1436	1060	1340	1109	1393	1024	1230	1135	1234	1250	835	1170	1039	1313	1282	1289	1182	1461	1106	970	1136	1401	0
ESCO1651AAE9_00353	0	0	0	0	0	0	94	82	88	78	94	97	699	555	545	628	688	500	1352	1014	1473	1526	1422	1377	1330	1489	1739	1332	1601	1486	1756	1275	1413	1373	1444	1532	1050	1509	1227	1692	1525	1725	1368	1666	1355	1165	1442	1602	0
ESCO1651AAE9_00354	0	0	0	0	0	0	117	100	87	81	88	91	636	544	513	575	643	473	1342	1075	1415	1414	1364	1327	1247	1289	1708	1248	1513	1430	1663	1086	1314	1264	1352	1325	906	1340	1151	1562	1409	1540	1357	1557	1238	1059	1362	1417	0
ESCO1651AAE9_00355	0	0	0	0	0	0	80	64	83	59	98	92	604	513	498	546	602	463	1255	905	1355	1375	1215	1184	1172	1207	1622	1190	1397	1324	1519	1144	1169	1113	1263	1322	837	1316	1154	1540	1337	1449	1250	1526	1158	1037	1232	1355	0
ESCO1651AAE9_00356	0	0	0	0	0	0	105	93	101	70	113	89	698	598	608	616	697	550	1462	1057	1611	1560	1546	1335	1431	1468	1939	1380	1684	1439	1832	1266	1442	1379	1468	1488	1069	1564	1366	1686	1485	1772	1555	1805	1440	1117	1479	1723	0
ESCO1651AAE9_00357	0	0	0	0	0	0	103	80	68	71	95	84	536	477	508	564	609	452	1191	967	1272	1272	1299	1097	1223	1302	1505	1123	1441	1198	1449	1095	1266	1292	1250	1244	892	1278	1055	1357	1403	1457	1203	1581	1245	991	1316	1465	0
ESCO1651AAE9_00358	0	0	0	0	0	0	170	156	132	111	147	134	960	793	869	877	1017	761	2020	1557	2263	2145	1983	2085	2049	2246	2643	1972	2407	2111	2503	1848	2059	2193	2110	2155	1570	2296	1858	2300	2296	2619	2245	2618	2051	1763	2185	2526	0
ESCO1651AAE9_00359	0	0	0	0	0	0	241	168	209	168	224	188	1450	1157	1246	1352	1391	1031	3126	2281	3463	3233	3214	2855	3120	3244	3839	3037	3501	3137	3734	2735	3279	3116	3171	3094	2295	3252	2782	3544	3392	3690	3021	3926	3103	2611	3135	3552	0
ESCO1651AAE9_00360	0	0	0	0	0	0	291	251	241	227	271	242	1754	1415	1574	1648	1819	1347	3698	2876	4217	3837	3908	3493	3810	4160	4753	3829	4322	3766	4440	3317	4161	3942	3972	3706	2774	3975	3384	4166	4496	4741	3945	5016	3850	3184	3841	4300	0
ESCO1651AAE9_00361	0	0	0	0	0	0	95	105	83	64	89	88	544	457	566	468	604	430	1303	1084	1502	1297	1349	1098	1372	1481	1729	1322	1433	1228	1415	1185	1503	1379	1383	1208	950	1344	1197	1441	1657	1632	1418	1852	1361	1082	1345	1468	0
ESCO1651AAE9_00362	0	0	0	0	0	0	172	158	158	118	185	159	1112	860	933	995	1125	873	2249	1848	2719	2399	2365	2101	2446	2515	2952	2304	2604	2322	2883	2152	2530	2501	2392	2338	1784	2537	2155	2566	2710	2897	2420	3181	2429	1952	2422	2675	0
ESCO1651AAE9_00363	0	0	0	0	0	0	317	296	263	247	318	283	2093	1660	1730	1821	1957	1503	4028	3140	4579	4417	4391	4143	4135	4382	5178	3850	4836	4350	5217	3697	4238	4134	4268	4435	3240	4237	3781	4763	4572	5051	4220	5116	4060	3515	4362	4968	0
ESCO1651AAE9_00364	0	0	0	0	0	0	147	133	133	111	155	144	886	738	819	827	948	677	1851	1545	2213	2140	2035	1834	1924	2039	2495	1842	2261	1951	2275	1823	2108	1988	2007	1970	1517	2112	1695	2241	2196	2328	2015	2499	2063	1704	2005	2303	0
ESCO1651AAE9_00365	0	0	0	0	0	0	156	138	182	117	171	175	1086	909	934	1063	1087	809	2322	1761	2527	2425	2362	2071	2278	2506	2887	2181	2593	2286	2660	2061	2341	2351	2417	2262	1730	2370	2126	2583	2596	2773	2364	2855	2383	1979	2332	2722	0
ESCO1651AAE9_00366	0	0	0	0	0	0	166	141	142	139	168	129	1052	834	990	994	1192	789	2305	1934	2742	2339	2575	2223	2505	2717	3034	2357	2560	2259	2725	2163	2668	2721	2499	2365	1908	2644	2213	2769	2788	3041	2620	3297	2496	2120	2460	2950	0
ESCO1651AAE9_00367	0	0	0	0	0	0	440	339	372	331	401	339	2558	2127	2226	2231	2589	1901	5214	4166	6109	5642	5502	4885	5464	5901	6666	5045	6151	5308	6338	4842	5588	5724	5580	5490	4092	5633	4655	5963	6072	6821	5541	7075	5508	4661	5661	6384	0
ESCO1651AAE9_00368	0	0	0	0	0	0	46	47	49	53	52	59	325	270	283	339	360	269	744	617	877	827	790	634	749	848	986	769	873	764	864	686	819	851	794	711	547	796	805	878	944	883	799	1054	842	708	797	821	0
ESCO1651AAE9_00369	0	0	0	0	0	0	204	183	178	151	198	187	1307	1079	1132	1201	1342	932	2698	1965	3033	3054	2800	2529	2695	2836	3464	2596	3080	2760	3212	2489	2822	2678	2824	2774	2020	2952	2412	3038	2947	3191	2745	3479	2669	2308	2849	3128	0
ESCO1651AAE9_00370	0	0	0	0	0	0	277	223	233	186	258	250	1692	1379	1427	1596	1818	1300	3550	2832	4093	4118	3856	3408	3698	3961	4677	3512	4316	3769	4305	3313	3869	3746	3979	3738	2753	4069	3285	4087	4115	4479	3844	4723	3602	3130	3721	4386	0
ESCO1651AAE9_00371	0	0	0	0	0	0	73	76	60	59	78	62	509	438	437	440	483	369	953	750	1141	1154	1092	1033	1021	1060	1367	981	1207	1061	1321	941	1049	987	1092	1079	852	1105	903	1183	1117	1159	1018	1308	1061	832	998	1214	0
ESCO1651AAE9_00372	0	0	0	0	0	0	134	117	109	90	153	114	871	680	714	764	798	618	1748	1256	1863	1823	1723	1633	1658	1742	2184	1590	1963	1725	2103	1536	1707	1717	1730	1695	1282	1803	1540	1939	1847	2136	1764	2280	1641	1364	1813	1966	0
ESCO1651AAE9_00373	0	0	0	0	0	0	145	126	133	102	122	113	782	648	672	747	818	553	1605	1294	1839	1755	1716	1599	1654	1662	2089	1605	1878	1708	1991	1465	1591	1619	1665	1684	1242	1844	1428	1805	1840	1922	1654	2076	1687	1422	1689	1859	0
ESCO1651AAE9_00374	0	0	0	0	0	0	174	133	142	131	173	159	1128	950	948	1058	1135	811	2345	1824	2446	2431	2328	2177	2338	2515	2924	2217	2544	2229	2677	2080	2405	2460	2400	2301	1809	2362	2143	2614	2561	2910	2424	2966	2278	1950	2402	2658	0
ESCO1651AAE9_00375	0	0	0	0	0	0	134	108	111	80	117	108	684	571	612	702	758	570	1449	1053	1624	1753	1530	1427	1510	1456	1985	1444	1646	1539	1694	1353	1507	1469	1576	1454	1072	1573	1436	1729	1663	1770	1461	1921	1377	1271	1536	1632	0
ESCO1651AAE9_00376	0	0	0	0	0	0	66	59	55	50	57	67	476	349	390	384	406	320	866	719	999	928	949	803	835	906	1158	825	1038	920	1121	740	924	880	921	888	703	950	796	991	965	1022	849	1110	857	712	939	1051	0
ESCO1651AAE9_00377	0	0	0	0	0	0	183	149	136	95	167	174	1100	905	948	996	1106	765	2210	1730	2493	2508	2211	2043	2284	2272	2853	2149	2610	2247	2736	1982	2224	2194	2333	2291	1675	2420	1982	2634	2377	2534	2186	2813	2126	1852	2275	2600	0
ESCO1651AAE9_00378	0	0	0	0	0	0	120	96	107	104	117	94	734	649	629	706	783	610	1554	1194	1672	1746	1572	1471	1554	1705	1983	1583	1769	1614	1872	1403	1535	1520	1656	1641	1150	1661	1419	1817	1753	1789	1549	1958	1531	1262	1533	1747	0
ESCO1651AAE9_00379	0	0	0	0	0	0	125	92	98	57	91	92	668	504	565	606	646	478	1240	1010	1435	1438	1414	1256	1314	1441	1718	1273	1506	1307	1580	1196	1314	1382	1392	1486	974	1467	1220	1583	1530	1678	1387	1710	1358	1130	1360	1489	0
ESCO1651AAE9_00380	0	0	0	0	0	0	29	26	33	19	25	32	196	190	179	194	212	152	461	320	470	500	472	390	425	455	566	419	473	476	581	411	431	392	465	467	279	442	430	542	483	480	396	541	451	371	488	461	0
ESCO1651AAE9_00381	0	0	0	0	0	0	67	55	73	60	77	61	554	476	466	523	548	363	1028	743	1132	1213	1099	996	960	1020	1370	1024	1240	1064	1345	984	1066	964	1132	1052	766	1095	975	1236	1128	1174	981	1339	1043	856	1045	1136	0
ESCO1651AAE9_00382	0	0	0	0	0	0	178	181	177	156	168	171	1268	1019	1108	1136	1220	927	2565	1995	2967	2888	2746	2427	2640	2777	3432	2533	3088	2653	3214	2339	2704	2622	2702	2758	1990	2778	2331	3041	2844	3291	2615	3311	2609	2280	2624	3112	0
ESCO1651AAE9_00383	0	0	0	0	0	0	224	195	198	143	193	212	1315	1062	1145	1180	1378	1012	2702	2210	3241	3036	2873	2561	2806	2975	3597	2810	3215	2946	3228	2638	3094	2950	3027	2827	2131	3080	2649	3254	3333	3372	2827	3752	2871	2414	2992	3104	0
ESCO1651AAE9_00384	0	0	0	0	0	0	189	184	182	182	188	192	1375	1109	1249	1297	1494	1092	2827	2261	3386	2988	3050	2615	2930	3260	3683	2683	3289	3046	3589	2737	3046	3060	3157	2895	2282	3134	2621	3357	3346	3651	3151	3815	2999	2549	3017	3418	0
ESCO1651AAE9_00385	0	0	0	0	0	0	121	127	108	74	114	140	844	708	744	746	867	670	1875	1381	2050	1904	1826	1728	1835	1885	2328	1764	2046	1860	2155	1583	1982	1895	1964	1948	1387	2018	1657	1970	2016	2194	1823	2451	1863	1526	1876	2054	0
ESCO1651AAE9_00386	0	0	0	0	0	0	29	37	37	27	43	33	241	227	202	230	232	191	523	396	555	594	572	504	491	483	714	507	624	564	647	470	533	486	537	517	374	534	463	644	609	570	514	643	476	411	530	607	0
ESCO1651AAE9_00387	0	0	0	0	0	0	115	89	115	79	114	91	719	547	642	739	778	529	1552	1199	1752	1741	1592	1603	1663	1703	2048	1489	1847	1646	1904	1382	1634	1498	1622	1712	1237	1663	1415	1783	1715	1856	1549	1983	1601	1366	1616	1779	0
ESCO1651AAE9_00388	0	0	0	0	0	0	149	121	159	105	160	139	1026	886	854	911	918	727	2036	1587	2268	2312	2230	1972	2090	2199	2699	2050	2367	2126	2706	1813	2199	2052	2242	2175	1533	2241	1920	2342	2393	2490	2108	2586	2109	1675	2117	2477	0
ESCO1651AAE9_00389	0	0	0	0	0	0	37	41	38	31	48	42	333	276	262	248	298	237	600	467	706	730	646	618	586	625	838	594	674	595	719	552	589	614	683	647	476	652	605	771	687	720	608	779	597	540	655	657	0
ESCO1651AAE9_00390	0	0	0	0	0	0	196	205	194	178	219	201	1422	1185	1270	1306	1472	1066	3116	2400	3450	3238	3115	2687	3030	3296	3918	3012	3494	3070	3606	2858	3308	3158	3246	3085	2228	3183	2932	3457	3486	3740	3133	4033	3118	2728	3140	3536	0
ESCO1651AAE9_00391	0	0	0	0	0	0	283	251	256	199	216	261	1639	1340	1446	1646	1776	1248	3629	2817	4196	3987	3872	3419	3847	3856	4704	3539	4117	3685	4314	3300	4028	3887	3882	3750	2972	3889	3349	4226	4207	4682	3890	4696	3881	3382	3867	4460	0
ESCO1651AAE9_00392	0	0	0	0	0	0	437	319	341	299	376	352	2505	2095	2240	2283	2597	1788	5155	3950	5906	5612	5301	4844	5385	5519	6772	5354	6037	5261	6412	4692	5539	5290	5461	5449	3901	5775	4921	6069	5950	6226	5260	6722	5230	4689	5550	5887	0
ESCO1651AAE9_00393	0	0	0	0	0	0	90	63	102	56	97	91	606	521	473	484	567	412	1244	965	1391	1382	1336	1140	1260	1283	1571	1241	1453	1236	1544	1133	1263	1243	1320	1210	919	1325	1170	1362	1409	1491	1300	1603	1347	1120	1214	1388	0
ESCO1651AAE9_00394	0	0	0	0	0	0	21	20	25	24	23	21	169	134	144	159	180	131	359	247	356	372	370	298	363	359	445	323	393	325	459	311	375	381	398	350	252	338	303	456	371	405	378	462	367	279	397	413	0
ESCO1651AAE9_00395	0	0	0	0	0	0	26	20	20	14	19	18	118	110	108	125	142	98	299	217	302	312	296	278	284	306	356	266	332	288	330	263	302	288	306	281	209	328	270	295	308	340	263	362	273	238	289	329	0
ESCO1651AAE9_00396	0	0	0	0	0	0	248	251	252	232	248	262	1848	1419	1543	1665	1837	1427	3919	3203	4688	4207	4070	3560	4096	4576	5010	3974	4686	3945	4628	3682	4536	4405	4230	4019	2979	4345	3700	4398	4631	5030	4225	5383	4234	3581	4289	4867	0
ESCO1651AAE9_00397	0	0	0	0	0	0	225	182	165	168	202	220	1471	1149	1229	1286	1305	1009	2830	2065	3166	3328	2878	2754	2779	3186	3616	2683	3405	3038	3604	2623	3018	2905	2909	3216	2333	3074	2516	3302	3150	3642	3023	3883	2893	2541	2943	3585	0
ESCO1651AAE9_00398	0	0	0	0	0	0	62	57	47	44	52	45	315	328	240	324	279	216	647	460	666	746	655	644	638	665	822	599	739	648	767	562	595	642	700	651	455	775	534	772	668	721	650	771	613	540	681	768	0
ESCO1651AAE9_00399	0	0	0	0	0	0	76	52	96	57	54	67	359	365	367	401	509	357	871	648	959	1014	922	818	1002	976	1041	826	1079	964	1135	663	859	892	905	879	653	961	906	1139	1039	986	908	1115	891	746	1001	982	0
ESCO1651AAE9_00400	0	0	0	0	0	0	91	84	96	50	83	77	519	382	456	461	570	396	1179	876	1415	1162	1220	1075	1217	1368	1489	1173	1374	1211	1346	1111	1214	1387	1231	1218	956	1293	1052	1322	1390	1517	1181	1533	1254	1079	1264	1466	0
ESCO1651AAE9_00401	0	0	0	0	0	0	63	55	40	44	68	53	406	360	358	350	419	336	863	628	864	855	748	816	816	800	1083	801	1020	848	1063	758	920	869	809	903	616	960	787	974	824	1091	892	1037	872	750	820	1030	0
ESCO1651AAE9_00402	0	0	0	0	0	0	111	104	54	49	69	75	541	418	486	503	529	408	1137	937	1141	1155	1139	1082	1203	1338	1405	1121	1405	1182	1379	1024	1209	1176	1181	1211	923	1200	947	1280	1258	1487	1167	1521	1246	973	1313	1464	0
ESCO1651AAE9_00403	0	0	0	0	0	0	91	89	96	79	87	106	768	564	677	648	719	480	1463	1243	1735	1670	1649	1457	1583	1711	2057	1477	1855	1539	1853	1365	1636	1592	1585	1689	1167	1603	1337	1767	1707	1970	1671	1982	1598	1369	1629	1938	0
ESCO1651AAE9_00404	0	0	0	0	0	0	48	64	41	34	48	38	333	221	261	284	352	233	659	530	828	670	699	610	700	800	880	695	763	665	752	643	741	731	719	704	522	752	659	742	842	849	735	971	721	579	796	735	0
ESCO1651AAE9_00405	0	0	0	0	0	0	75	69	73	44	76	57	420	320	392	410	459	349	887	785	1039	952	1042	906	1033	1111	1225	985	1109	995	1059	876	1134	1035	1065	956	737	976	850	1121	1195	1217	1015	1304	1025	823	1024	1203	0
ESCO1651AAE9_00406	0	0	0	0	0	0	46	37	31	30	41	32	274	218	250	278	257	177	505	450	613	625	559	552	554	594	676	541	695	578	676	523	636	609	585	570	419	624	531	656	659	682	629	694	599	457	595	679	0
ESCO1651AAE9_00407	0	0	0	0	0	0	126	102	100	93	114	101	794	638	699	735	846	660	1691	1271	1970	1892	1785	1518	1784	1913	2192	1691	1994	1735	2136	1557	1910	1842	1798	1714	1293	1838	1516	2058	2002	2154	1708	2236	1731	1460	1806	2016	0
ESCO1651AAE9_00408	0	0	0	0	0	0	57	69	43	58	48	55	311	226	336	342	358	304	704	673	968	794	846	654	831	1042	987	804	927	752	809	789	980	1053	838	727	696	886	750	846	988	1128	958	1161	928	813	811	1036	0
ESCO1651AAE9_00409	0	0	0	0	0	0	204	191	165	183	202	146	1205	985	1114	1181	1358	964	2730	2246	3206	2904	2868	2446	2867	3213	3603	2776	3178	2559	3107	2650	3172	3148	2925	2719	2187	3113	2561	3054	3422	3530	3031	3851	2912	2578	3023	3207	0
ESCO1651AAE9_00410	0	0	0	0	0	0	185	135	145	144	162	131	1117	804	976	975	1108	780	2161	1678	2476	2317	2313	2219	2346	2514	2799	2031	2596	2362	2728	2064	2381	2413	2332	2390	1839	2405	2053	2577	2462	2901	2491	2905	2249	1954	2368	2807	0
ESCO1651AAE9_00411	0	0	0	0	0	0	548	536	458	424	477	504	3469	2636	3075	3236	3444	2537	7063	5546	8275	7608	7466	6851	7342	8067	9187	6745	8605	7557	8539	6636	7611	7648	7510	7614	5851	7851	6592	8185	8001	9363	7711	9441	7490	6436	7766	8906	0
ESCO1651AAE9_00412	0	0	0	0	0	0	518	460	461	433	506	519	3339	2803	3018	3123	3375	2548	7054	5629	8011	7620	7442	6347	7471	7763	9145	6777	8121	7172	8435	6599	7737	7785	7450	7366	5622	7856	6424	8143	8255	8731	7605	9524	7407	6412	7507	8542	0
ESCO1651AAE9_00413	0	0	0	0	0	0	101	96	86	90	70	99	603	504	566	568	601	444	1286	994	1515	1403	1353	1258	1318	1454	1661	1273	1554	1320	1612	1168	1394	1405	1419	1333	1005	1461	1219	1428	1521	1560	1460	1670	1337	1081	1370	1515	0
ESCO1651AAE9_00414	0	0	0	0	0	0	46	31	41	34	40	32	264	237	243	218	278	201	563	422	648	652	562	525	540	573	817	537	625	594	652	534	581	578	643	584	396	663	500	693	588	638	584	736	549	501	602	617	0
ESCO1651AAE9_00415	0	0	0	0	0	0	153	138	126	112	151	135	1061	866	942	974	1053	755	2110	1613	2389	2302	2141	1971	2122	2156	2752	1947	2477	2196	2574	1984	2310	2203	2216	2262	1651	2401	2015	2461	2290	2635	2129	2653	2137	1928	2249	2578	0
ESCO1651AAE9_00416	0	0	0	0	0	0	81	91	84	73	89	93	578	464	503	543	567	410	1167	884	1428	1251	1202	1126	1337	1296	1522	1135	1355	1299	1506	1088	1292	1364	1192	1230	965	1264	1079	1338	1225	1490	1348	1479	1207	1027	1193	1397	0
ESCO1651AAE9_00417	0	0	0	0	0	0	59	80	75	45	81	85	564	453	473	495	607	440	1164	834	1277	1145	1073	1109	1056	1245	1328	960	1368	1170	1388	957	1187	1232	1145	1255	806	1126	1039	1186	1210	1330	1080	1334	1156	951	1151	1300	0
ESCO1651AAE9_00418	0	0	0	0	0	0	47	25	34	35	30	44	256	200	236	207	237	217	538	372	626	573	568	532	556	601	724	491	646	592	724	524	550	563	524	589	423	582	479	656	586	680	526	669	545	509	546	668	0
ESCO1651AAE9_00419	0	0	0	0	0	0	199	159	165	153	193	161	1261	889	1028	974	1150	820	2432	1865	2665	2470	2565	2364	2445	2665	3105	2278	2797	2519	3137	2154	2443	2482	2540	2621	1861	2593	2184	2847	2798	3033	2518	3114	2461	2141	2463	2908	0
ESCO1651AAE9_00420	0	0	0	0	0	0	86	67	58	64	71	61	442	361	359	400	451	344	917	718	1074	1009	944	866	972	1032	1225	949	1102	980	1071	826	1027	978	988	996	810	1055	854	1013	1140	1210	1036	1225	932	820	996	1164	0
ESCO1651AAE9_00421	0	0	0	0	0	0	70	64	69	65	70	81	532	471	439	433	566	364	1049	913	1229	1184	1096	1036	1133	1114	1396	1045	1283	1151	1280	999	1111	1167	1107	1133	783	1137	1001	1224	1184	1348	1108	1376	1120	891	1088	1280	0
ESCO1651AAE9_00422	0	0	0	0	0	0	43	37	29	22	39	45	233	181	169	203	234	157	466	358	537	508	476	448	459	475	556	444	549	491	547	403	439	409	499	509	381	501	385	561	505	537	479	590	428	382	454	544	0
ESCO1651AAE9_00423	0	0	0	0	0	0	26	22	35	16	22	22	193	173	166	168	238	135	427	337	462	519	436	409	456	474	543	390	487	418	500	398	458	416	398	399	318	499	386	516	480	503	457	582	411	397	422	473	0
ESCO1651AAE9_00424	0	0	0	0	0	0	253	183	195	173	237	193	1475	1115	1232	1378	1412	1083	2917	2213	3220	3152	2983	2881	3015	3124	3774	2776	3555	3235	3822	2600	2986	2939	3038	3284	2312	3142	2617	3339	3259	3737	3111	3781	2858	2482	3012	3523	0
ESCO1651AAE9_00425	0	0	0	0	0	0	67	24	63	34	47	54	329	298	318	329	346	262	697	530	761	808	748	718	732	773	887	638	817	678	914	704	697	645	761	768	533	763	651	822	723	834	717	912	638	611	767	870	0
ESCO1651AAE9_00426	0	0	0	0	0	0	90	75	73	68	88	59	560	407	434	465	540	398	1139	887	1257	1207	1122	1067	1174	1322	1415	1145	1258	1139	1316	1038	1272	1266	1235	1160	955	1268	1097	1258	1333	1419	1192	1527	1231	942	1171	1352	0
ESCO1651AAE9_00427	0	0	0	0	0	0	47	49	38	35	49	54	255	188	248	243	274	210	562	523	733	630	580	503	622	744	764	644	692	553	611	592	725	765	621	577	492	687	560	611	783	814	713	916	703	597	622	722	0
ESCO1651AAE9_00428	0	0	0	0	0	0	219	195	224	196	214	201	1444	1135	1407	1381	1549	1086	3071	2402	3607	3313	3422	2826	3160	3457	4172	3050	3614	3153	3668	2926	3463	3411	3392	2997	2375	3398	2928	3597	3609	3831	3321	4261	3332	2656	3334	3664	0
ESCO1651AAE9_00429	0	0	0	0	0	0	236	190	204	172	230	207	1479	1166	1351	1375	1491	1080	3139	2430	3443	3208	3272	2850	3066	3296	3938	2929	3408	3110	3683	2799	3249	3236	3323	3132	2383	3409	2838	3434	3533	3732	3124	4015	3143	2729	3246	3573	0
ESCO1651AAE9_00430	0	0	0	0	0	0	309	274	248	232	317	280	1983	1534	1699	1746	1992	1456	4312	3172	4714	4392	4196	3873	4223	4322	5259	4111	4871	4261	5170	3901	4402	4395	4349	4151	3202	4468	3767	4702	4737	5094	4334	5410	4302	3547	4400	4799	0
ESCO1651AAE9_00431	0	0	0	0	0	0	138	120	107	99	124	117	875	693	744	780	822	619	1790	1366	2030	1857	1848	1731	1796	1938	2264	1723	2161	1831	2075	1600	1875	1861	1832	1798	1385	1943	1563	2055	2030	2155	1779	2404	1740	1543	1833	2055	0
ESCO1651AAE9_00432	0	0	0	0	0	0	402	351	352	318	421	347	2498	1970	2221	2257	2586	1857	5260	4110	5969	5764	5627	4917	5302	5738	6892	5214	6186	5197	6407	4924	5628	5580	5676	5256	4157	5759	4822	5954	6068	6502	5537	7040	5574	4634	5661	6152	0
ESCO1651AAE9_00433	0	0	0	0	0	0	274	272	301	237	269	268	1832	1353	1694	1694	1945	1451	4031	3300	4876	4198	4300	3598	4229	4519	5266	4055	4844	3920	4656	3784	4603	4668	4270	3894	3195	4362	3784	4517	4923	5296	4526	5655	4533	3837	4573	4768	0
ESCO1651AAE9_00434	0	0	0	0	0	0	327	347	326	290	317	337	1911	1381	1890	1924	2277	1658	4708	3962	5678	4804	5008	3911	5019	5802	6048	4868	5467	4400	5232	4442	5588	5713	5226	4530	3806	5257	4443	5054	5957	6434	5465	7033	5549	4579	5237	5610	0
ESCO1651AAE9_00435	0	0	0	0	0	0	284	324	249	245	272	252	1738	1134	1709	1795	2036	1531	4068	3706	5214	4162	4511	3576	4631	5341	5320	4427	4943	3850	4520	3906	5137	5359	4485	3910	3438	4790	4038	4450	5477	5926	5038	6471	4913	4039	4756	5262	0
ESCO1651AAE9_00436	0	1	0	0	0	0	415	378	349	309	373	350	2190	1421	2118	2334	2623	1913	5450	4695	6618	5670	5778	4494	5918	6884	7256	5580	6411	5107	6215	5072	6683	6619	6017	5251	4657	6040	5242	5805	7058	7512	6358	7994	6497	5285	6109	6600	0
ESCO1651AAE9_00437	0	0	0	0	0	0	326	397	323	288	328	328	1969	1195	2009	2075	2410	1812	4644	4068	6040	4778	5007	3907	5474	6176	6189	4836	5676	4505	5204	4626	5935	6016	5293	4549	4066	5416	4665	5191	6381	6831	5690	7301	5725	4558	5484	5994	0
ESCO1651AAE9_00438	0	0	0	0	0	0	224	239	201	203	233	213	1282	772	1318	1328	1547	1116	3179	2717	4081	3170	3378	2744	3658	4257	4241	3336	3790	2919	3652	3072	3986	4144	3409	3089	2679	3536	2933	3478	4226	4859	3953	5076	3846	3023	3672	4062	0
ESCO1651AAE9_00439	0	0	0	0	0	0	117	98	97	90	126	99	757	554	702	688	856	556	1557	1388	1971	1827	1765	1387	1725	1862	2208	1706	1861	1664	1918	1565	1823	1808	1765	1657	1287	1825	1463	1870	1930	2065	1706	2352	1756	1462	1822	1835	0
ESCO1651AAE9_00440	0	0	0	0	0	0	183	178	185	143	170	169	1163	827	1070	1150	1249	830	2557	2018	3176	2802	2722	2281	2718	3049	3430	2717	3104	2522	2859	2410	3030	2932	2708	2521	2118	2831	2396	2829	3088	3303	2863	3725	2845	2324	2937	3039	0
ESCO1651AAE9_00441	0	0	0	0	0	0	105	105	115	70	110	112	760	499	599	620	667	495	1428	1120	1682	1607	1552	1391	1460	1683	1975	1485	1698	1493	1725	1288	1554	1549	1555	1515	1205	1589	1347	1614	1630	1795	1569	1952	1500	1284	1638	1612	0
ESCO1651AAE9_00442	0	0	0	0	0	0	139	130	160	124	207	149	1099	937	906	1004	1046	758	2180	1684	2518	2543	2312	2133	2206	2248	2920	2088	2549	2205	2769	1935	2173	2011	2302	2340	1607	2383	2035	2566	2312	2507	2182	2635	2174	1844	2186	2497	0
ESCO1651AAE9_00443	0	0	0	0	0	0	153	121	104	92	133	145	946	668	796	804	857	647	1784	1339	2050	1998	1848	1719	1861	1993	2352	1686	2115	1881	2276	1626	1927	1771	1874	1986	1373	1956	1593	2128	2068	2244	1951	2305	1822	1584	1907	2188	0
ESCO1651AAE9_00444	0	0	0	0	0	0	59	61	68	50	68	62	514	368	394	418	464	367	949	695	1113	1062	966	970	968	924	1276	916	1146	1025	1235	892	953	866	996	1035	687	977	889	1254	1030	1131	963	1194	899	850	1034	1163	0
ESCO1651AAE9_00445	0	0	0	0	0	0	39	45	43	26	44	41	308	238	257	241	245	187	557	400	532	579	597	521	576	552	728	502	647	649	708	464	555	539	555	619	418	559	512	647	557	721	515	739	513	456	551	715	0
ESCO1651AAE9_00446	0	0	0	0	0	0	83	66	69	46	53	75	467	380	413	443	478	351	1072	708	1074	1084	1030	947	998	1009	1241	956	1143	1047	1221	907	1007	1017	972	1105	782	1061	906	1192	1111	1180	974	1224	1001	845	1042	1190	0
ESCO1651AAE9_00447	0	0	0	0	0	0	93	76	103	66	90	84	544	488	511	476	575	436	1118	944	1284	1260	1225	1088	1127	1174	1442	1168	1280	1182	1385	1000	1218	1162	1216	1164	885	1248	1030	1334	1260	1358	1183	1447	1048	982	1199	1356	0
ESCO1651AAE9_00448	0	0	0	0	0	0	177	144	139	114	183	161	1181	903	876	1004	1100	805	2389	1676	2427	2488	2220	2116	2162	2131	2870	2035	2614	2332	2852	1987	2248	2119	2243	2300	1645	2356	1924	2590	2419	2695	2127	2792	2117	1769	2244	2670	0
ESCO1651AAE9_00449	0	0	0	0	0	1	237	188	214	160	206	190	1402	1169	1255	1393	1424	1039	2908	2252	3149	3082	3131	2928	2953	3083	3782	2554	3389	3221	3605	2594	2965	2989	2989	3184	2243	3059	2597	3511	3181	3621	3098	3717	2873	2447	3149	3542	0
ESCO1651AAE9_00450	0	0	0	0	0	0	349	320	306	267	358	310	2369	1924	1925	2026	2297	1702	4602	3672	5079	5098	4936	4551	4714	5132	6317	4417	5464	4930	5754	4336	4995	4774	4844	4932	3648	5080	4281	5322	5389	5819	5138	6198	4691	3950	4924	5494	0
ESCO1651AAE9_00451	0	0	0	0	0	0	146	138	124	122	150	139	935	809	845	884	936	720	2033	1562	2256	2220	2099	1964	2048	2064	2589	1927	2372	2178	2439	1748	2045	2112	2127	2099	1492	2096	1847	2349	2220	2412	2080	2563	2019	1803	2076	2310	0
ESCO1651AAE9_00452	0	0	0	0	0	0	99	113	102	90	118	90	615	487	631	662	658	543	1394	1172	1602	1512	1459	1256	1535	1610	1761	1390	1698	1350	1602	1269	1659	1605	1457	1369	1080	1537	1244	1542	1683	1771	1493	1950	1563	1307	1549	1689	0
ESCO1651AAE9_00453	0	0	0	0	0	0	189	152	153	116	167	170	1124	840	1032	1051	1191	855	2395	1948	2704	2479	2443	2218	2464	2626	2998	2286	2762	2512	2783	2141	2633	2533	2448	2460	1842	2693	2149	2705	2831	3044	2608	3236	2479	2059	2595	2907	0
ESCO1651AAE9_00454	0	0	0	0	0	0	930	836	822	721	886	840	5704	4768	5130	5239	5782	4401	12500	9585	14124	12896	12704	11389	12793	13394	15838	12049	13980	12523	14645	11086	13379	13220	12843	12633	9483	13190	11241	14089	14272	15588	13166	16489	12870	10807	13198	14367	0
ESCO1651AAE9_00455	0	0	0	0	0	0	370	361	322	307	368	339	2252	1841	2039	2176	2401	1752	4813	3807	5599	5112	5272	4366	4947	5615	6241	4905	5694	4849	5754	4460	5447	5351	5049	5016	3740	5300	4487	5472	5768	6137	5192	6582	5172	4315	5221	5780	0
ESCO1651AAE9_00456	0	0	0	0	0	0	346	307	313	319	364	353	2501	1917	1964	2097	2371	1699	4850	3748	5523	5387	4899	4672	4952	5128	6315	4633	5633	4939	6028	4369	5061	4989	4992	4999	3669	5245	4354	5697	5377	5862	5236	6262	4994	4223	5147	5840	0
ESCO1651AAE9_00457	0	0	2	0	0	0	49	45	40	29	46	43	383	294	310	312	304	246	731	532	742	796	729	718	718	637	964	682	761	696	903	627	653	656	724	762	517	719	673	851	734	765	652	855	670	575	746	739	0
ESCO1651AAE9_00458	0	0	0	0	0	0	175	127	159	130	172	160	1138	896	990	1038	1178	746	2340	1688	2471	2540	2369	2230	2263	2274	3035	2207	2674	2476	2923	2038	2257	2131	2326	2455	1638	2441	2148	2662	2452	2709	2327	2801	2222	1868	2353	2668	0
ESCO1651AAE9_00459	0	0	0	0	0	0	152	158	137	117	148	147	984	793	906	959	1009	744	2044	1484	2254	2179	2183	2024	2027	2054	2732	1842	2377	2141	2608	1877	1985	1943	2105	2247	1472	2192	1885	2339	2251	2427	1963	2590	1965	1734	2114	2325	0
ESCO1651AAE9_00460	0	0	0	0	0	0	272	198	220	177	228	223	1580	1259	1348	1455	1626	1147	3044	2472	3551	3376	3314	3019	3186	3396	4182	3199	3794	3375	4023	2931	3335	3239	3310	3442	2361	3403	2957	3641	3533	3944	3185	3936	3237	2815	3340	3817	0
ESCO1651AAE9_00461	0	0	0	0	0	0	168	134	112	126	147	127	895	791	831	920	1009	724	1964	1518	2254	2008	1990	1892	2100	2034	2545	1974	2264	2052	2327	1801	2148	2151	2093	2043	1517	2147	1800	2232	2280	2353	2154	2677	2033	1760	2101	2271	0
ESCO1651AAE9_00462	0	0	0	0	0	0	219	192	190	164	218	182	1445	1179	1269	1383	1532	1048	3018	2348	3303	3088	3231	2781	3166	3232	3959	3060	3385	3087	3596	2746	3181	3134	3223	2991	2318	3215	2819	3362	3534	3678	3120	4010	3155	2590	3119	3362	0
ESCO1651AAE9_00463	0	0	0	0	0	0	303	252	293	212	267	280	1940	1605	1751	1804	1969	1433	4026	3015	4584	4392	4152	3881	4159	4277	5231	3949	4674	4089	4946	3581	4280	4120	4350	4135	3104	4296	3781	4641	4553	4828	4157	5346	4050	3489	4300	4701	0
ESCO1651AAE9_00464	0	0	0	0	0	0	157	130	141	113	143	123	978	767	794	868	921	689	1978	1514	2193	2062	2108	1822	2024	2051	2505	1939	2195	2005	2414	1810	2085	2002	2011	2044	1454	2154	1740	2284	2179	2384	1985	2569	1879	1728	2074	2309	0
ESCO1651AAE9_00465	0	0	0	0	0	0	40	41	50	31	45	47	276	245	289	281	318	230	613	474	728	634	680	573	712	731	848	575	734	623	731	633	817	799	631	646	511	721	646	708	806	799	693	866	765	580	759	740	0
ESCO1651AAE9_00466	0	0	0	0	0	0	195	153	198	151	200	200	1372	1127	1200	1277	1366	942	2828	2181	3100	2920	2858	2569	2961	2844	3680	2654	3308	2855	3415	2565	2979	2836	3026	2849	2050	2985	2577	3134	3165	3412	2875	3632	2896	2372	2863	3216	0
ESCO1651AAE9_00467	0	0	0	0	0	0	177	157	159	126	150	177	1210	952	983	1079	1141	822	2394	1802	2636	2545	2549	2239	2453	2489	3163	2271	2780	2480	2954	2216	2538	2472	2591	2528	1804	2461	2205	2760	2678	2880	2432	3112	2492	2034	2612	2821	0
ESCO1651AAE9_00468	0	0	0	0	0	0	170	167	174	118	182	195	1199	957	1057	1088	1210	916	2367	1872	2753	2543	2523	2319	2499	2661	3222	2446	2800	2532	3060	2189	2600	2517	2522	2472	1864	2696	2184	2794	2752	3052	2508	3093	2467	2171	2457	2963	0
ESCO1651AAE9_00469	0	0	0	0	0	0	99	84	111	73	103	93	646	499	573	570	671	485	1344	1025	1602	1424	1358	1144	1427	1474	1771	1301	1563	1382	1560	1190	1416	1390	1391	1308	1027	1427	1315	1503	1447	1661	1372	1796	1402	1227	1375	1566	0
ESCO1651AAE9_00470	0	0	0	0	0	0	140	109	155	101	138	146	1002	738	847	857	994	706	2022	1452	2299	2197	2059	1848	1935	2185	2658	1891	2230	2052	2343	1721	2066	2093	2219	1945	1467	2112	1909	2247	2297	2367	2035	2536	2038	1618	2092	2303	0
ESCO1651AAE9_00471	0	0	0	0	0	0	232	188	222	178	247	181	1491	1150	1257	1311	1444	1040	2974	2293	3310	3127	3081	2794	3050	3117	3909	2948	3447	3124	3685	2651	3100	3046	3118	3159	2288	3167	2757	3355	3431	3595	3118	3806	3056	2488	3162	3425	0
ESCO1651AAE9_00472	0	0	0	0	0	0	130	125	124	106	137	111	827	630	656	686	833	582	1688	1265	1863	1796	1696	1594	1712	1751	2257	1592	1970	1790	1997	1539	1737	1732	1769	1676	1252	1716	1520	2017	1830	1962	1641	2052	1713	1441	1713	1840	0
ESCO1651AAE9_00473	0	0	0	0	0	0	134	109	140	92	100	123	859	697	739	748	837	634	1859	1394	2110	1992	1902	1645	1832	2085	2368	1822	2142	1811	2236	1556	1935	1874	1830	1853	1327	1996	1688	2025	2011	2067	1832	2441	1815	1574	1956	2128	0
ESCO1651AAE9_00474	0	0	0	0	0	0	140	123	125	83	134	101	812	660	710	773	828	651	1740	1334	2065	1901	1831	1607	1847	1944	2307	1763	1951	1903	2123	1536	1883	1795	1837	1706	1390	1906	1683	2086	1981	2127	1838	2168	1819	1541	1727	1991	0
ESCO1651AAE9_00475	0	0	0	0	1	0	316	294	278	262	305	269	1931	1511	1685	1763	1963	1482	3962	3262	4733	4230	4289	3650	4288	4618	5395	3879	4838	4089	4883	3572	4473	4355	4233	4204	3123	4492	3833	4622	4659	5256	4374	5571	4255	3504	4407	4793	0
ESCO1651AAE9_00476	0	0	0	0	0	0	389	388	361	329	420	372	2521	1954	2266	2351	2657	1976	5496	4156	6122	5729	5555	4864	5330	6089	6977	5264	6262	5515	6249	4839	5890	5840	5651	5482	4248	5827	4771	6074	6345	6844	5711	7232	5655	4853	5862	6280	0
ESCO1651AAE9_00477	0	0	0	0	0	0	160	142	154	120	146	143	1068	831	877	902	979	753	2121	1583	2309	2229	2192	1939	2045	2098	2699	1964	2439	2137	2518	1955	2250	2184	2230	2215	1599	2224	1896	2362	2369	2625	2198	2698	2135	1836	2182	2451	0
ESCO1651AAE9_00478	0	0	0	0	0	0	40	40	39	27	40	46	314	226	306	297	293	221	587	551	721	703	604	596	584	573	773	560	706	658	694	526	628	640	595	619	453	659	558	681	666	697	622	772	624	526	616	690	0
ESCO1651AAE9_00479	0	0	0	0	0	0	38	46	37	25	41	37	278	234	223	249	255	179	525	404	539	602	521	534	547	579	677	513	620	596	678	484	509	513	554	575	361	587	459	608	585	615	524	642	462	416	534	629	0
ESCO1651AAE9_00480	0	0	0	0	0	0	59	68	60	54	69	52	483	385	388	397	443	347	911	767	1068	989	992	907	1004	1020	1216	878	1092	1021	1172	880	957	972	967	1029	719	1045	882	1090	1004	1208	964	1218	906	820	999	1168	0
ESCO1651AAE9_00481	0	0	0	0	0	0	76	53	38	42	60	53	435	350	336	365	468	290	873	666	890	917	866	816	848	826	1090	847	969	937	1000	775	834	804	913	830	628	864	781	1052	931	952	809	1055	852	689	891	981	0
ESCO1651AAE9_00482	0	0	0	0	0	0	338	309	279	261	324	300	2186	1734	1871	1918	2189	1650	4395	3528	5150	4671	4685	4223	4665	4800	5648	4292	5178	4652	5437	4260	4570	4897	4504	4579	3459	4791	4120	5138	5043	5578	4841	5713	4625	4002	4700	5232	0
ESCO1651AAE9_00483	0	0	0	0	0	0	230	162	201	143	183	193	1354	1047	1099	1164	1336	1067	2640	2216	3002	2833	2816	2622	2916	2913	3551	2563	3138	2903	3308	2467	2935	2871	2787	2889	2124	2985	2408	3198	3061	3446	2830	3642	2824	2360	2939	3390	0
ESCO1651AAE9_00484	0	0	0	0	0	0	175	161	167	121	167	158	1150	907	1026	1052	1118	884	2266	1756	2570	2485	2360	2223	2353	2457	2912	2248	2723	2380	2868	2077	2427	2411	2394	2410	1795	2546	2067	2640	2489	2833	2530	2948	2449	2029	2510	2785	0
ESCO1651AAE9_00485	0	0	0	0	0	0	177	170	180	132	202	187	1267	1063	1115	1090	1282	884	2552	2022	2857	2758	2679	2476	2704	2736	3310	2565	3011	2595	3166	2229	2670	2629	2679	2759	2037	2773	2365	2960	2804	3256	2677	3416	2756	2215	2698	3006	0
ESCO1651AAE9_00486	0	0	0	0	0	0	81	99	73	77	74	74	510	442	533	534	594	409	1209	919	1414	1292	1242	1074	1286	1485	1481	1214	1308	1119	1333	1101	1445	1339	1291	1131	948	1256	1110	1308	1432	1629	1371	1605	1282	1122	1410	1384	0
ESCO1651AAE9_00487	0	0	0	0	0	0	218	182	164	153	198	165	1189	1002	1074	1091	1245	878	2544	1940	2850	2691	2573	2339	2632	2880	3279	2488	2898	2516	3055	2251	2831	2620	2745	2605	1901	2730	2259	2761	2877	3129	2577	3234	2626	2170	2606	2926	0
ESCO1651AAE9_00488	0	0	0	0	0	0	185	184	155	139	189	161	1277	984	1036	1088	1205	887	2466	1793	2731	2609	2617	2327	2473	2721	3233	2338	2929	2549	2962	2227	2611	2439	2524	2576	1879	2555	2220	2745	2658	2893	2452	3243	2367	2123	2497	2828	0
ESCO1651AAE9_00489	0	0	0	0	0	0	91	84	97	88	92	95	696	548	641	616	711	480	1501	1066	1697	1502	1417	1229	1433	1439	1903	1407	1570	1512	1625	1337	1564	1465	1523	1375	1056	1487	1346	1654	1629	1689	1409	1799	1364	1176	1390	1634	0
ESCO1651AAE9_00490	0	0	0	0	0	0	194	143	132	126	141	155	1145	873	869	926	1083	776	2160	1675	2457	2418	2303	2058	2221	2443	2830	2153	2671	2312	2634	1963	2378	2272	2272	2268	1731	2323	2029	2569	2511	2787	2272	2861	2268	1901	2292	2611	0
ESCO1651AAE9_00491	0	0	0	0	0	0	60	47	54	44	57	57	402	356	340	430	376	336	847	657	937	954	888	747	892	875	1090	835	981	880	1078	836	902	855	953	875	615	926	828	981	913	960	855	1132	869	706	893	981	0
ESCO1651AAE9_00492	0	0	0	0	0	0	141	121	96	131	119	114	890	644	706	803	853	632	1779	1338	1962	1862	1749	1613	1742	1854	2333	1696	1999	1850	2166	1502	1850	1883	1823	1840	1365	1917	1596	1985	1991	2211	1777	2398	1833	1541	1832	2117	0
ESCO1651AAE9_00493	0	0	0	0	0	0	249	234	200	166	237	213	1482	1229	1305	1440	1560	1125	3133	2527	3667	3502	3304	3026	3255	3475	4238	3085	3679	3326	3816	2841	3347	3315	3433	3202	2490	3624	2938	3639	3598	3918	3337	4232	3423	2836	3330	3787	0
ESCO1651AAE9_00494	0	0	0	0	0	0	126	103	110	91	131	113	757	670	649	718	808	639	1629	1198	1838	1799	1640	1489	1629	1766	2078	1591	1740	1660	1991	1482	1680	1634	1728	1713	1153	1715	1597	1860	1867	1878	1633	2093	1703	1362	1781	1948	0
ESCO1651AAE9_00495	0	0	0	0	0	0	188	152	165	129	160	157	1107	898	957	1022	1097	878	2322	1747	2507	2405	2464	2024	2222	2352	2915	2211	2583	2318	2791	2040	2437	2199	2445	2373	1704	2466	2105	2739	2656	2578	2170	2872	2239	1982	2362	2506	0
ESCO1651AAE9_00496	0	0	0	0	0	0	181	159	175	146	213	161	1212	962	1045	1123	1286	914	2474	1996	2858	2776	2615	2567	2610	2747	3395	2429	3033	2692	3126	2232	2742	2645	2645	2629	2022	2811	2359	3011	2855	3189	2564	3197	2530	2199	2703	2972	0
ESCO1651AAE9_00497	0	0	0	0	0	0	152	141	141	118	147	155	1016	815	891	921	1078	758	2078	1654	2423	2353	2303	1995	2191	2250	2753	2067	2468	2204	2543	1992	2287	2269	2300	2193	1670	2361	1933	2396	2433	2728	2197	2856	2169	1905	2172	2522	0
ESCO1651AAE9_00498	0	0	0	0	0	0	189	166	191	141	191	163	1187	928	983	1078	1231	837	2458	1897	2763	2727	2578	2277	2542	2568	3312	2557	2865	2322	2915	2169	2680	2565	2645	2472	1843	2622	2321	2803	2875	2986	2575	3189	2514	2083	2606	2868	0
ESCO1651AAE9_00499	0	0	0	0	0	0	48	42	37	33	40	41	285	274	307	297	318	231	637	503	745	670	671	589	679	679	839	567	745	644	750	567	665	695	731	656	470	640	569	734	740	785	635	845	638	568	655	758	0
ESCO1651AAE9_00500	0	0	1	0	0	0	387	396	380	308	389	378	2626	2061	2322	2466	2685	1948	5490	4248	6133	5737	5617	5186	5494	5884	6964	5240	6363	5570	6640	4989	5936	5851	5667	5660	4095	5913	5055	6168	6170	7065	5647	7171	5633	4774	5511	6515	0
ESCO1651AAE9_00501	0	0	0	0	0	0	300	264	264	193	270	277	1788	1463	1474	1573	1678	1342	3629	2773	3883	3838	3720	3531	3732	3950	4717	3503	4298	3693	4613	3279	3767	3750	3869	3889	2787	3929	3275	4187	3955	4523	3909	4760	3722	3269	3877	4407	0
ESCO1651AAE9_00502	0	0	0	0	0	0	150	132	134	121	154	140	998	773	873	874	1000	705	2038	1619	2398	2225	2214	1832	2195	2247	2717	2113	2287	2135	2440	1910	2199	2155	2168	2088	1577	2333	1956	2421	2420	2563	2324	2766	2151	1890	2161	2543	0
ESCO1651AAE9_00503	0	0	0	0	0	0	394	349	346	316	394	367	2653	2157	2172	2403	2707	1925	5443	4146	5899	5751	5687	5256	5583	5909	6916	5218	6248	5664	6616	4876	5836	5559	5707	5629	4117	5886	4864	6201	6071	6566	5662	7005	5467	4524	5558	6340	0
ESCO1651AAE9_00504	0	0	0	0	0	0	115	96	87	59	84	89	599	480	489	594	587	420	1246	978	1459	1292	1295	1190	1287	1341	1625	1267	1438	1194	1497	1185	1358	1264	1367	1297	926	1369	1094	1422	1383	1521	1366	1598	1246	1105	1250	1469	0
ESCO1651AAE9_00505	0	0	0	0	0	0	79	64	82	55	84	73	453	402	459	456	465	356	1019	748	1121	1063	1067	889	979	1091	1358	995	1180	1015	1125	811	1038	1097	1078	1002	753	1043	932	1176	1188	1279	1092	1346	1049	877	1002	1170	0
ESCO1651AAE9_00506	0	0	0	0	0	0	162	101	108	97	117	99	788	610	635	719	784	567	1594	1266	1842	1729	1653	1552	1632	1755	2038	1523	1841	1587	1920	1532	1739	1774	1650	1660	1284	1676	1440	1870	1719	2004	1721	2085	1634	1408	1657	1881	0
ESCO1651AAE9_00507	0	0	0	0	0	0	260	196	211	160	227	188	1607	1332	1319	1450	1639	1167	3200	2396	3493	3431	3372	3010	3237	3387	4241	2999	3680	3269	4045	2839	3196	3262	3426	3343	2398	3371	2890	3674	3621	3866	3343	4108	3118	2749	3428	3682	0
ESCO1651AAE9_00508	0	0	0	0	0	0	108	92	95	77	88	84	631	511	539	551	652	476	1347	965	1443	1338	1384	1241	1312	1399	1576	1266	1532	1340	1560	1232	1336	1307	1453	1376	976	1383	1244	1474	1486	1570	1315	1685	1300	1065	1362	1480	0
ESCO1651AAE9_00509	0	0	0	0	0	0	60	47	48	42	71	54	353	313	306	324	380	284	800	552	844	812	763	777	772	772	1015	752	901	841	943	686	794	826	799	808	601	769	699	841	838	925	769	956	765	694	844	866	0
ESCO1651AAE9_00510	0	0	0	0	0	0	164	127	151	107	181	159	1038	829	877	947	1036	799	2142	1675	2433	2286	2165	2022	2156	2371	2859	2102	2514	2203	2549	1930	2231	2303	2252	2208	1663	2417	1941	2495	2471	2640	2191	2910	2193	1817	2315	2546	0
ESCO1651AAE9_00511	0	0	0	0	0	0	167	158	154	116	148	151	1151	874	875	1007	1137	797	2266	1685	2398	2443	2303	2096	2291	2350	2830	2161	2474	2346	2577	2039	2221	2311	2331	2224	1731	2412	2047	2490	2578	2707	2307	2765	2287	1968	2318	2651	0
ESCO1651AAE9_00512	0	0	0	0	0	0	200	188	167	149	219	205	1362	1066	1120	1230	1222	990	2745	2176	3183	3061	2859	2634	2854	3044	3660	2670	3095	2927	3253	2494	2934	2919	2811	2831	2112	2994	2606	3099	3109	3443	2944	3570	2798	2429	2956	3368	0
ESCO1651AAE9_00513	0	0	0	0	0	0	154	135	143	130	168	150	1021	821	873	967	1014	750	2184	1599	2461	2360	2189	2022	2199	2278	2827	2109	2512	2256	2607	2013	2219	2216	2346	2255	1680	2374	1989	2473	2462	2583	2212	2697	2173	1851	2207	2519	0
ESCO1651AAE9_00514	0	0	0	0	0	0	110	139	102	115	117	114	885	713	746	771	974	647	1917	1471	2111	1987	1847	1760	1960	1965	2406	1878	2195	2002	2226	1669	2034	1978	1882	1916	1394	1997	1724	2098	2159	2242	1915	2561	1811	1587	1978	2179	0
ESCO1651AAE9_00515	0	0	0	0	0	0	472	463	436	366	442	431	3208	2425	2714	2949	3199	2427	6393	5375	7864	7073	7069	6149	7094	7512	8745	6740	7783	6667	7653	6212	7394	7383	7076	6700	5274	7235	6203	7577	8011	8673	7230	9029	7140	5912	7324	7987	0
ESCO1651AAE9_00516	0	0	0	0	0	0	312	314	304	259	318	304	2217	1832	1882	1959	2168	1687	4572	3419	5070	5045	4765	4262	4672	4797	5957	4448	5297	4752	5386	4046	4589	4629	4689	4638	3343	4867	4145	5103	5112	5446	4698	5822	4547	3915	4626	5343	0
ESCO1651AAE9_00517	0	0	0	0	0	0	117	90	106	80	97	105	658	538	600	591	660	535	1356	1069	1594	1517	1441	1251	1466	1524	1805	1271	1614	1489	1718	1300	1497	1454	1439	1415	1084	1575	1337	1648	1553	1709	1523	1851	1414	1174	1506	1662	0
ESCO1651AAE9_00518	0	0	0	0	0	0	122	97	90	79	126	118	879	688	672	736	767	610	1621	1258	1744	1870	1703	1588	1681	1707	2122	1508	1877	1754	2132	1537	1724	1626	1728	1750	1309	1783	1474	1912	1762	1889	1734	2088	1651	1433	1664	1924	0
ESCO1651AAE9_00519	0	0	0	0	0	0	84	75	76	46	72	68	471	375	430	448	501	371	984	750	1143	1085	1017	972	1045	1077	1288	967	1187	1065	1248	890	1162	1009	1054	1013	736	1074	949	1218	1169	1166	1039	1418	979	897	1036	1212	0
ESCO1651AAE9_00520	0	0	0	0	0	0	120	98	100	88	93	129	734	606	651	678	817	588	1613	1235	1756	1718	1603	1486	1642	1785	1976	1508	1806	1625	1823	1466	1681	1673	1667	1636	1208	1696	1436	1789	1774	1913	1589	2050	1577	1364	1720	1815	0
ESCO1651AAE9_00521	0	0	0	0	0	0	300	297	295	244	292	268	1901	1486	1693	1734	1951	1484	3974	3147	4652	4365	4267	3761	4153	4422	5298	3912	4825	4148	4814	3893	4445	4301	4188	4233	3220	4372	3870	4583	4779	5277	4373	5421	4246	3514	4300	4921	0
ESCO1651AAE9_00522	0	0	0	0	0	0	121	95	95	84	109	86	752	588	583	637	727	564	1455	1122	1691	1549	1561	1330	1482	1517	1822	1405	1728	1419	1803	1317	1535	1448	1478	1582	1078	1638	1274	1705	1646	1783	1550	1886	1424	1183	1541	1762	0
ESCO1651AAE9_00523	0	0	0	0	0	0	189	220	184	187	224	207	1425	1137	1202	1305	1400	1003	2975	2266	3311	3192	3051	2704	3141	3288	3899	2792	3468	3096	3594	2707	3031	3106	3177	3074	2276	3155	2653	3435	3316	3608	3076	3976	3060	2668	3060	3602	0
ESCO1651AAE9_00524	0	0	0	0	0	0	388	336	359	280	386	361	2220	1912	2086	2203	2564	1787	5142	3914	5942	5499	5430	4677	5298	5622	6752	5081	6014	5120	6009	4731	5617	5459	5402	5157	4051	5519	4642	5706	5873	6455	5432	6917	5382	4393	5527	6001	0
ESCO1651AAE9_00525	0	0	0	0	0	0	137	126	121	94	125	106	807	731	751	793	852	702	1763	1401	2044	1884	1888	1580	1826	1944	2381	1878	2005	1760	2170	1637	1990	1877	1934	1737	1394	1925	1712	2075	2162	2050	1842	2360	1952	1592	1870	2092	0
ESCO1651AAE9_00526	0	0	0	0	0	0	153	148	124	105	132	134	939	689	857	871	962	695	1972	1624	2334	2125	2072	1771	2085	2157	2552	1950	2314	1889	2295	1801	2110	2153	2060	2132	1576	2226	1837	2275	2255	2531	2099	2576	2100	1785	2181	2417	0
ESCO1651AAE9_00527	0	0	0	0	0	0	155	167	147	117	163	150	1008	817	919	950	1107	762	2201	1775	2536	2352	2224	2199	2328	2532	2815	2218	2688	2403	2751	2105	2385	2488	2199	2424	1799	2498	2102	2540	2596	2739	2504	2946	2404	1952	2461	2689	0
ESCO1651AAE9_00528	0	0	0	0	0	0	130	124	149	119	110	143	893	760	794	814	975	745	1993	1488	2208	2099	2089	1777	2024	2076	2574	1871	2297	2026	2289	1779	2050	1970	2062	2005	1488	2106	1780	2277	2138	2321	2122	2573	1982	1715	2031	2275	0
ESCO1651AAE9_00529	0	0	0	0	0	0	36	43	35	34	45	45	267	199	241	232	316	204	574	510	700	666	605	501	678	689	744	647	648	585	640	594	698	701	676	656	475	670	579	634	753	812	654	874	716	516	707	747	0
ESCO1651AAE9_00530	0	0	0	0	0	0	168	141	172	110	139	145	958	742	919	883	1009	718	2122	1635	2409	2099	2176	1882	2118	2401	2732	2127	2425	2067	2438	1855	2328	2331	2188	2085	1625	2299	1965	2374	2473	2640	2240	2806	2219	1801	2335	2522	0
ESCO1651AAE9_00531	0	0	0	0	0	0	67	63	58	57	81	56	425	343	389	393	448	289	856	707	988	974	917	772	865	962	1157	863	1004	949	1037	811	908	900	965	957	693	977	810	1008	1041	1060	892	1138	888	777	918	1021	0
ESCO1651AAE9_00532	0	0	0	0	0	0	60	52	42	38	59	55	289	242	266	292	322	246	710	517	850	707	708	608	690	758	858	718	795	717	785	671	789	786	808	687	517	772	669	739	814	847	677	922	723	595	723	766	0
ESCO1651AAE9_00533	0	0	0	0	0	0	183	162	153	140	146	177	916	813	874	997	1048	815	2165	1692	2710	2254	2288	1872	2210	2612	2784	2323	2478	2184	2560	2075	2618	2610	2385	2154	1611	2418	1970	2493	2764	2776	2400	3030	2452	2103	2359	2599	0
ESCO1651AAE9_00534	1	0	1	0	0	0	262	229	218	188	296	210	1755	1405	1444	1625	1885	1370	3647	2803	4250	3976	3775	3307	3714	3852	4881	3551	4155	3717	4505	3239	3949	3741	4019	3800	2751	3958	3438	4275	4120	4384	3700	4626	3734	3202	3827	4170	0
ESCO1651AAE9_00535	0	0	0	0	0	0	257	185	218	178	261	212	1491	1198	1219	1381	1444	1131	3163	2282	3380	3237	3211	2960	3002	3159	3957	3060	3470	3232	3886	2670	3117	3072	3238	3294	2375	3416	2848	3622	3470	3769	3146	3943	3022	2544	3205	3642	0
ESCO1651AAE9_00536	0	0	0	0	0	0	495	408	426	364	457	453	3062	2367	2499	2654	2966	2257	5980	4646	6728	6569	6179	5856	6168	6404	7764	5842	7062	6417	7557	5476	6201	6261	6135	6558	4617	6734	5485	7115	6668	7504	6200	7773	5851	5078	6304	7184	0
ESCO1651AAE9_00537	0	0	0	0	0	0	238	194	180	142	233	214	1420	1161	1182	1299	1350	1113	2872	2202	3179	3056	2925	2786	2894	2923	3704	2717	3292	3103	3486	2578	2947	2944	2948	3023	2132	3095	2473	3226	3118	3418	2836	3642	2868	2402	2798	3448	0
ESCO1651AAE9_00538	0	0	0	0	0	0	131	115	90	94	116	109	779	619	676	772	852	624	1689	1250	1880	1737	1661	1574	1666	1825	2079	1663	1954	1808	1972	1610	1822	1759	1675	1756	1321	1814	1495	1947	1803	2051	1690	2165	1716	1460	1688	1951	0
ESCO1651AAE9_00539	0	0	0	0	0	0	200	168	171	103	195	158	1220	1066	1069	1121	1205	854	2487	1843	2832	2733	2523	2346	2499	2679	3230	2277	2994	2717	3098	2215	2574	2516	2581	2642	2011	2683	2311	2921	2690	3130	2529	3087	2521	2142	2673	2926	0
ESCO1651AAE9_00540	0	0	0	0	0	0	130	145	132	108	128	140	978	809	922	908	1061	701	2047	1584	2377	2186	2119	1997	2036	2194	2547	1990	2385	2077	2513	1880	2211	2076	2189	2060	1536	2170	1906	2305	2233	2579	2103	2662	2022	1787	2069	2459	0
ESCO1651AAE9_00541	0	0	0	0	0	0	62	77	47	48	73	58	425	338	360	401	430	318	844	697	972	973	960	847	900	964	1190	862	1028	869	1053	800	993	1009	974	947	721	1003	777	1038	1050	1139	966	1204	916	796	1009	1086	0
ESCO1651AAE9_00542	0	0	0	0	0	0	115	107	105	84	100	107	654	563	584	590	698	503	1318	1089	1559	1517	1522	1404	1470	1414	1800	1327	1567	1400	1794	1357	1481	1454	1472	1409	1042	1499	1334	1603	1529	1648	1488	1753	1453	1310	1449	1624	0
ESCO1651AAE9_00543	0	0	0	0	0	0	160	172	149	146	144	150	1120	908	951	1064	1182	843	2312	1804	2640	2528	2473	2267	2495	2640	3011	2378	2783	2406	2824	2169	2627	2448	2448	2469	1788	2566	2163	2743	2730	2986	2526	3168	2313	2029	2520	2881	0
ESCO1651AAE9_00544	0	0	0	0	0	0	179	105	134	110	141	127	942	775	791	867	945	702	1969	1412	2079	2060	2040	1835	1973	1889	2497	1864	2207	1968	2350	1813	2025	1932	2048	1927	1442	2050	1747	2287	2128	2269	1943	2375	1956	1613	2024	2146	0
ESCO1651AAE9_00545	0	0	0	0	0	0	96	68	86	70	104	69	584	491	513	538	531	436	1183	831	1258	1330	1283	1115	1065	1113	1520	1145	1297	1273	1531	1081	1231	1080	1272	1244	810	1324	1130	1375	1224	1319	1135	1496	1164	947	1226	1355	0
ESCO1651AAE9_00546	0	0	0	0	0	0	237	192	208	178	223	216	1632	1212	1356	1467	1584	1177	3216	2553	3709	3608	3302	3120	3250	3382	4222	3026	3959	3589	4105	3020	3407	3312	3331	3518	2591	3534	3005	3755	3539	4148	3463	4173	3207	2764	3435	4022	0
ESCO1651AAE9_00547	0	0	0	0	0	0	196	162	152	125	140	152	1113	904	950	1007	1094	843	2269	1729	2498	2345	2280	2273	2304	2511	2858	2155	2636	2437	2843	1975	2268	2381	2309	2472	1744	2467	2044	2520	2540	2824	2425	2876	2289	1923	2427	2663	0
ESCO1651AAE9_00548	0	0	0	0	0	0	36	32	31	18	35	31	249	173	213	230	212	175	488	364	532	527	528	485	443	512	640	483	577	507	636	427	467	507	526	550	352	537	462	640	537	569	491	636	475	386	511	533	0
ESCO1651AAE9_00549	0	0	0	0	0	0	325	332	271	270	289	293	2045	1758	1800	1897	2162	1609	4290	3395	4957	4558	4505	4225	4483	4812	5618	4234	5126	4513	5332	3979	4653	4614	4584	4584	3340	4697	4075	5088	4965	5527	4536	5749	4441	3869	4580	5240	0
ESCO1651AAE9_00550	0	0	0	0	0	0	331	333	313	271	301	322	2136	1851	1877	2037	2230	1720	4537	3566	5161	5002	4985	4467	4783	5094	5760	4479	5523	4786	5699	4371	4880	4851	4944	4841	3544	5064	4403	5305	5294	5669	4809	6064	4750	4191	4918	5494	0
ESCO1651AAE9_00551	0	0	0	0	0	0	102	67	76	74	89	73	561	475	476	511	603	425	1131	916	1306	1295	1287	1193	1244	1268	1494	1139	1352	1215	1452	1095	1200	1212	1295	1238	923	1370	1086	1350	1336	1483	1255	1479	1200	1033	1155	1441	0
ESCO1651AAE9_00552	0	0	0	0	0	0	17	19	17	14	16	18	113	112	116	114	133	81	242	230	306	276	255	219	246	337	295	243	306	276	326	245	282	274	298	272	206	268	282	312	289	348	269	301	255	198	298	296	0
ESCO1651AAE9_00553	0	0	0	0	0	0	115	105	138	109	112	114	825	682	712	751	804	617	1619	1246	1858	1798	1682	1583	1807	1827	2149	1555	2051	1761	1956	1609	1742	1756	1720	1716	1245	1810	1546	1923	1863	2084	1643	2184	1648	1354	1660	1985	0
ESCO1651AAE9_00554	0	0	0	0	0	0	118	75	91	82	113	92	628	581	558	598	607	498	1300	1096	1512	1432	1407	1189	1371	1483	1804	1398	1680	1369	1623	1227	1430	1378	1402	1403	1024	1471	1301	1519	1478	1616	1376	1774	1374	1120	1417	1550	0
ESCO1651AAE9_00555	0	0	0	0	0	0	293	258	249	238	268	281	1763	1361	1576	1694	1751	1293	3579	3037	4245	3983	3880	3422	3848	4050	4739	3624	4565	3963	4574	3432	4004	3993	3947	3878	2798	4129	3257	4228	4286	4742	3938	4798	4027	3236	3936	4436	0
ESCO1651AAE9_00556	0	0	0	0	0	0	233	201	217	227	206	217	1612	1274	1315	1414	1583	1209	3308	2571	3670	3619	3549	3052	3175	3618	4237	3178	3955	3485	3944	2950	3358	3262	3438	3533	2478	3576	2939	3728	3770	4205	3458	4216	3243	2766	3429	3799	0
ESCO1651AAE9_00557	0	0	0	0	0	0	67	62	48	37	57	61	459	317	354	370	418	277	901	678	996	882	960	765	825	950	1117	770	986	877	1044	774	985	932	943	886	649	935	787	966	969	1055	913	1112	863	704	842	984	0
ESCO1651AAE9_00558	0	0	0	0	0	0	218	226	155	171	185	199	1276	1107	1131	1162	1411	1032	2747	2184	3088	2999	2774	2531	2852	3033	3571	2763	3157	2802	3312	2488	2982	2879	2920	2772	2093	3074	2634	3115	3183	3449	2877	3736	2859	2317	2809	3232	0
ESCO1651AAE9_00559	0	0	0	0	0	0	613	514	517	443	527	520	3632	2843	3206	3262	3684	2743	7355	5759	8390	8089	7492	7217	7784	8060	9528	7251	8759	7732	9091	6982	7843	7793	7697	7746	5958	8350	6831	8482	8472	9249	7882	9698	7782	6451	8105	8873	0
ESCO1651AAE9_00560	0	0	0	0	0	0	81	69	85	61	73	76	498	421	470	552	553	428	1089	953	1273	1236	1213	1016	1161	1250	1497	1099	1307	1138	1490	1074	1243	1246	1197	1189	863	1243	1097	1244	1326	1424	1256	1535	1126	972	1229	1313	0
ESCO1651AAE9_00561	0	0	0	0	0	0	287	274	209	228	273	258	1807	1492	1670	1760	1987	1351	3989	3070	4455	4380	4307	3658	4184	4493	5251	3980	4607	3931	4727	3602	4340	4216	4287	3990	3126	4317	3667	4609	4614	4943	4328	5317	4112	3445	4183	4641	0
ESCO1651AAE9_00562	0	0	0	0	0	0	211	190	205	181	189	186	1276	1008	1046	1203	1320	902	2644	2128	3093	2787	2841	2654	2789	2917	3483	2509	3010	2729	3221	2439	3001	2741	2770	2754	2117	2889	2441	3042	3081	3335	2958	3522	2743	2292	2807	3248	0
ESCO1651AAE9_00563	0	0	0	0	0	0	485	342	408	299	396	416	2676	2219	2383	2449	2546	2038	5460	4231	6315	5915	5547	5187	5680	6181	7137	5203	6442	5780	7070	5078	5852	5769	5818	5844	4239	5998	5116	6411	6363	6891	5845	7280	5551	4819	5990	6655	0
ESCO1651AAE9_00564	0	0	0	0	0	0	360	317	333	240	374	327	2361	1780	1981	2010	2213	1708	4707	3582	5194	5079	4850	4517	4727	4960	6038	4362	5444	4905	5814	4176	4970	4712	4961	5049	3604	4959	4207	5296	5137	5773	4845	5963	4854	3955	5015	5324	0
ESCO1651AAE9_00565	0	0	0	0	0	0	69	52	44	63	54	63	457	352	363	404	422	297	880	696	1007	995	943	823	833	901	1162	821	1061	911	1132	819	924	842	999	905	698	1031	829	995	992	999	856	1089	805	715	980	1035	0
ESCO1651AAE9_00566	0	0	0	0	0	0	49	40	66	48	80	41	383	277	290	376	408	294	842	649	890	899	832	710	832	911	1071	798	901	752	931	764	885	834	841	783	635	869	730	871	1014	975	877	1140	854	671	849	977	0
ESCO1651AAE9_00567	0	0	0	0	0	0	222	205	176	167	207	194	1421	1046	1057	1242	1377	985	2821	2216	3073	3038	2879	2627	2771	3018	3738	2632	3208	2925	3421	2449	2967	2866	2950	2948	2086	3024	2602	3259	3117	3485	2847	3667	2767	2392	3016	3315	0
ESCO1651AAE9_00568	0	0	0	0	0	0	112	113	94	78	94	121	675	534	609	633	711	493	1331	1092	1653	1537	1382	1342	1487	1464	1836	1434	1608	1505	1680	1260	1490	1459	1535	1451	1100	1524	1352	1553	1645	1762	1503	1906	1456	1220	1491	1748	0
ESCO1651AAE9_00569	0	0	0	0	0	0	158	127	108	119	143	132	838	701	716	760	905	588	1696	1415	1945	1939	1745	1617	1812	1762	2285	1584	2001	1857	2133	1680	1845	1847	1912	1831	1384	1952	1645	1987	2077	2130	1847	2193	1795	1465	1842	2087	0
ESCO1651AAE9_00570	0	0	0	0	1	0	219	181	197	156	178	155	1287	1001	1129	1136	1345	961	2678	2061	3054	2884	2904	2592	2900	2877	3527	2581	3216	2723	3235	2411	2912	2793	2711	2726	2087	2875	2453	3105	3125	3349	2936	3606	2812	2380	2853	3153	0
ESCO1651AAE9_00571	0	0	0	0	0	0	229	194	204	147	197	192	1371	1077	1214	1225	1401	956	2817	2136	3314	2973	2912	2638	2892	3094	3578	2688	3180	2776	3401	2669	3040	2998	2969	2835	2188	3147	2589	3175	3169	3389	2959	3763	2878	2446	2935	3345	0
ESCO1651AAE9_00572	0	0	0	0	0	0	241	205	217	196	226	220	1528	1217	1432	1414	1500	1156	3115	2469	3761	3368	3278	3158	3316	3548	4108	3089	3744	3386	3971	2991	3405	3509	3481	3393	2580	3501	2980	3540	3645	4089	3546	4159	3345	2836	3375	3881	0
ESCO1651AAE9_00573	0	0	0	0	0	0	94	97	112	74	114	95	687	544	584	592	689	501	1284	1008	1514	1505	1376	1317	1393	1410	1770	1370	1547	1434	1727	1227	1540	1419	1421	1403	1041	1527	1299	1589	1568	1584	1476	1795	1403	1177	1436	1535	0
ESCO1651AAE9_00574	0	0	0	0	0	0	282	240	281	204	241	238	1789	1497	1607	1675	1818	1334	3679	2854	4116	3818	3855	3562	3723	3871	4847	3465	4359	3818	4419	3372	3877	3855	3862	3641	2871	3976	3462	4221	4214	4557	3940	4895	3749	3215	3942	4267	0
ESCO1651AAE9_00575	0	0	0	0	0	0	250	213	212	180	238	235	1595	1306	1444	1408	1616	1205	3380	2707	3800	3664	3325	3129	3408	3718	4483	3350	3845	3488	4138	3085	3500	3398	3578	3556	2674	3674	2992	3723	3792	4279	3450	4341	3301	2915	3467	3952	0
ESCO1651AAE9_00576	0	0	0	0	0	0	311	230	265	201	264	256	1750	1403	1627	1647	1746	1308	3643	2950	4349	3858	3779	3503	3829	4059	4715	3580	4423	3782	4335	3399	4090	3967	3872	3769	2977	4009	3458	4185	4212	4722	3954	4681	3847	3322	3886	4432	0
ESCO1651AAE9_00577	0	0	0	0	0	0	163	138	132	120	144	131	963	859	857	954	943	750	2079	1625	2393	2301	2151	1918	2140	2272	2740	2101	2356	2178	2618	1941	2242	2133	2175	2207	1678	2288	1968	2475	2360	2507	2202	2686	2191	1820	2161	2334	0
ESCO1651AAE9_00578	0	0	0	0	0	0	97	84	108	83	106	108	746	587	609	665	753	533	1473	1102	1704	1609	1512	1499	1544	1543	1966	1469	1747	1528	1887	1395	1553	1513	1676	1604	1116	1584	1340	1712	1726	1832	1528	1803	1512	1253	1570	1745	0
ESCO1651AAE9_00579	0	0	0	0	0	0	71	81	79	66	66	72	519	419	463	507	503	418	1082	823	1283	1178	1148	1017	1161	1127	1373	1038	1262	1084	1276	1012	1134	1147	1162	1126	846	1141	996	1210	1246	1317	1185	1467	1109	936	1140	1321	0
ESCO1651AAE9_00580	0	0	0	0	0	0	66	84	68	58	72	63	481	383	448	469	484	330	1034	809	1157	1121	1062	946	1095	1037	1413	1004	1197	1018	1125	915	1062	1047	1084	959	766	1089	893	1126	1191	1239	1076	1288	979	856	1054	1140	0
ESCO1651AAE9_00581	0	0	0	0	0	0	43	37	45	35	45	40	296	199	247	241	236	210	559	410	658	590	591	522	586	572	702	584	685	566	707	467	541	519	562	652	428	645	514	645	565	608	561	698	545	460	545	661	0
ESCO1651AAE9_00582	0	0	0	0	0	0	56	40	41	30	58	48	337	269	253	323	322	243	660	521	697	722	678	684	649	645	887	598	763	713	821	634	651	591	630	697	458	674	633	791	693	727	635	761	627	507	642	743	0
ESCO1651AAE9_00583	0	0	0	0	0	0	37	26	36	22	41	27	257	182	206	207	247	180	522	350	577	539	519	488	498	469	632	475	562	549	649	382	494	495	530	572	381	543	462	572	508	622	486	608	494	396	501	575	0
ESCO1651AAE9_00584	0	0	0	0	0	0	83	78	99	59	80	71	584	551	513	535	579	438	1280	914	1451	1313	1297	1142	1315	1336	1587	1297	1503	1296	1493	1116	1366	1267	1313	1290	970	1282	1193	1421	1433	1447	1293	1585	1306	1120	1303	1405	0
ESCO1651AAE9_00585	0	0	0	0	0	0	206	181	188	159	191	208	1193	978	1136	1126	1242	970	2628	2121	2963	2850	2692	2383	2653	2890	3440	2549	3090	2672	3129	2558	2874	2721	2821	2691	1914	2909	2579	2997	3152	3202	2726	3525	2722	2369	2699	3056	0
ESCO1651AAE9_00586	0	0	0	0	0	0	110	71	88	66	60	98	553	438	496	514	529	426	1218	894	1285	1181	1119	1058	1215	1304	1477	1121	1307	1182	1330	1055	1272	1297	1214	1164	912	1222	1044	1280	1410	1492	1265	1563	1247	976	1199	1331	0
ESCO1651AAE9_00587	0	0	0	0	0	0	75	75	79	70	62	87	501	416	415	529	555	435	1208	883	1300	1183	1170	962	1148	1244	1386	1133	1322	1086	1288	1080	1308	1280	1204	1088	900	1255	1137	1271	1413	1457	1255	1540	1193	985	1161	1411	0
ESCO1651AAE9_00588	0	0	0	0	0	0	139	140	137	96	138	142	1030	746	891	937	968	713	2004	1565	2210	2205	2129	1909	2151	2108	2640	1967	2278	2019	2503	1822	2032	2054	2102	2095	1521	2220	1808	2267	2342	2388	2061	2558	2036	1664	2103	2352	0
ESCO1651AAE9_00589	0	0	0	0	0	0	143	98	117	96	113	134	820	666	744	728	828	601	1669	1270	1930	1839	1738	1575	1633	1819	2268	1575	1994	1840	2080	1622	1772	1730	1788	1671	1286	1846	1661	1977	1900	2064	1748	2217	1715	1425	1778	1981	0
ESCO1651AAE9_00590	0	0	0	0	0	0	22	12	14	12	25	18	169	113	137	158	142	119	375	263	362	373	348	318	307	326	420	330	357	366	420	288	315	312	361	328	228	344	302	430	334	313	280	401	311	303	327	327	0
ESCO1651AAE9_00591	0	0	0	0	0	0	227	185	204	160	219	214	1368	1115	1209	1267	1387	1046	2795	2235	3113	3152	2978	2721	2989	2941	3741	2695	3362	2990	3583	2597	2931	2896	2957	3008	2118	3077	2648	3251	3203	3450	2838	3820	2936	2416	3040	3448	0
ESCO1651AAE9_00592	0	0	0	0	0	0	268	252	223	184	236	287	1621	1330	1448	1499	1783	1205	3439	2632	3885	3612	3754	3318	3678	3668	4596	3425	4018	3445	4285	3220	3767	3671	3661	3419	2650	3763	3189	3868	3995	4354	3564	4642	3597	3004	3768	4112	0
ESCO1651AAE9_00593	0	0	0	0	0	0	302	252	268	210	296	253	1756	1401	1495	1589	1728	1430	3726	2822	4248	3937	3791	3483	3747	4109	4813	3579	4345	3770	4477	3312	3955	4029	3921	3742	2803	4011	3400	4256	4350	4818	3854	5001	3821	3260	3919	4360	0
ESCO1651AAE9_00594	0	0	0	0	0	0	66	59	53	43	56	69	415	308	385	381	429	323	807	653	966	915	909	852	898	845	1171	869	1061	911	1082	786	943	897	903	919	642	979	774	972	1022	1082	900	1091	906	711	869	1063	0
ESCO1651AAE9_00595	0	0	0	0	0	0	468	421	459	320	432	374	2970	2278	2400	2509	2782	2122	5775	4581	6771	6392	6265	5510	5997	6519	7692	5624	6766	6176	7078	5292	6387	6281	6372	6074	4653	6546	5312	6941	6750	7416	6164	7937	5932	5200	6308	6988	0
ESCO1651AAE9_00596	0	0	0	0	0	0	250	222	207	150	224	207	1497	1226	1297	1392	1496	1133	3317	2441	3542	3459	3361	2878	3302	3351	4166	3029	3776	3278	3708	2963	3402	3416	3313	3346	2436	3448	2945	3555	3718	3894	3248	4194	3307	2745	3385	3746	0
ESCO1651AAE9_00597	0	0	0	0	0	0	272	246	244	233	292	256	1817	1363	1570	1676	1754	1308	3742	2923	4304	4078	3881	3406	4032	4225	4932	3771	4368	3791	4538	3482	4040	4079	3932	3836	2864	4156	3508	4170	4451	4663	3907	5051	3896	3269	3995	4430	0
ESCO1651AAE9_00598	0	0	0	0	0	0	209	190	234	133	221	199	1349	1014	1165	1242	1375	1013	2936	2272	3234	3076	3075	2568	2896	3162	3928	2892	3357	2855	3371	2645	3205	3097	3080	2805	2221	3170	2689	3327	3466	3531	3063	3850	3090	2518	3128	3273	0
ESCO1651AAE9_00599	0	0	0	0	0	0	185	180	197	169	195	200	1323	925	1156	1239	1477	1052	2994	2354	3507	3170	3080	2671	3144	3343	3826	3015	3406	2864	3320	2865	3344	3308	3172	2881	2322	3275	2770	3326	3579	3826	3216	4248	3238	2788	3215	3303	0
ESCO1651AAE9_00600	0	0	0	0	0	0	67	64	58	43	61	54	389	271	351	376	467	344	911	728	1102	986	1003	828	990	1065	1227	977	1097	868	977	873	1154	1086	1000	914	753	1044	886	1021	1161	1198	1038	1309	1046	821	998	1077	0
ESCO1651AAE9_00601	0	0	0	0	0	0	121	133	142	105	119	100	735	491	692	679	862	661	1676	1417	2102	1799	1897	1496	1849	2027	2302	1798	1973	1581	1865	1561	2169	2085	1852	1651	1399	1769	1633	1827	2154	2326	1983	2477	1986	1525	1869	2105	0
ESCO1651AAE9_00602	0	0	0	0	0	0	237	262	222	178	165	213	1216	934	1228	1365	1590	1170	3058	2566	3844	3175	3325	2630	3421	3921	3991	3163	3608	2889	3439	2943	3881	3797	3399	2987	2432	3374	2924	3331	4173	4340	3621	4677	3642	2843	3546	3810	0
ESCO1651AAE9_00603	0	0	0	0	0	0	244	191	168	181	206	221	1453	1072	1195	1386	1475	1130	2929	2446	3437	3218	3003	2767	3192	3335	3906	2899	3534	3066	3658	2753	3184	3287	3190	3198	2401	3194	2694	3490	3406	3738	3181	3853	3134	2571	3282	3412	0
ESCO1651AAE9_00604	0	0	0	0	0	0	189	178	170	173	202	180	1108	936	1020	1076	1168	829	2402	1911	2752	2556	2412	2212	2469	2605	3266	2406	2862	2511	2899	2285	2564	2443	2497	2456	1884	2635	2203	2847	2721	2943	2461	3137	2492	2024	2542	2928	0
ESCO1651AAE9_00605	0	0	0	0	0	0	121	94	115	79	112	104	811	665	672	729	811	576	1701	1293	1890	1775	1711	1578	1672	1704	2261	1690	1904	1746	2001	1456	1765	1587	1761	1752	1224	1818	1527	1960	1939	1906	1613	2245	1744	1450	1690	1938	0
ESCO1651AAE9_00606	0	0	0	0	0	0	270	221	255	186	272	238	1724	1266	1496	1496	1767	1197	3443	2690	4126	3870	3661	3307	3607	3861	4415	3490	4224	3563	4227	3222	3885	3684	3699	3595	2737	3812	3277	4059	4193	4476	3791	4810	3605	3136	3757	4203	0
ESCO1651AAE9_00607	0	0	0	0	0	0	306	242	279	232	269	244	1979	1611	1690	1787	1992	1405	4085	3116	4771	4499	4264	3688	4261	4471	5470	4115	4673	4197	5010	3794	4428	4367	4337	4249	3055	4481	3781	4732	4860	5120	4263	5574	4286	3638	4268	4676	0
ESCO1651AAE9_00608	0	0	0	0	0	0	82	71	62	65	89	53	483	332	459	461	481	390	1009	821	1267	1136	1045	964	1039	1134	1394	967	1218	1085	1239	1006	1130	1139	1000	1078	832	1105	896	1124	1269	1347	1143	1428	1086	941	1062	1203	0
ESCO1651AAE9_00609	0	0	0	0	0	0	80	64	75	62	89	72	528	404	461	523	555	382	1104	892	1306	1181	1210	979	1122	1194	1437	1054	1206	1162	1312	998	1153	1118	1117	1087	847	1209	1004	1228	1338	1314	1171	1451	1097	952	1127	1270	0
ESCO1651AAE9_00610	0	0	0	0	0	0	166	163	156	116	166	159	1104	883	969	1047	1122	842	2341	1778	2710	2409	2480	2092	2359	2645	3056	2295	2663	2326	2766	2256	2532	2520	2465	2329	1778	2580	2206	2626	2627	2874	2335	3151	2386	1992	2457	2704	0
ESCO1651AAE9_00611	0	0	0	0	0	0	209	180	203	170	209	200	1406	1102	1220	1318	1390	1091	2871	2296	3309	3075	3073	2781	2963	3103	3869	2746	3433	2966	3528	2718	3089	2968	3099	2977	2289	3131	2657	3251	3152	3468	2961	3790	2951	2446	3112	3410	0
ESCO1651AAE9_00612	0	0	0	1	0	0	84	49	61	45	66	74	439	388	382	388	417	312	936	665	1012	1002	971	955	898	916	1235	910	1093	1005	1182	866	893	839	958	1032	714	997	874	1111	1030	1013	933	1208	887	789	942	1056	0
ESCO1651AAE9_00613	0	0	0	0	0	0	111	96	102	80	105	116	691	590	591	712	759	519	1463	1128	1679	1580	1479	1478	1523	1498	1927	1432	1763	1541	1922	1356	1525	1445	1609	1672	1159	1666	1312	1698	1688	1819	1516	1975	1420	1273	1524	1784	0
ESCO1651AAE9_00614	0	0	0	0	0	0	148	128	155	103	131	145	913	742	856	891	996	758	1958	1609	2286	2139	2100	1915	2017	2130	2713	1957	2288	2090	2510	1898	2070	2102	2105	2110	1536	2219	1803	2336	2225	2404	2116	2585	1998	1742	2103	2357	0
ESCO1651AAE9_00615	0	0	0	0	0	0	65	52	56	37	46	53	412	301	337	341	338	266	815	600	850	828	827	695	753	800	964	726	856	805	976	682	752	763	792	879	615	824	701	832	803	879	788	1005	733	695	749	854	0
ESCO1651AAE9_00616	0	0	0	0	0	0	214	187	164	147	211	202	1369	1087	1109	1119	1246	986	2674	2089	3022	2911	2843	2644	2803	3011	3440	2551	3175	2742	3437	2493	2866	2814	2809	2771	2205	2847	2447	3006	2980	3418	2895	3378	2818	2367	2753	3242	0
ESCO1651AAE9_00617	0	0	0	0	0	0	179	170	182	168	183	203	1405	1064	1173	1269	1302	941	2741	2072	3036	3037	2816	2650	2827	2889	3467	2663	3216	2833	3357	2428	2819	2805	2888	2862	2068	2985	2406	3086	3056	3282	2815	3456	2767	2403	2866	3186	0
ESCO1651AAE9_00618	0	0	0	0	0	0	186	154	133	122	161	131	1093	800	933	1001	1115	814	2253	1862	2767	2435	2454	2164	2361	2476	2981	2299	2830	2430	2836	2097	2499	2537	2388	2394	1776	2492	2168	2649	2627	3068	2493	3122	2505	2002	2502	2818	0
ESCO1651AAE9_00619	0	0	0	0	0	0	106	90	82	66	79	90	559	523	569	544	657	453	1416	1069	1624	1534	1479	1191	1389	1542	1746	1413	1604	1325	1701	1217	1499	1481	1472	1373	1053	1493	1292	1545	1727	1671	1420	1873	1490	1243	1506	1596	0
ESCO1651AAE9_00620	0	0	0	0	0	0	142	128	133	105	125	135	851	656	764	769	850	627	1747	1356	2092	1939	1947	1713	1889	1995	2319	1700	2025	1948	2272	1686	1978	1899	1883	1956	1471	1860	1695	2153	2140	2222	1970	2379	1852	1649	1906	2198	0
ESCO1651AAE9_00621	0	0	0	0	0	0	104	117	95	104	119	115	811	655	737	764	818	598	1851	1317	1883	1850	1835	1607	1737	1792	2238	1660	2061	1844	2174	1546	1781	1656	1930	1725	1256	1834	1576	2036	2019	1890	1744	2193	1747	1523	1807	1851	0
ESCO1651AAE9_00622	0	0	0	0	0	0	124	119	111	80	119	119	872	694	747	770	804	625	1726	1271	1870	1847	1787	1588	1723	1759	2241	1636	1964	1846	2024	1597	1734	1678	1695	1759	1240	1840	1578	1960	1898	2025	1738	2149	1732	1438	1779	2025	0
ESCO1651AAE9_00623	0	0	0	0	0	0	159	127	150	97	107	136	984	786	792	853	985	717	1904	1575	2185	2095	2098	1798	1980	2158	2560	1906	2377	2073	2390	1839	2083	2007	2051	2141	1575	2028	1833	2364	2145	2385	1993	2611	1978	1759	2014	2258	0
ESCO1651AAE9_00624	0	0	0	0	0	0	336	298	296	231	291	292	2141	1809	1836	1878	2109	1497	4200	3189	4750	4717	4504	4129	4266	4715	5689	4196	4983	4456	5344	3986	4396	4343	4515	4656	3240	4686	3915	5187	4594	5095	4445	5271	4268	3655	4343	5023	0
ESCO1651AAE9_00625	0	0	0	0	0	0	69	75	41	41	61	58	410	371	386	383	438	291	814	678	989	871	902	812	882	867	1141	862	1025	954	1072	765	928	869	942	930	655	950	760	1026	947	1075	911	1081	867	790	957	1019	0
ESCO1651AAE9_00626	0	0	0	0	0	0	113	93	105	105	125	122	731	589	645	685	781	571	1574	1190	1831	1641	1674	1471	1609	1672	1984	1554	1868	1582	1819	1452	1742	1705	1648	1502	1201	1653	1503	1846	1868	1965	1592	1949	1649	1285	1618	1836	0
ESCO1651AAE9_00627	0	0	0	0	0	0	110	90	92	83	97	95	692	528	556	567	703	474	1327	1010	1442	1424	1377	1296	1384	1379	1792	1382	1608	1407	1673	1200	1405	1390	1356	1426	1055	1411	1249	1512	1529	1634	1423	1701	1347	1147	1456	1526	0
ESCO1651AAE9_00628	0	0	0	0	0	0	258	169	191	154	176	173	1248	1040	1160	1102	1288	922	2529	1949	2839	2795	2595	2500	2572	2852	3346	2548	2978	2789	3100	2383	2805	2655	2625	2714	2027	2825	2384	2976	2857	3121	2740	3363	2563	2210	2604	3162	0
ESCO1651AAE9_00629	0	0	0	0	0	0	125	115	106	88	97	93	804	605	620	649	774	523	1539	1212	1992	1710	1726	1557	1660	1688	2152	1507	1904	1638	1947	1470	1697	1733	1644	1681	1246	1804	1417	1768	1766	1975	1628	2051	1600	1423	1671	1789	0
ESCO1651AAE9_00630	0	0	0	0	0	0	64	56	59	48	72	62	488	407	428	432	493	316	1003	729	1086	1139	1068	909	1026	968	1324	974	1185	1033	1199	936	1001	921	1097	990	672	1051	917	1189	1096	1120	959	1267	894	848	1048	1096	0
ESCO1651AAE9_00631	0	0	0	0	0	0	59	36	50	30	48	48	363	299	284	292	347	241	699	480	744	767	713	701	710	657	906	707	818	674	893	638	658	599	767	801	517	775	651	854	751	794	691	831	678	547	742	727	0
ESCO1651AAE9_00632	0	0	0	0	0	0	45	35	42	36	47	32	290	238	269	260	255	212	629	496	672	666	631	577	596	602	748	530	686	576	799	554	585	568	644	654	453	620	541	696	637	713	649	770	557	504	607	672	0
ESCO1651AAE9_00633	0	0	0	0	0	0	77	57	42	52	66	68	447	348	366	388	416	302	880	659	932	936	891	805	843	923	1084	848	973	897	1097	767	875	823	911	903	641	870	757	981	922	1030	851	1098	861	726	879	1039	0
ESCO1651AAE9_00634	0	0	0	0	0	0	84	91	86	67	80	73	575	484	510	512	599	415	1198	968	1344	1348	1241	1132	1238	1263	1554	1122	1380	1242	1454	1105	1268	1308	1220	1196	977	1333	1146	1376	1319	1504	1250	1470	1200	1039	1199	1367	0
ESCO1651AAE9_00635	0	0	0	0	0	0	172	109	163	115	155	156	1028	857	881	888	945	688	1894	1577	2207	2176	2038	1978	2084	2041	2627	1870	2320	2055	2556	1819	2060	2054	2136	2192	1513	2180	1794	2300	2266	2409	2032	2514	2000	1695	2100	2363	0
ESCO1651AAE9_00636	0	0	0	0	0	0	177	149	119	111	112	152	971	769	833	853	878	647	1801	1397	2121	2043	1916	1826	1943	1975	2535	1809	2247	2003	2313	1701	1981	1901	1912	2023	1478	1999	1685	2189	2120	2336	2029	2385	1847	1631	1940	2200	0
ESCO1651AAE9_00637	0	0	0	0	0	0	144	142	153	121	155	145	991	757	841	922	1001	838	1969	1568	2242	2282	2088	1981	2067	2116	2753	2088	2508	2237	2604	1883	2144	2133	2223	2210	1558	2243	1827	2447	2347	2508	2139	2631	2100	1737	2135	2421	0
ESCO1651AAE9_00638	0	0	0	0	0	0	146	134	115	108	135	129	879	743	820	761	895	686	1862	1433	2061	1954	1896	1748	1931	1993	2451	1856	2064	1913	2325	1659	1954	1935	1966	1923	1438	1971	1665	2037	2087	2239	1885	2424	1897	1602	1849	2019	0
ESCO1651AAE9_00639	0	0	0	0	0	0	129	109	97	74	90	100	650	567	633	641	750	520	1393	1125	1715	1589	1536	1233	1514	1620	1913	1538	1677	1432	1630	1349	1702	1652	1625	1442	1121	1668	1355	1605	1838	1777	1526	1978	1550	1257	1512	1690	0
ESCO1651AAE9_00640	0	0	0	0	0	0	243	224	214	195	232	257	1553	1374	1298	1432	1485	1209	3172	2566	3724	3474	3379	2896	3335	3613	4169	3115	3710	3325	3934	2983	3353	3491	3483	3359	2672	3544	2931	3579	3632	3903	3315	4174	3389	2801	3370	3861	0
ESCO1651AAE9_00641	0	0	0	0	0	0	369	288	304	240	328	333	2210	1817	1829	2024	2130	1602	4319	3554	5010	4830	4674	4315	4689	5142	5857	4397	5360	4660	5638	4208	4778	4913	4666	4924	3705	5040	4246	5304	5012	5679	4823	5929	4849	3966	4742	5401	0
ESCO1651AAE9_00642	0	0	0	0	0	0	230	220	171	174	177	204	1283	1055	1179	1236	1357	935	2731	2183	3140	2953	2936	2594	2959	3167	3684	2757	3433	2852	3370	2590	3206	3164	2836	2921	2192	3166	2655	3036	3163	3528	3079	3715	2988	2447	2886	3342	0
ESCO1651AAE9_00643	0	0	0	0	0	0	400	351	344	297	351	374	2583	2220	2203	2434	2562	1880	5304	4222	6161	5831	5451	5070	5535	5960	6902	5289	6447	5499	6796	5010	5746	5764	5766	5672	4293	5987	5066	6013	6140	6901	5658	6965	5560	4881	5784	6348	0
ESCO1651AAE9_00644	0	0	0	0	0	0	71	42	51	59	44	65	425	352	358	364	463	324	917	679	1104	914	931	827	968	986	1149	897	1061	849	947	785	980	1023	877	888	691	1013	821	952	991	1137	951	1140	920	782	888	1096	0
ESCO1651AAE9_00645	0	0	0	0	0	0	162	151	134	136	155	162	1155	1003	941	980	1074	861	2266	1826	2628	2550	2357	2230	2492	2665	3096	2277	2859	2452	2892	2144	2543	2496	2507	2484	1873	2593	2101	2684	2728	2787	2442	3127	2442	2060	2464	2747	0
ESCO1651AAE9_00646	0	0	0	0	0	0	69	54	56	53	44	74	437	375	382	376	444	327	955	731	943	996	886	845	927	966	1190	887	1050	900	1136	833	937	957	937	926	707	997	839	1032	1064	1122	894	1174	921	744	976	1075	0
ESCO1651AAE9_00647	0	0	0	0	0	0	438	372	358	331	422	433	2732	2372	2413	2572	2777	2015	5519	4296	6058	6192	5944	5376	5949	5971	7393	5511	6753	5989	7103	5345	5904	5700	5987	6394	4301	6417	5244	6612	6426	6673	5904	7403	5780	4892	5957	6727	0
ESCO1651AAE9_00648	0	0	0	0	0	0	258	196	217	213	254	226	1645	1354	1366	1510	1645	1223	3341	2585	3709	3662	3537	3284	3513	3648	4328	3275	3979	3611	4243	3189	3450	3392	3649	3589	2631	3661	3135	3945	3817	4190	3530	4307	3371	2837	3423	3992	0
ESCO1651AAE9_00649	0	0	0	0	0	0	99	80	105	67	93	85	603	520	569	563	625	554	1363	1055	1593	1402	1436	1243	1389	1525	1679	1338	1601	1367	1623	1289	1426	1530	1438	1476	1054	1406	1234	1445	1613	1743	1467	1842	1430	1215	1480	1656	0
ESCO1651AAE9_00650	0	0	0	0	0	0	17	17	16	14	16	18	111	86	90	103	111	83	241	177	223	225	241	200	244	261	282	234	271	240	271	195	249	232	244	230	164	242	213	284	263	278	210	299	235	192	252	279	0
ESCO1651AAE9_00651	0	0	0	0	0	0	290	242	246	218	234	248	1724	1318	1476	1562	1840	1327	3603	2928	4243	3915	3864	3459	3840	4175	4661	3580	4408	3743	4536	3456	4019	3990	3842	3887	2910	4301	3483	4287	4197	4741	3952	4962	3969	3382	3845	4374	0
ESCO1651AAE9_00652	0	0	0	0	0	0	316	333	324	313	320	383	2228	1722	2035	2054	2287	1728	4737	3859	5672	4993	4823	4188	5108	5708	5950	5032	5518	4673	5547	4503	5479	5406	5149	4755	3890	5297	4582	5417	5935	6167	5174	6688	5184	4230	5130	5583	0
ESCO1651AAE9_00653	0	0	0	0	0	0	13	19	20	17	11	12	138	98	105	108	121	92	264	217	306	324	289	232	300	323	354	249	307	255	315	243	293	320	274	281	196	313	257	314	342	318	303	372	294	250	307	349	0
ESCO1651AAE9_00654	0	0	0	0	0	0	63	52	56	52	52	71	383	346	357	357	408	318	831	686	993	900	840	746	875	918	1121	837	1028	871	1026	814	914	898	922	865	669	938	732	939	1038	1040	885	1132	904	722	928	1009	0
ESCO1651AAE9_00655	0	0	1	0	0	0	218	202	228	205	204	213	1622	1214	1314	1465	1548	1073	3231	2460	3583	3422	3237	3023	3381	3475	4125	3082	3798	3266	3777	3011	3465	3457	3360	3211	2523	3572	2939	3542	3618	3924	3376	4133	3317	2761	3434	3708	0
ESCO1651AAE9_00656	0	0	0	0	0	0	188	135	135	124	142	125	930	835	895	951	997	739	2067	1609	2283	2233	2125	1949	2200	2284	2730	2063	2439	2081	2431	1937	2176	2064	2216	2179	1572	2303	1791	2402	2382	2444	2101	2693	2085	1753	2153	2351	0
ESCO1651AAE9_00657	0	0	0	0	0	0	333	335	301	241	283	302	2261	1826	1861	1995	2237	1672	4500	3694	5197	5097	4901	4267	4768	5087	6077	4241	5542	4787	5599	4261	4804	4860	4791	4884	3521	5155	4384	5283	5265	5591	4828	6121	4706	3898	4781	5244	0
ESCO1651AAE9_00658	0	0	0	0	0	0	160	132	138	126	160	130	933	836	879	865	1005	728	2114	1646	2322	2195	2209	1848	2120	2315	2726	2118	2401	2087	2444	1920	2235	2330	2100	2098	1584	2272	1819	2278	2485	2559	2155	2799	2150	1820	2161	2406	0
ESCO1651AAE9_00659	0	0	0	0	0	0	81	69	71	51	69	67	466	369	407	390	471	338	977	754	1104	1030	997	867	956	1056	1295	951	1157	946	1101	910	1013	1022	956	956	720	1056	889	1036	1094	1279	992	1235	940	859	977	1147	0
ESCO1651AAE9_00660	0	0	0	0	0	0	125	86	81	66	98	110	621	509	532	492	630	468	1204	965	1428	1313	1270	1207	1185	1400	1583	1278	1435	1261	1556	1193	1282	1356	1295	1317	945	1336	1195	1423	1442	1404	1260	1704	1276	1052	1217	1428	0
ESCO1651AAE9_00661	0	0	0	0	0	0	260	253	231	211	287	247	1768	1441	1444	1561	1729	1338	3650	2818	4144	3844	3675	3373	3709	4054	4745	3543	4256	3693	4461	3379	3849	3865	3820	3853	2710	4020	3221	4063	4154	4489	3870	4780	3803	3180	3865	4388	0
ESCO1651AAE9_00662	0	0	0	0	0	0	209	180	169	142	171	178	1301	1132	1157	1116	1289	977	2618	2045	3036	2957	2843	2477	2750	2959	3465	2691	3240	2792	3360	2451	2978	2757	2813	2867	2102	3035	2441	3062	3137	3186	2835	3567	2745	2336	2784	3086	0
ESCO1651AAE9_00663	0	0	0	0	0	0	154	148	134	124	192	183	1155	968	968	1046	1140	885	2455	1910	2754	2628	2560	2262	2493	2634	3088	2404	2835	2594	3009	2156	2532	2530	2559	2572	1890	2532	2123	2776	2735	3016	2565	3307	2469	2227	2436	2809	0
ESCO1651AAE9_00664	0	0	0	0	0	0	28	29	28	26	34	33	253	210	207	199	228	168	507	377	526	552	527	487	483	521	677	432	544	553	620	451	478	438	500	570	386	514	418	584	605	528	480	654	459	442	497	535	0
ESCO1651AAE9_00665	0	0	0	0	0	0	53	42	50	50	65	62	377	343	320	334	378	268	766	611	816	854	788	725	741	814	994	773	852	805	901	708	768	813	793	787	599	823	735	980	885	900	821	957	746	638	793	934	0
ESCO1651AAE9_00666	0	0	0	0	0	0	186	168	195	135	208	187	1255	1000	1004	1119	1260	962	2603	2049	3043	2795	2726	2459	2673	2935	3449	2581	3059	2618	3137	2459	2781	2855	2767	2820	2019	2906	2375	3094	2864	3372	2792	3648	2603	2336	2797	3262	0
ESCO1651AAE9_00667	0	0	0	0	0	0	63	50	52	43	67	41	343	320	326	327	391	308	718	592	854	830	760	729	806	851	967	778	937	811	938	685	831	800	797	797	639	753	721	888	871	956	828	1024	745	640	792	865	0
ESCO1651AAE9_00668	0	0	0	0	0	0	229	194	197	174	235	209	1513	1199	1210	1323	1499	1124	2880	2365	3289	3250	3273	2947	3075	3271	3843	3059	3520	3144	3834	2653	3095	3238	3166	3127	2314	3267	2578	3591	3402	3750	3243	3911	3192	2657	3183	3568	0
ESCO1651AAE9_00669	0	0	0	0	0	0	68	44	51	35	60	42	341	304	321	325	343	266	731	553	789	810	764	713	795	762	940	694	804	751	832	689	774	752	748	730	584	776	672	844	840	868	741	975	702	637	767	825	0
ESCO1651AAE9_00670	0	0	0	0	0	0	54	37	45	55	51	47	323	284	296	308	356	265	623	506	718	732	747	652	757	746	854	638	853	727	890	607	735	671	674	723	505	739	608	776	771	862	711	878	694	625	714	829	0
ESCO1651AAE9_00671	0	0	0	0	0	0	121	92	102	94	127	109	794	617	614	720	721	557	1504	1159	1630	1738	1556	1462	1595	1589	1969	1415	1721	1512	1889	1372	1624	1585	1710	1625	1244	1698	1430	1805	1645	1854	1580	1940	1541	1266	1583	1729	0
ESCO1651AAE9_00672	0	0	0	0	0	0	100	73	86	85	95	82	619	513	525	574	609	435	1194	989	1479	1379	1325	1207	1295	1282	1619	1184	1424	1277	1565	1126	1257	1268	1290	1334	936	1353	1174	1467	1411	1584	1332	1657	1248	1116	1254	1529	0
ESCO1651AAE9_00673	0	0	0	0	0	0	150	125	125	103	125	124	933	655	815	765	916	666	1790	1396	2041	2021	1864	1783	1937	1849	2384	1806	2118	1913	2253	1648	2036	1886	1822	1934	1522	2020	1713	2177	2027	2294	2018	2346	1853	1641	1899	2156	0
ESCO1651AAE9_00674	1	0	0	0	0	0	151	141	143	119	145	145	1086	799	856	902	1025	763	2206	1676	2389	2301	2233	2030	2071	2340	2635	2030	2530	2165	2593	1991	2189	2258	2203	2293	1673	2321	1948	2443	2436	2777	2305	2783	2142	1819	2266	2521	0
ESCO1651AAE9_00675	0	0	0	0	0	0	185	178	160	151	197	203	1254	1003	1050	1127	1278	929	2617	2010	2840	2860	2596	2388	2659	2823	3363	2504	2949	2630	3099	2382	2826	2745	2592	2798	1993	2795	2382	3010	2887	3241	2757	3471	2651	2232	2749	3069	0
ESCO1651AAE9_00676	0	0	0	0	0	0	221	195	162	144	202	197	1171	959	1076	1156	1224	949	2563	2055	2953	2837	2605	2361	2588	2896	3286	2515	3007	2633	3066	2375	2703	2684	2710	2559	2005	2759	2365	2882	2903	3243	2784	3375	2588	2256	2631	3170	0
ESCO1651AAE9_00677	0	0	0	0	0	0	112	100	98	71	96	104	676	544	596	692	625	520	1378	1097	1597	1594	1419	1306	1437	1504	1810	1420	1677	1370	1706	1267	1538	1534	1384	1460	1094	1590	1215	1623	1656	1693	1495	1833	1433	1239	1489	1622	0
ESCO1651AAE9_00678	0	0	0	0	0	0	106	95	92	89	113	97	650	556	591	592	738	498	1464	1124	1672	1539	1495	1379	1489	1594	1808	1429	1694	1418	1675	1345	1620	1506	1532	1455	1095	1584	1344	1734	1695	1775	1617	2052	1513	1255	1512	1779	0
ESCO1651AAE9_00679	0	0	0	0	0	0	100	76	98	69	69	96	559	440	519	574	578	454	1200	990	1449	1431	1283	1175	1223	1299	1575	1235	1468	1335	1474	1129	1300	1293	1281	1310	911	1388	1128	1358	1463	1501	1348	1617	1265	1050	1249	1437	0
ESCO1651AAE9_00680	0	0	0	0	0	0	146	94	111	93	107	124	828	702	707	745	835	581	1652	1308	1912	1847	1737	1690	1669	1859	2195	1584	1969	1665	2043	1637	1802	1750	1765	1759	1372	1761	1521	1944	1895	2030	1816	2182	1658	1460	1755	1976	0
ESCO1651AAE9_00681	0	0	0	0	0	0	307	226	247	215	238	259	1741	1443	1447	1617	1755	1384	3581	2754	3975	3839	3773	3463	3748	3802	4697	3442	4141	3632	4348	3311	3750	3705	3784	3746	2790	3908	3204	4121	3965	4413	3679	4658	3665	3026	3717	4169	0
ESCO1651AAE9_00682	0	0	0	0	0	0	59	60	47	36	53	64	352	280	302	355	394	269	782	542	824	782	822	726	805	850	998	730	925	837	999	667	822	841	818	808	594	881	721	851	860	995	824	1042	727	705	789	948	0
ESCO1651AAE9_00683	0	0	0	0	0	0	83	75	76	78	91	91	535	474	480	564	576	392	1152	920	1270	1289	1242	1139	1277	1284	1505	1166	1380	1194	1483	1057	1243	1208	1258	1169	873	1189	1029	1378	1290	1419	1115	1539	1139	1072	1200	1378	0
ESCO1651AAE9_00684	0	0	0	0	0	0	163	117	129	108	137	120	1042	844	893	939	949	713	2112	1544	2289	2120	2087	1876	2082	2259	2718	1946	2347	2221	2421	1800	2163	2150	2186	2126	1598	2258	1879	2279	2319	2463	2053	2532	2047	1786	2093	2348	0
ESCO1651AAE9_00685	0	0	0	0	0	0	44	36	36	31	38	36	310	240	248	298	297	241	613	514	671	659	622	520	665	652	776	589	749	655	848	592	666	674	691	725	502	667	611	701	699	684	663	802	665	528	660	739	0
ESCO1651AAE9_00686	0	0	0	0	0	0	154	142	114	84	89	129	848	631	748	779	835	641	1720	1360	1945	1856	1836	1740	1833	1962	2248	1707	1996	1781	2113	1612	1874	1854	1807	1823	1343	1853	1585	2103	1971	2159	1921	2276	1759	1538	1861	2123	0
ESCO1651AAE9_00687	0	0	0	0	0	0	91	77	89	44	83	95	636	553	542	552	600	466	1290	896	1492	1369	1346	1279	1263	1389	1717	1184	1463	1415	1607	1147	1291	1202	1388	1378	976	1428	1166	1454	1387	1472	1263	1630	1242	1086	1312	1501	0
ESCO1651AAE9_00688	0	0	0	0	0	0	110	91	114	94	117	102	757	578	581	644	691	520	1550	1118	1679	1588	1520	1347	1442	1518	1869	1407	1623	1485	1820	1255	1482	1483	1557	1529	1035	1533	1258	1698	1619	1780	1451	1908	1439	1228	1495	1628	0
ESCO1651AAE9_00689	0	0	0	0	0	0	463	406	382	352	414	429	2834	2266	2581	2602	2804	2170	5895	4571	6470	6359	6181	5630	6001	6355	7606	5853	6801	6254	7175	5390	6175	6106	6181	6062	4484	6404	5359	6971	6576	7235	6117	7671	6119	5205	6210	6890	0
ESCO1651AAE9_00690	0	0	0	0	0	0	167	173	140	145	164	147	1150	852	966	1022	1137	812	2213	1774	2573	2379	2300	2181	2398	2537	2881	2214	2747	2312	2699	2109	2300	2464	2411	2349	1788	2390	2070	2553	2469	3049	2405	3000	2305	2051	2306	2716	0
ESCO1651AAE9_00691	0	0	0	0	0	0	772	694	655	561	713	707	4783	3978	3980	4371	4844	3535	9559	7598	10982	10573	10283	9683	10162	10638	12719	9532	11586	10464	12239	9139	10269	10266	10145	10634	7476	10498	8969	11226	10965	12180	10137	12500	10157	8614	10177	11555	0
ESCO1651AAE9_00692	0	0	0	0	0	0	232	191	168	145	199	201	1433	1211	1139	1214	1339	983	2634	2051	2986	2934	2875	2685	2701	2853	3536	2488	3296	2911	3446	2546	2744	2640	2839	2924	2097	2977	2527	3231	3037	3238	2807	3401	2682	2342	2777	3301	0
ESCO1651AAE9_00693	0	0	0	0	0	0	41	60	69	41	54	54	369	277	325	378	435	318	781	631	873	866	889	706	811	921	971	782	916	806	999	783	954	883	853	830	627	848	762	882	843	1032	851	1068	857	728	857	867	0
ESCO1651AAE9_00694	0	0	0	0	0	0	141	123	115	86	116	100	774	690	736	766	868	606	1697	1275	1932	1805	1758	1574	1746	1814	2227	1628	1955	1782	2073	1544	1809	1759	1850	1729	1295	1802	1592	1931	1955	2035	1740	2239	1745	1368	1742	2041	0
ESCO1651AAE9_00695	0	0	0	0	0	0	86	62	69	54	94	67	559	483	453	471	542	434	1080	914	1250	1249	1204	1067	1191	1276	1456	1068	1336	1193	1381	1045	1156	1262	1180	1181	857	1330	1043	1315	1213	1385	1207	1498	1140	969	1156	1341	0
ESCO1651AAE9_00696	0	0	0	0	0	0	115	92	88	81	101	105	707	641	574	723	677	540	1458	1090	1521	1526	1450	1365	1478	1437	1896	1362	1722	1591	1835	1328	1471	1386	1467	1586	1078	1488	1281	1707	1567	1778	1519	1759	1395	1203	1462	1688	0
ESCO1651AAE9_00697	0	0	0	0	0	0	113	79	78	61	97	104	606	468	503	530	618	448	1173	924	1299	1237	1237	1171	1260	1225	1517	1104	1452	1315	1503	1115	1239	1161	1239	1317	919	1260	1063	1390	1244	1478	1252	1477	1047	968	1227	1347	0
ESCO1651AAE9_00698	0	0	0	0	0	0	241	255	240	204	225	241	1720	1344	1407	1472	1510	1267	3263	2562	3616	3502	3616	3231	3413	3714	4182	3167	4048	3497	4215	3041	3660	3627	3499	3623	2571	3564	2990	3798	3811	4276	3556	4267	3621	2946	3637	4063	0
ESCO1651AAE9_00699	0	0	0	0	0	0	205	213	177	189	173	189	1270	988	1069	1071	1250	1039	2615	2113	3086	2877	2692	2472	2876	3078	3465	2607	3313	2728	3236	2501	3046	2976	2778	2798	2164	2903	2526	3005	3144	3533	2971	3583	2839	2406	2747	3305	0
ESCO1651AAE9_00700	0	0	0	0	0	0	177	132	155	111	149	155	990	838	832	942	1031	687	2052	1557	2416	2333	2170	1868	2044	2177	2591	1932	2395	2075	2542	1904	2185	2136	2291	2088	1537	2154	1833	2339	2454	2320	2205	2625	2126	1793	2080	2279	0
ESCO1651AAE9_00701	0	0	0	0	0	0	307	240	260	218	259	284	1687	1461	1529	1518	1687	1297	3643	2884	4093	3934	3768	3409	3802	4078	4486	3566	4425	3760	4476	3438	4024	3933	3868	3824	2891	3964	3460	4331	4151	4431	3773	4840	3853	3125	3803	4299	0
ESCO1651AAE9_00702	0	0	0	0	0	0	86	82	84	63	81	70	603	439	502	504	548	383	1076	848	1258	1267	1164	1120	1107	1196	1458	1090	1323	1160	1328	1060	1246	1165	1254	1162	904	1261	1131	1322	1260	1402	1098	1456	1107	969	1216	1317	0
ESCO1651AAE9_00703	0	0	0	0	0	0	105	119	112	77	122	113	755	621	678	715	751	565	1600	1202	1779	1656	1597	1476	1626	1665	2072	1521	1796	1531	1850	1468	1710	1653	1649	1687	1280	1683	1388	1829	1821	1959	1673	2183	1582	1376	1599	1873	0
ESCO1651AAE9_00704	0	0	0	0	0	0	13	0	0	4	10	31	109	74	65	49	67	56	163	131	136	197	166	168	143	122	246	169	196	146	194	138	141	117	182	164	88	159	112	201	152	156	105	169	161	130	164	140	0
ESCO1651AAE9_00705	0	0	0	0	0	0	94	79	82	56	69	64	589	463	467	503	580	447	1140	915	1328	1197	1278	1059	1163	1249	1501	1092	1399	1208	1384	1039	1186	1198	1220	1246	864	1211	1119	1290	1323	1395	1252	1437	1170	1003	1185	1331	0
ESCO1651AAE9_00706	0	0	0	0	0	0	93	83	85	70	86	74	545	396	470	470	539	430	1040	917	1263	1207	1165	1075	1173	1271	1492	1122	1328	1157	1401	1012	1269	1279	1254	1145	880	1230	1050	1253	1225	1391	1157	1415	1144	916	1118	1309	0
ESCO1651AAE9_00707	0	0	0	0	0	0	217	246	183	186	214	222	1525	1044	1217	1308	1455	1029	2877	2309	3440	3082	3156	2764	3140	3401	3789	2949	3413	3221	3639	2731	3288	3264	3170	3201	2285	3349	2806	3411	3538	3809	3151	3957	3063	2690	3148	3638	0
ESCO1651AAE9_00708	0	0	0	0	0	0	94	60	68	73	89	81	496	370	473	465	552	372	1014	784	1218	1150	1109	1047	1125	1155	1384	1075	1211	1081	1311	942	1207	1137	1116	1089	831	1140	1055	1201	1278	1373	1161	1426	1090	924	1120	1256	0
ESCO1651AAE9_00709	0	0	0	0	0	0	277	231	229	174	236	224	1535	1212	1401	1496	1609	1197	3144	2510	3642	3596	3429	2952	3369	3523	4276	3150	3759	3405	3943	2988	3302	3312	3308	3469	2509	3541	2992	3782	3736	3963	3428	4187	3320	2734	3211	3748	0
ESCO1651AAE9_00710	0	0	0	0	0	0	255	199	211	188	221	202	1421	1165	1285	1289	1431	1079	2955	2323	3537	3278	3245	2930	3141	3435	3917	2957	3568	3034	3702	2803	3283	3292	3181	3070	2346	3336	2812	3369	3494	3830	3256	4043	3254	2620	3200	3653	0
ESCO1651AAE9_00711	0	0	0	0	0	0	213	179	176	144	170	206	1205	1002	1070	1120	1247	918	2648	2058	2931	2677	2783	2454	2660	2891	3297	2607	3026	2575	3066	2366	2836	2794	2710	2694	1923	2903	2381	2887	2925	3278	2729	3578	2832	2272	2810	3059	0
ESCO1651AAE9_00712	0	0	0	0	0	0	106	106	109	77	105	116	696	567	624	710	744	609	1596	1294	1921	1726	1741	1376	1790	1830	2044	1694	1880	1539	1866	1424	1864	1872	1797	1654	1269	1683	1538	1765	1925	2125	1743	2246	1823	1462	1679	2015	0
ESCO1651AAE9_00713	0	0	0	0	0	0	60	53	51	38	54	50	300	252	257	313	319	216	654	545	809	725	715	616	723	703	907	686	790	733	830	646	806	761	736	755	504	704	621	755	809	829	757	933	677	559	682	829	0
ESCO1651AAE9_00714	0	0	0	0	0	0	55	48	42	38	52	56	313	275	301	358	393	277	735	536	866	883	845	705	746	739	945	818	878	755	922	712	875	812	885	753	583	881	712	930	903	872	762	1002	781	664	833	789	0
ESCO1651AAE9_00715	0	0	0	0	0	0	400	354	370	297	421	397	2514	2000	2149	2300	2521	1815	5253	3968	6032	5613	5373	4932	5477	5759	6908	5189	6133	5345	6424	4831	5692	5608	5558	5443	4036	5712	4814	5998	6013	6595	5475	6926	5644	4666	5472	6205	0
ESCO1651AAE9_00716	0	0	0	0	0	0	198	164	144	124	138	182	1131	830	968	1026	1074	847	2222	1703	2436	2410	2302	2088	2349	2362	2935	2118	2625	2399	2690	2117	2367	2379	2350	2487	1742	2460	2023	2535	2468	2675	2292	2998	2265	1960	2225	2650	0
ESCO1651AAE9_00717	0	0	0	0	0	0	42	34	40	26	37	37	281	260	237	281	310	223	601	441	647	599	614	562	584	647	740	589	660	584	691	556	635	608	583	592	470	613	567	707	669	708	597	803	582	544	584	657	0
ESCO1651AAE9_00718	0	0	1	0	0	0	200	184	183	161	202	176	1259	1021	1068	1149	1251	963	2649	2112	3082	2905	2808	2447	2786	2906	3463	2812	3062	2696	3132	2464	2927	2879	2932	2757	2020	2913	2581	2951	3108	3410	2851	3565	2855	2331	2823	3226	0
ESCO1651AAE9_00719	0	0	0	0	0	0	257	249	251	214	241	241	1785	1403	1574	1579	1697	1256	3636	2855	4098	3929	3718	3369	3717	3931	4784	3629	4208	3787	4580	3416	3755	3892	3751	3680	2756	4041	3273	4065	4105	4611	3786	4732	3681	3062	3811	4392	0
ESCO1651AAE9_00720	0	0	0	0	0	0	636	627	629	499	616	640	4265	3581	3678	3892	4508	3164	9027	7021	10143	9813	9449	8645	9447	9726	11621	8773	10400	9527	11249	8091	9645	9174	9607	9534	6879	9729	8277	10477	10219	11302	9349	11730	9213	7955	9249	10576	0
ESCO1651AAE9_00721	0	0	0	0	0	0	258	231	243	192	263	258	1774	1483	1521	1660	1845	1319	3689	2837	4212	3939	3758	3399	3724	3809	4704	3495	4331	3773	4344	3443	3873	3709	3870	3793	2714	3934	3406	4174	4080	4382	3672	4639	3701	3181	3796	4334	0
ESCO1651AAE9_00722	0	0	0	0	0	0	91	78	77	63	99	82	614	488	498	495	634	436	1245	882	1374	1363	1202	1123	1223	1210	1591	1104	1449	1274	1525	1203	1291	1237	1277	1216	944	1344	1063	1426	1388	1577	1253	1518	1236	1059	1245	1435	0
ESCO1651AAE9_00723	0	0	0	0	0	0	82	75	69	78	92	102	568	479	503	503	618	450	1187	963	1359	1301	1250	1098	1209	1344	1567	1125	1341	1267	1444	1143	1251	1263	1188	1255	922	1317	994	1309	1378	1507	1330	1557	1200	1032	1314	1467	0
ESCO1651AAE9_00724	0	0	0	0	0	0	183	165	142	126	168	162	1189	960	1108	1112	1240	948	2570	1888	2628	2744	2671	2425	2624	2646	3226	2332	2943	2603	3157	2264	2577	2471	2650	2547	1914	2740	2187	2789	2840	3095	2559	3146	2534	2083	2492	2954	0
ESCO1651AAE9_00725	0	0	0	0	0	0	186	172	154	150	176	170	1227	995	1066	1129	1151	885	2446	2012	2798	2708	2684	2439	2615	2741	3211	2421	2959	2592	3096	2213	2635	2543	2614	2670	1999	2719	2313	2901	2764	3182	2695	3265	2564	2220	2582	3108	0
ESCO1651AAE9_00726	0	0	1	0	0	0	435	382	361	336	400	375	2658	2149	2415	2488	2764	1984	5468	4431	6294	5902	5778	5233	5601	6034	7079	5438	6505	5590	6460	5089	5946	5976	5793	5483	4205	5992	5090	6371	6316	6945	5790	7142	5772	4855	5991	6544	0
ESCO1651AAE9_00727	0	0	0	0	0	0	173	155	166	124	159	154	1073	880	1002	930	1068	797	2263	1731	2449	2427	2244	2170	2324	2435	2822	2128	2589	2425	2730	2015	2380	2255	2342	2378	1744	2369	2026	2557	2563	2691	2375	2891	2281	1889	2310	2541	0
ESCO1651AAE9_00728	0	0	0	0	0	0	204	169	178	143	174	181	1101	970	1032	1068	1169	898	2450	2004	2928	2754	2693	2366	2444	2774	3308	2486	2884	2455	2938	2275	2714	2633	2593	2495	1845	2703	2309	2829	2886	3045	2697	3373	2685	2259	2540	2919	0
ESCO1651AAE9_00729	0	0	0	0	0	0	71	76	56	61	97	66	484	413	413	456	528	364	1014	778	1163	1114	1017	998	1040	1097	1335	995	1198	1037	1278	916	1031	1050	1136	1102	795	1106	938	1233	1172	1242	1041	1354	1011	858	1032	1197	0
ESCO1651AAE9_00730	0	0	0	0	0	0	233	224	209	192	206	193	1596	1250	1340	1412	1522	1132	3156	2525	3565	3477	3414	3016	3285	3256	4090	3086	3587	3248	3858	2928	3362	3232	3123	3211	2419	3406	2846	3577	3720	3817	3120	4135	3164	2639	3250	3709	0
ESCO1651AAE9_00731	0	0	0	0	0	0	33	34	34	28	30	35	220	209	219	239	240	191	509	385	567	518	518	497	512	522	639	480	605	529	631	473	512	507	515	576	375	523	406	576	584	664	534	622	517	440	539	585	0
ESCO1651AAE9_00732	0	0	0	0	0	0	266	260	238	203	263	223	1740	1448	1491	1471	1773	1343	3544	2704	3990	3834	3756	3384	3611	3760	4507	3417	4085	3775	4277	3198	3631	3638	3628	3700	2757	3778	3285	3976	3991	4353	3636	4538	3708	3128	3651	4189	0
ESCO1651AAE9_00733	0	0	0	0	0	0	149	128	135	122	141	143	1008	835	875	925	1030	719	2055	1609	2343	2332	2119	1923	2088	2111	2541	1984	2392	2173	2475	1855	2094	2039	2172	2263	1604	2190	1951	2312	2305	2418	1978	2679	2129	1746	2157	2485	0
ESCO1651AAE9_00734	0	0	0	0	0	0	167	180	176	163	174	150	1122	884	962	1037	1124	821	2221	1712	2615	2432	2430	2130	2456	2629	2983	2271	2787	2317	2885	2108	2393	2505	2323	2341	1849	2466	2100	2597	2573	2891	2428	3132	2403	2020	2423	2742	0
ESCO1651AAE9_00735	0	0	0	0	0	0	56	59	62	47	61	54	378	287	333	366	416	295	817	688	1039	932	893	765	898	1003	1137	815	1007	857	1121	807	958	973	854	907	718	924	821	975	955	1131	972	1177	947	840	984	1058	0
ESCO1651AAE9_00736	0	0	0	0	0	0	175	165	174	129	172	161	1108	975	1054	1103	1223	882	2513	1958	2780	2688	2656	2259	2591	2852	3260	2439	2847	2515	3061	2244	2672	2701	2608	2589	1976	2744	2321	2737	2897	3028	2649	3278	2710	2221	2516	2934	0
ESCO1651AAE9_00737	0	0	0	0	0	0	38	27	38	24	32	39	232	205	193	206	248	217	587	395	603	556	528	455	547	528	711	490	550	559	616	457	550	474	551	509	396	553	444	618	637	551	544	632	521	411	583	589	0
ESCO1651AAE9_00738	0	0	0	0	0	0	122	175	111	130	145	121	884	722	823	827	917	691	1911	1524	2134	1999	2048	1638	2020	2205	2454	1877	2179	1893	2277	1815	2157	2194	2101	1895	1483	2135	1794	2196	2344	2486	2006	2625	2099	1662	2105	2379	0
ESCO1651AAE9_00739	0	0	0	0	0	0	207	192	207	158	216	186	1378	1102	1171	1302	1446	1069	2890	2235	3245	3185	3125	2657	3123	3204	3762	2860	3473	3130	3648	2708	3158	3008	3072	2965	2257	3218	2664	3374	3321	3630	3100	3991	3091	2480	3147	3377	0
ESCO1651AAE9_00740	0	0	0	0	0	0	653	572	531	485	584	561	3949	3115	3484	3520	4018	3034	8259	6532	9721	8790	8658	7671	8714	9194	10723	8138	9778	8545	10038	7794	8976	8859	8833	8822	6476	9120	7883	9375	9382	10314	8795	11132	8793	7444	8966	9923	0
ESCO1651AAE9_00741	0	0	0	0	0	0	39	45	29	34	37	30	180	183	216	226	259	196	468	416	638	502	486	438	572	557	632	480	559	504	535	553	637	575	554	525	396	571	511	525	623	705	570	724	550	455	578	602	0
ESCO1651AAE9_00742	0	0	0	0	0	0	69	68	67	56	75	55	417	374	380	395	427	286	840	746	1089	987	926	870	1011	1078	1192	951	1093	925	1070	885	1018	1065	983	980	760	953	870	990	1063	1249	1072	1308	1040	861	988	1126	0
ESCO1651AAE9_00743	0	0	0	0	0	0	199	215	219	165	200	188	1410	1059	1262	1295	1428	998	2947	2291	3456	3224	3110	2808	3092	3301	3799	2976	3515	3101	3609	2751	3308	3247	3222	3144	2428	3272	2722	3362	3389	3732	3150	3969	3111	2668	3226	3423	0
ESCO1651AAE9_00744	0	0	0	0	0	0	222	239	200	219	226	273	1569	1183	1350	1485	1619	1208	3276	2621	3792	3406	3405	2999	3406	3793	4334	3268	4008	3275	3933	3137	3473	3737	3386	3430	2669	3607	3134	3750	3856	4313	3625	4385	3508	2877	3389	3936	0
ESCO1651AAE9_00745	0	0	0	0	0	1	229	179	174	135	197	216	1334	1089	1127	1253	1343	972	2747	2154	3246	2970	2964	2548	2794	3013	3597	2756	3192	2750	3413	2640	2909	2989	2968	2910	2164	3058	2661	3142	3080	3519	2900	3654	2826	2420	2906	3297	0
ESCO1651AAE9_00746	0	0	0	0	0	0	164	135	147	127	143	130	983	763	864	962	1050	704	2130	1686	2503	2144	2171	1967	2232	2343	2824	2111	2478	2112	2530	1955	2300	2312	2336	2185	1652	2490	1983	2437	2506	2645	2268	2968	2194	1779	2252	2646	0
ESCO1651AAE9_00748	0	0	0	0	0	0	6	9	19	7	9	7	72	55	50	73	66	67	145	92	128	137	143	153	154	134	174	112	171	133	186	132	139	113	145	147	94	137	120	157	148	167	156	165	143	117	145	150	0
ESCO1651AAE9_00751	0	0	0	0	0	0	20	19	18	20	30	19	137	122	129	153	177	128	332	258	361	341	359	313	345	373	412	305	366	330	388	320	358	343	325	325	276	356	334	349	390	402	349	424	353	291	364	392	0
ESCO1651AAE9_00752	0	0	0	0	0	0	16	19	20	16	15	15	121	98	104	110	117	94	250	204	308	275	294	229	261	304	344	236	285	263	311	238	286	280	258	268	189	289	245	283	282	325	258	346	258	247	263	297	0
ESCO1651AAE9_00754	0	0	0	0	0	0	146	116	116	107	116	109	765	726	742	767	935	637	1824	1531	2067	1809	1835	1616	1905	2114	2215	1784	2124	1773	2178	1761	2104	1986	1862	1833	1367	1971	1658	1906	2103	2386	1980	2471	2018	1579	1956	2173	0
ESCO1651AAE9_00755	0	0	0	0	0	0	38	29	23	21	24	41	205	179	159	158	174	147	386	303	429	424	419	385	399	430	494	344	442	407	495	350	426	423	461	436	325	418	339	511	465	468	388	490	375	336	399	449	0
ESCO1651AAE9_00756	0	0	0	0	0	0	171	175	159	110	161	177	1063	814	891	957	1019	797	2210	1864	2691	2362	2329	2031	2286	2549	2774	2252	2732	2211	2750	2131	2497	2485	2396	2282	1852	2416	2134	2478	2538	2896	2542	3079	2349	1996	2300	2677	0
ESCO1651AAE9_00757	0	0	0	0	0	0	100	73	65	69	80	86	551	502	500	492	614	450	1158	942	1320	1269	1231	1069	1252	1321	1497	1180	1434	1247	1503	1115	1205	1211	1291	1281	927	1287	1062	1424	1353	1457	1248	1601	1222	983	1233	1435	0
ESCO1651AAE9_00758	0	0	0	0	0	0	83	100	87	69	97	95	636	546	572	591	667	456	1373	1107	1528	1449	1444	1298	1443	1436	1778	1291	1597	1377	1639	1282	1510	1415	1345	1361	1066	1375	1317	1573	1519	1672	1386	1739	1419	1165	1411	1625	0
ESCO1651AAE9_00759	0	0	0	0	0	0	98	99	97	63	84	88	555	460	500	608	569	452	1244	1091	1489	1347	1329	1122	1289	1373	1566	1162	1547	1198	1478	1183	1347	1429	1376	1347	1005	1466	1224	1476	1579	1645	1378	1727	1347	1089	1363	1506	0
ESCO1651AAE9_00760	0	0	0	0	0	0	233	195	217	174	215	208	1400	1148	1264	1295	1441	1085	3021	2337	3307	3292	3079	2796	3078	3361	3882	2921	3472	3097	3731	2730	3159	3219	3182	3073	2449	3271	2669	3330	3487	3575	3274	4094	3223	2560	3144	3452	0
ESCO1651AAE9_00761	0	0	0	0	0	0	117	92	100	85	101	97	689	585	610	656	751	521	1481	1184	1681	1512	1477	1267	1572	1634	1877	1438	1733	1435	1717	1348	1615	1597	1639	1432	1096	1533	1417	1658	1649	1702	1548	1988	1600	1253	1524	1632	0
ESCO1651AAE9_00762	0	0	0	0	0	0	167	135	146	142	139	155	1061	897	909	902	986	807	2154	1709	2372	2424	2260	2035	2180	2285	2828	1991	2580	2329	2724	2026	2407	2210	2317	2312	1743	2404	1924	2488	2306	2683	2207	2749	2217	1881	2170	2520	0
ESCO1651AAE9_00763	1	0	0	0	0	0	240	222	211	194	199	221	1567	1198	1265	1302	1503	1143	3031	2399	3467	3260	3135	2810	3220	3326	4023	2929	3610	3157	3869	2862	3205	3259	3171	3364	2341	3374	2723	3605	3500	3635	3167	3970	3169	2570	3144	3699	0
ESCO1651AAE9_00764	0	0	0	0	0	0	299	256	240	228	245	257	1732	1402	1509	1504	1737	1325	3592	2957	4141	3980	3834	3396	3797	4343	4731	3606	4360	3761	4404	3325	4146	3931	3964	3691	2885	4201	3367	4221	4421	4578	3867	4872	3879	3186	3707	4344	0
ESCO1651AAE9_00765	0	0	0	0	0	0	92	71	70	52	81	74	466	419	464	479	490	382	1052	806	1152	1184	1184	922	1079	1175	1371	1074	1239	1062	1334	1002	1104	1161	1126	1152	787	1086	1039	1201	1299	1251	1096	1330	1107	905	1123	1155	0
ESCO1651AAE9_00766	0	0	0	0	0	0	42	22	25	21	28	26	182	174	183	173	214	150	403	355	494	494	436	426	469	466	550	393	490	383	539	388	456	431	456	425	350	489	393	473	466	551	462	551	444	341	449	513	0
ESCO1651AAE9_00767	0	0	0	0	0	0	81	83	67	67	90	74	528	494	445	487	540	425	1130	857	1291	1249	1182	991	1190	1241	1457	1087	1361	1097	1436	1025	1197	1169	1297	1183	856	1277	1056	1301	1215	1417	1236	1437	1185	1035	1106	1329	0
ESCO1651AAE9_00768	0	0	0	0	0	0	80	88	80	65	86	70	570	431	476	511	551	390	1146	893	1376	1193	1173	1039	1126	1307	1467	1132	1392	1076	1350	1075	1270	1276	1268	1192	920	1263	1068	1280	1323	1413	1167	1544	1266	1023	1193	1370	0
ESCO1651AAE9_00769	0	0	0	0	0	0	86	56	44	47	63	62	447	407	380	394	477	348	952	706	1019	1051	945	886	945	1044	1202	835	1146	987	1240	909	971	963	1057	996	762	1126	891	1099	1036	1105	979	1293	964	770	989	1157	0
ESCO1651AAE9_00770	0	0	0	0	0	0	208	201	183	160	198	198	1302	1048	1185	1166	1338	968	2724	2289	3166	2976	2971	2605	2961	3171	3566	2749	3251	2840	3428	2586	2984	2992	2941	2975	2177	3127	2592	3168	3240	3622	2907	3742	2885	2393	2974	3339	0
ESCO1651AAE9_00771	0	0	0	0	0	0	108	104	84	77	102	98	724	604	576	646	659	505	1411	1163	1595	1581	1517	1348	1508	1535	1835	1430	1736	1577	1786	1389	1601	1521	1570	1552	1173	1555	1334	1662	1599	1817	1610	1927	1513	1282	1534	1744	0
ESCO1651AAE9_00772	0	2	0	0	0	0	70	61	44	37	53	54	394	338	288	341	369	302	773	609	890	875	794	718	781	814	989	788	958	847	973	778	789	828	850	804	607	875	734	877	845	918	768	999	750	696	828	924	0
ESCO1651AAE9_00773	0	0	0	0	0	0	63	67	55	45	56	66	433	396	383	427	456	360	901	695	1042	1037	997	893	988	1095	1167	978	1097	998	1153	848	988	973	1031	945	727	1060	921	1025	1048	1185	948	1267	983	731	944	1109	0
ESCO1651AAE9_00774	0	0	0	0	0	0	25	16	21	10	25	16	151	114	88	107	140	88	283	221	300	294	304	280	289	273	367	289	315	283	338	283	281	269	308	299	224	282	255	330	314	322	275	330	292	225	261	296	0
ESCO1651AAE9_00775	0	0	0	0	0	0	314	256	288	232	265	268	1753	1508	1559	1651	1780	1409	3827	3063	4486	4150	4100	3500	4147	4546	4938	3948	4626	3932	4603	3818	4381	4380	4232	4108	3177	4269	3558	4293	4643	4998	4254	5278	4157	3564	4049	4556	0
ESCO1651AAE9_00776	0	0	0	0	0	0	73	49	80	52	50	70	421	348	356	364	427	298	799	635	927	846	917	776	863	909	1085	804	996	905	998	792	856	884	873	952	683	869	775	1025	899	933	841	1101	809	681	863	1011	0
ESCO1651AAE9_00777	0	0	0	0	0	0	23	17	13	13	21	16	151	110	146	125	149	118	312	230	343	351	340	302	308	343	389	335	347	319	356	287	314	323	308	344	247	309	285	349	344	357	314	386	311	266	296	359	0
ESCO1651AAE9_00778	0	0	0	0	0	0	85	93	85	70	72	68	598	485	466	505	590	387	1157	870	1258	1327	1175	1093	1181	1295	1468	1121	1369	1195	1459	1121	1269	1172	1270	1198	946	1362	1089	1382	1227	1375	1168	1499	1190	990	1186	1254	0
ESCO1651AAE9_00779	0	0	0	0	0	0	72	78	42	37	51	49	435	301	322	346	354	259	768	618	877	842	790	697	773	936	957	744	914	840	957	747	826	809	819	807	622	848	712	882	880	956	783	1031	818	670	802	936	0
ESCO1651AAE9_00780	0	0	0	0	0	0	90	94	65	62	85	80	655	534	529	546	641	433	1143	1004	1307	1352	1297	1225	1329	1381	1564	1257	1493	1318	1569	1149	1310	1293	1345	1263	1012	1370	1153	1408	1433	1546	1297	1642	1326	1065	1287	1502	0
ESCO1651AAE9_00781	0	0	0	0	0	0	63	40	58	42	55	65	401	371	358	385	400	301	789	607	872	878	881	751	868	860	1111	807	1036	965	1085	708	812	794	887	829	661	886	762	951	858	992	854	1037	801	646	824	930	0
ESCO1651AAE9_00782	0	0	0	0	0	0	48	30	27	37	30	48	270	193	226	209	252	188	500	442	591	625	596	528	533	536	643	542	655	557	706	519	588	555	596	549	415	622	477	632	569	663	568	678	491	440	571	625	0
ESCO1651AAE9_00783	0	0	0	0	0	0	112	96	97	77	108	81	631	525	586	567	661	519	1327	1092	1611	1436	1479	1322	1473	1575	1825	1415	1637	1338	1641	1308	1445	1552	1505	1512	1105	1486	1240	1589	1638	1683	1450	1889	1468	1172	1466	1590	0
ESCO1651AAE9_00784	0	0	0	0	0	0	61	35	36	42	57	36	313	245	265	266	312	214	638	533	695	671	695	638	711	705	797	632	799	690	842	604	694	625	695	670	490	738	608	759	743	755	655	826	651	518	631	701	0
ESCO1651AAE9_00785	0	0	0	0	0	0	69	62	81	44	61	75	451	321	403	429	447	379	933	809	1083	1044	1003	923	1061	1064	1206	950	1171	1051	1174	975	1066	1129	1040	1023	775	1014	890	1089	1081	1183	1015	1222	1004	803	1005	1173	0
ESCO1651AAE9_00786	0	0	0	0	0	0	55	35	41	33	54	50	281	265	245	294	316	226	654	474	635	628	639	563	669	706	814	586	755	647	778	584	671	667	662	620	457	697	577	710	749	741	665	788	653	553	667	702	0
ESCO1651AAE9_00787	0	0	0	0	0	0	24	26	20	14	30	23	193	137	122	131	183	106	332	252	334	359	311	299	327	368	411	260	345	330	422	279	352	323	325	350	216	320	292	405	351	414	347	397	295	277	336	351	0
ESCO1651AAE9_00788	0	0	0	0	0	0	72	56	51	44	51	63	406	382	369	383	453	332	797	687	947	888	927	838	981	992	1087	839	1064	895	1081	799	886	955	958	939	730	936	819	1025	1013	1084	836	1132	826	695	893	1124	0
ESCO1651AAE9_00789	0	0	0	0	0	0	139	94	107	95	120	110	831	628	690	785	835	617	1673	1335	1942	1827	1736	1658	1807	1813	2149	1615	2053	1826	2186	1589	1855	1754	1776	1785	1359	2002	1580	1912	1872	2251	1821	2178	1716	1428	1802	2054	0
ESCO1651AAE9_00790	0	0	0	0	0	0	57	26	40	36	68	42	330	266	291	305	335	242	618	470	754	718	714	666	735	690	833	610	806	735	857	586	677	673	757	698	562	765	593	754	709	779	705	851	658	591	704	716	0
ESCO1651AAE9_00791	0	0	0	0	0	0	49	47	39	39	46	41	307	263	275	298	295	215	695	463	749	704	641	566	699	647	820	619	741	679	789	613	679	655	705	646	476	674	588	723	723	790	661	786	618	575	656	714	0
ESCO1651AAE9_00792	0	0	1	0	0	0	145	139	129	114	148	140	945	763	828	887	915	720	1881	1567	2202	2142	2090	1883	2075	2044	2498	1851	2282	2061	2427	1854	2028	2010	2099	2090	1650	2089	1850	2203	2186	2448	2189	2451	2036	1672	2043	2373	0
ESCO1651AAE9_00793	0	0	0	0	0	0	32	22	22	31	53	27	233	197	222	232	246	180	500	364	559	582	524	497	484	454	645	470	598	528	678	439	522	452	529	557	372	544	440	590	558	548	505	631	439	419	499	562	0
ESCO1651AAE9_00794	0	0	0	0	0	0	91	102	98	59	89	86	614	520	508	563	591	446	1270	905	1348	1373	1297	1225	1313	1297	1643	1242	1443	1296	1567	1173	1188	1226	1352	1330	946	1391	1031	1392	1348	1568	1240	1578	1226	1026	1318	1425	0
ESCO1651AAE9_00795	0	0	0	0	0	0	103	93	95	76	129	106	725	521	585	603	659	514	1424	1169	1579	1526	1414	1333	1482	1532	1808	1393	1777	1454	1755	1313	1497	1476	1468	1566	1162	1557	1312	1720	1621	1778	1447	1840	1447	1161	1518	1672	0
ESCO1651AAE9_00796	0	0	0	0	0	0	62	62	52	49	55	47	379	288	355	341	384	284	760	630	844	877	807	709	838	843	962	740	910	819	972	716	812	792	787	833	632	910	699	815	804	981	833	1036	796	653	786	950	0
ESCO1651AAE9_00797	0	0	0	0	0	0	93	73	68	80	83	76	572	466	525	529	564	403	1167	935	1321	1375	1228	1063	1293	1288	1559	1230	1380	1208	1401	1074	1332	1283	1303	1150	1029	1318	1095	1353	1465	1448	1274	1559	1280	990	1229	1446	0
ESCO1651AAE9_00798	0	0	0	0	0	0	85	96	83	65	79	83	508	467	509	532	559	459	1252	974	1389	1317	1180	1061	1299	1315	1476	1186	1365	1216	1372	1172	1334	1285	1358	1159	928	1280	1107	1322	1441	1505	1289	1567	1252	1044	1257	1420	0
ESCO1651AAE9_00799	0	0	0	0	0	0	40	21	37	19	41	40	286	236	254	278	298	219	578	476	651	708	692	514	602	652	777	590	687	533	700	593	626	621	646	634	418	706	542	720	640	689	579	757	600	508	589	652	0
ESCO1651AAE9_00800	0	0	0	0	0	0	265	255	242	189	223	220	1495	1213	1281	1386	1609	1098	3204	2511	3690	3396	3264	3047	3307	3563	3990	3169	3794	3366	3996	2962	3448	3535	3419	3449	2659	3613	2944	3405	3507	4036	3386	4404	3236	2767	3449	3869	0
ESCO1651AAE9_00801	0	0	0	0	0	0	441	421	399	345	392	441	2784	2260	2452	2509	2844	2158	5831	4582	6697	6354	6139	5564	5993	6517	7487	5834	7048	6079	7082	5495	6371	6439	6014	6240	4736	6487	5310	6702	6583	7356	6362	7902	6125	5174	6178	6968	0
ESCO1651AAE9_00802	0	0	0	0	0	0	102	93	93	83	114	85	618	557	578	623	658	508	1345	1064	1480	1593	1357	1260	1402	1450	1740	1362	1506	1382	1581	1343	1386	1372	1418	1361	996	1538	1249	1489	1528	1662	1436	1793	1372	1137	1429	1513	0
ESCO1651AAE9_00803	0	0	0	0	0	0	107	85	87	67	80	103	630	517	596	600	683	455	1347	1152	1652	1494	1395	1249	1494	1596	1702	1258	1601	1364	1596	1364	1502	1572	1440	1412	1073	1572	1275	1502	1680	1775	1464	1862	1506	1297	1497	1723	0
ESCO1651AAE9_00804	0	0	0	0	0	0	73	61	53	46	43	60	405	312	349	353	409	309	808	690	956	892	826	775	905	968	1050	814	947	858	1010	803	923	942	898	877	699	916	750	951	1012	1041	932	1117	867	770	940	1089	0
ESCO1651AAE9_00805	0	0	0	0	0	0	48	44	32	44	57	50	351	263	275	274	290	231	683	485	744	737	699	619	686	705	849	647	767	693	795	570	695	681	735	761	478	679	628	803	705	835	714	835	689	557	724	811	0
ESCO1651AAE9_00806	0	0	0	0	0	0	47	45	32	32	47	43	280	209	259	238	305	188	608	429	680	638	634	609	641	625	764	528	743	678	770	512	588	603	605	625	489	660	494	754	658	736	649	766	632	535	619	699	0
ESCO1651AAE9_00807	0	0	0	0	0	0	157	129	133	113	124	160	899	791	870	946	1018	778	2116	1691	2358	2335	2135	1899	2180	2362	2556	2083	2447	2196	2569	1996	2248	2248	2348	2192	1597	2289	1963	2384	2564	2547	2219	2825	2090	1928	2189	2526	0
ESCO1651AAE9_00808	0	0	0	0	0	0	182	135	160	163	155	133	1074	882	956	981	1174	819	2213	1907	2696	2465	2373	2156	2377	2547	2959	2321	2635	2368	2698	2112	2442	2481	2452	2444	1801	2448	2171	2664	2629	2794	2395	3137	2432	2009	2447	2796	0
ESCO1651AAE9_00809	0	0	0	0	0	0	43	18	37	25	36	49	255	193	202	202	234	185	512	367	589	580	533	499	552	522	691	521	550	530	597	516	514	518	536	521	412	585	523	591	587	571	497	656	541	466	529	536	0
ESCO1651AAE9_00810	0	0	0	0	0	0	114	101	109	91	122	115	746	626	625	644	738	498	1424	1169	1685	1628	1551	1527	1504	1606	1910	1375	1734	1582	1753	1306	1598	1500	1546	1556	1109	1569	1344	1816	1710	1816	1599	1941	1491	1241	1606	1758	0
ESCO1651AAE9_00811	0	0	0	0	0	0	30	28	46	23	36	34	243	197	203	196	231	182	503	367	519	559	462	445	509	475	641	456	532	523	605	431	476	445	518	521	355	544	470	574	556	620	487	609	494	429	506	590	0
ESCO1651AAE9_00812	0	0	0	0	0	0	303	273	283	241	335	287	2163	1638	1737	1793	2042	1491	3997	3176	4758	4488	4220	3937	4148	4393	5312	3985	4759	4293	5120	3751	4386	4167	4384	4403	3163	4533	3765	4794	4574	5085	4307	5269	3982	3579	4224	4887	0
ESCO1651AAE9_00813	0	0	0	0	0	0	116	95	71	101	98	97	630	516	572	578	628	485	1344	1074	1480	1522	1366	1341	1296	1500	1703	1349	1646	1387	1667	1195	1416	1383	1415	1399	1045	1455	1208	1597	1498	1766	1448	1797	1415	1218	1404	1673	0
ESCO1651AAE9_00814	0	0	0	0	0	0	285	274	274	217	302	236	1957	1606	1645	1751	1917	1416	3840	2879	4302	4331	3961	3890	3809	4064	5099	3692	4506	4089	4723	3498	4022	3700	4200	4084	2856	4120	3583	4600	4284	4547	3893	4908	3764	3274	3854	4430	0
ESCO1651AAE9_00815	0	0	0	0	0	0	193	138	154	128	153	96	975	836	821	908	969	702	2113	1512	2397	2278	2179	2022	2124	2219	2742	1987	2423	2219	2662	1889	2136	2084	2178	2215	1489	2248	1903	2407	2264	2612	2146	2772	2108	1761	2193	2473	0
ESCO1651AAE9_00816	0	0	0	0	0	0	29	26	29	22	40	25	205	168	184	165	208	142	442	305	495	449	415	417	460	414	553	415	521	454	530	381	471	440	446	496	302	486	386	480	516	543	461	576	446	338	451	502	0
ESCO1651AAE9_00817	0	0	0	0	0	0	192	164	168	133	182	173	1083	868	974	991	1133	898	2253	1852	2525	2479	2413	2239	2376	2507	3081	2293	2684	2451	2831	2239	2537	2498	2510	2363	1743	2570	2156	2614	2628	2902	2475	3022	2371	2030	2502	2809	0
ESCO1651AAE9_00818	0	0	0	0	0	0	87	66	67	60	69	79	553	491	489	508	544	401	1140	892	1282	1280	1187	1082	1202	1165	1461	1169	1292	1147	1355	1065	1200	1168	1172	1163	925	1249	1138	1333	1333	1326	1126	1446	1124	1011	1104	1331	0
ESCO1651AAE9_00819	0	0	0	0	0	0	120	148	128	103	139	134	922	794	768	805	963	700	1864	1462	2112	2046	1939	1733	1903	2045	2438	1830	2224	1883	2243	1726	2066	1996	1869	1948	1490	2073	1713	2158	2162	2458	2046	2578	2004	1741	2000	2275	0
ESCO1651AAE9_00820	0	0	0	0	0	0	405	409	363	298	378	377	2605	2057	2279	2356	2637	1962	5214	4245	6016	5660	5550	5092	5451	5956	6824	5256	6242	5493	6461	4959	5710	5583	5634	5488	4125	5899	4827	6081	6113	6544	5764	7063	5521	4627	5465	6282	0
ESCO1651AAE9_00821	0	0	0	0	0	0	216	225	201	181	227	182	1374	1211	1199	1376	1450	1031	2860	2211	3314	3191	3032	2861	2961	3230	3806	2841	3439	3125	3695	2768	3102	2939	3046	3123	2279	3145	2743	3370	3388	3680	3072	3697	2930	2500	3038	3454	0
ESCO1651AAE9_00822	0	0	0	0	0	0	110	85	97	69	103	76	600	498	530	570	650	462	1302	961	1487	1392	1404	1252	1284	1383	1753	1204	1452	1321	1699	1210	1308	1346	1441	1489	936	1417	1191	1408	1429	1514	1325	1629	1307	1056	1397	1545	0
ESCO1651AAE9_00823	0	0	0	0	0	0	122	91	96	84	118	105	764	617	598	688	749	536	1502	1145	1645	1603	1570	1411	1561	1516	1862	1375	1666	1577	1815	1359	1563	1515	1549	1530	1117	1599	1359	1626	1670	1813	1543	1884	1558	1279	1555	1743	0
ESCO1651AAE9_00824	0	0	0	0	0	0	23	14	22	15	22	22	109	123	102	105	149	97	247	173	280	300	260	248	251	245	346	233	298	294	348	196	246	253	272	258	207	281	220	289	253	277	246	287	242	202	257	279	0
ESCO1651AAE9_00825	0	0	0	0	0	0	95	95	111	83	105	110	685	572	655	639	714	493	1490	1109	1616	1565	1592	1385	1480	1609	1912	1446	1647	1516	1815	1261	1538	1440	1540	1494	1068	1554	1336	1626	1656	1758	1463	1865	1466	1223	1585	1543	0
ESCO1651AAE9_00826	0	0	0	0	0	0	278	253	274	209	244	260	1626	1310	1392	1505	1670	1312	3591	2750	4101	3767	3679	3322	3605	3934	4475	3546	4208	3694	4243	3263	3731	3721	3736	3535	2699	3744	3275	4048	4094	4622	3713	4775	3704	3215	3802	4147	0
ESCO1651AAE9_00827	0	0	0	0	0	0	490	411	416	311	447	388	2838	2184	2350	2512	2886	2095	5880	4486	6385	6253	6003	5634	5924	6226	7331	5532	6853	6194	7120	5134	6021	5739	6164	6111	4455	6043	5196	6755	6588	7148	6170	7484	5671	4913	5948	6729	0
ESCO1651AAE9_00828	0	0	0	0	0	0	51	58	42	34	71	52	355	308	265	319	294	229	740	584	755	758	762	743	727	738	862	686	830	757	916	630	712	689	803	757	594	772	635	808	797	883	772	935	688	675	776	866	0
ESCO1651AAE9_00829	0	0	0	0	0	0	180	165	147	143	155	155	1064	819	920	990	1032	788	2073	1717	2471	2303	2223	1974	2393	2409	2619	2141	2538	2145	2570	2003	2361	2250	2183	2270	1701	2463	1996	2504	2438	2770	2355	2913	2233	1953	2363	2649	0
ESCO1651AAE9_00830	0	0	0	0	0	0	226	160	225	168	255	178	1501	1238	1191	1435	1570	1120	3099	2447	3434	3299	3250	2902	3222	3386	3962	2956	3563	3201	3849	2945	3267	3221	3240	3275	2494	3404	2820	3612	3365	3660	3198	4017	3055	2684	3220	3493	0
ESCO1651AAE9_00831	0	0	0	0	0	0	51	52	49	45	45	48	314	230	255	279	328	267	692	569	825	734	738	592	720	810	885	726	791	635	757	613	806	766	731	693	521	789	651	816	852	974	758	921	793	626	736	873	0
ESCO1651AAE9_00832	0	0	0	0	0	0	171	129	150	133	171	176	1056	868	859	953	1009	771	2017	1561	2302	2247	2164	2091	2147	2192	2771	2053	2486	2276	2682	1907	2032	1988	2150	2394	1647	2217	1764	2442	2341	2567	2142	2710	2137	1746	2203	2543	0
ESCO1651AAE9_00833	0	0	0	0	0	0	256	225	244	188	235	219	1771	1344	1418	1442	1691	1203	3225	2531	3734	3496	3476	3156	3386	3612	4318	3244	3891	3436	3999	3029	3550	3538	3440	3362	2565	3573	2988	3727	3882	4081	3369	4368	3367	2931	3557	3967	0
ESCO1651AAE9_00834	0	0	0	0	0	0	59	41	60	46	54	38	360	302	317	335	345	253	681	507	765	782	764	659	725	755	959	700	842	745	883	633	740	694	767	755	541	751	652	913	827	801	705	912	698	639	774	813	0
ESCO1651AAE9_00835	0	0	0	0	0	0	162	138	155	119	169	131	1052	868	859	918	1075	751	2135	1651	2320	2316	2265	2036	2295	2300	2914	1986	2519	2176	2531	1944	2205	2201	2246	2303	1630	2259	1909	2467	2403	2713	2272	2856	2117	1915	2253	2513	0
ESCO1651AAE9_00836	0	0	0	0	0	0	43	58	50	54	58	53	420	321	358	398	413	285	865	660	964	939	881	863	905	857	1072	754	1009	840	1014	778	903	795	893	916	662	964	834	1025	940	992	822	1075	859	736	843	1004	0
ESCO1651AAE9_00837	0	0	0	0	0	0	139	127	121	124	138	135	970	740	811	855	928	661	1858	1429	2061	1983	1931	1847	1958	1974	2410	1775	2120	2017	2459	1721	1972	1904	1967	1955	1402	2035	1677	2125	2070	2378	1953	2437	1774	1598	1942	2280	0
ESCO1651AAE9_00838	0	0	0	0	0	0	197	168	172	129	179	170	1264	980	1085	1116	1264	894	2546	1984	2854	2879	2654	2591	2555	2703	3423	2474	3067	2801	3156	2380	2612	2653	2765	2801	1986	2786	2326	3009	2903	3164	2666	3230	2633	2219	2641	3009	0
ESCO1651AAE9_00839	0	0	0	0	0	0	93	82	81	55	77	64	469	387	420	470	524	354	956	745	1078	1090	968	897	971	1070	1281	957	1101	998	1128	912	1033	995	1007	1040	715	1090	890	1087	1072	1156	967	1188	973	853	999	1107	0
ESCO1651AAE9_00840	0	0	0	0	0	0	157	141	158	106	141	150	1122	918	939	1029	1142	744	2270	1811	2506	2630	2329	2091	2258	2493	3046	2233	2513	2412	2763	2081	2337	2340	2486	2377	1674	2520	2159	2526	2548	2911	2387	2875	2327	2005	2433	2676	0
ESCO1651AAE9_00841	0	0	0	0	0	0	170	188	180	151	170	169	1210	986	1129	1135	1204	904	2511	2051	2899	2679	2657	2418	2555	2798	3334	2355	2931	2627	2991	2441	2687	2678	2678	2739	2078	2773	2331	2908	2910	3111	2698	3363	2628	2163	2592	2986	0
ESCO1651AAE9_00842	0	0	0	0	0	0	155	141	121	96	138	121	931	773	796	829	893	654	1824	1497	2115	1939	2042	1825	1913	2023	2473	1855	2082	1950	2290	1794	2018	1943	2052	1959	1466	2104	1769	2197	2153	2424	1987	2456	1947	1654	1994	2268	0
ESCO1651AAE9_00843	0	0	1	0	0	0	124	97	98	78	108	91	769	636	635	683	772	560	1584	1129	1708	1688	1612	1497	1548	1542	2017	1427	1689	1494	1776	1373	1586	1431	1518	1555	1080	1574	1470	1776	1742	1779	1525	1838	1484	1242	1567	1792	0
ESCO1651AAE9_00844	0	0	0	0	0	0	191	178	168	134	149	166	1056	939	937	1004	1095	881	2255	1890	2649	2609	2530	2206	2396	2562	3124	2305	2729	2356	2786	2104	2611	2488	2493	2394	1803	2636	2209	2747	2855	2878	2479	3165	2349	1958	2458	2788	0
ESCO1651AAE9_00845	0	0	0	0	0	0	242	194	185	180	211	197	1442	1178	1221	1298	1411	1022	2954	2293	3304	3213	3248	2862	3056	3118	3856	2839	3458	3169	3641	2793	3172	2984	3108	3067	2270	3203	2793	3395	3430	3616	2992	3889	2967	2520	3243	3449	0
ESCO1651AAE9_00846	0	0	0	0	0	0	201	192	176	171	192	174	1272	1043	1177	1179	1309	988	2708	2145	3011	2924	2923	2698	2875	2962	3551	2750	3268	2920	3304	2575	2921	2993	2778	2836	2148	2991	2580	3164	3182	3461	3039	3546	2785	2450	3007	3313	0
ESCO1651AAE9_00847	0	1	0	0	0	0	136	97	101	99	114	95	711	578	661	687	734	539	1518	1087	1698	1603	1606	1416	1459	1701	2049	1532	1794	1621	1839	1393	1694	1653	1624	1521	1107	1678	1442	1802	1792	1889	1606	2033	1606	1403	1637	1724	0
ESCO1651AAE9_00848	0	0	0	0	0	0	193	179	169	161	208	188	1334	1082	1114	1134	1365	947	2599	1921	2932	2852	2833	2595	2667	2727	3417	2573	3135	2840	3324	2388	2721	2598	2798	2779	1985	2892	2411	2984	3001	3286	2702	3449	2583	2259	2705	2938	0
ESCO1651AAE9_00849	0	0	0	0	0	0	52	61	56	33	60	49	414	338	306	381	368	309	735	561	834	833	870	756	777	811	1031	702	904	854	1024	732	798	799	809	812	642	770	756	915	854	880	777	980	772	621	808	885	0
ESCO1651AAE9_00850	0	0	0	0	0	0	58	30	39	45	48	35	362	267	302	297	342	262	756	528	762	762	720	650	746	713	885	625	864	744	886	650	656	644	688	825	495	719	672	849	740	780	718	919	673	576	693	826	0
ESCO1651AAE9_00851	0	0	0	0	0	0	68	42	58	45	60	71	454	382	349	362	389	299	817	620	913	931	889	821	813	776	1106	752	1002	910	1072	674	743	702	871	916	619	887	738	943	884	927	836	1019	779	743	837	893	0
ESCO1651AAE9_00852	0	0	0	0	0	0	145	127	121	116	120	117	858	764	753	793	934	667	1701	1415	2051	1987	1857	1732	1870	1900	2395	1752	2037	1792	2083	1631	1912	1845	1823	1837	1434	1962	1557	2163	1985	2156	1798	2382	1807	1523	1831	2163	0
ESCO1651AAE9_00853	0	0	0	0	0	0	442	381	434	360	433	401	3101	2406	2622	2732	3006	2264	6141	4759	7041	6652	6356	5790	6320	6634	7863	6042	7311	6302	7519	5662	6441	6457	6430	6468	4773	6685	5644	6983	6851	7813	6322	8110	6227	5289	6433	7328	0
ESCO1651AAE9_00854	0	0	0	0	0	0	141	115	116	90	121	119	780	704	714	679	833	608	1692	1337	1885	1820	1722	1493	1665	1836	2151	1657	1924	1654	1969	1503	1726	1713	1742	1707	1195	1741	1554	1941	1913	2067	1725	2230	1751	1387	1813	1933	0
ESCO1651AAE9_00855	0	0	0	0	0	0	405	433	439	337	439	421	2779	2255	2528	2511	2845	2120	5891	4662	6542	6215	5977	5545	5948	6214	7657	5625	6860	6013	6968	5416	6220	6200	6100	6172	4640	6277	5461	6649	6594	7473	6198	7701	6075	5090	6312	7092	0
ESCO1651AAE9_00856	0	0	0	0	0	0	142	143	127	108	132	135	949	726	777	849	891	635	1893	1479	2055	2064	1951	1732	2018	1951	2440	1839	2141	1893	2349	1728	2002	1932	1901	1888	1433	2025	1795	2163	2130	2289	2045	2442	1885	1696	2091	2137	0
ESCO1651AAE9_00857	0	0	0	0	0	0	87	64	69	60	81	72	488	411	430	400	477	363	888	736	1086	1081	979	954	928	986	1275	931	1101	1030	1114	867	1022	968	931	944	719	1018	828	1139	1063	1117	964	1170	946	823	1006	1128	0
ESCO1651AAE9_00858	0	0	0	0	0	0	173	113	126	105	142	138	1010	805	815	868	971	687	2007	1447	2214	2114	2030	1912	2060	2032	2528	1932	2241	2022	2468	1759	2156	2029	2125	2118	1525	2143	1751	2295	2261	2364	1983	2510	1978	1645	2077	2311	0
ESCO1651AAE9_00859	0	0	1	0	0	0	407	381	329	316	396	383	2434	1941	2231	2263	2607	1880	5211	4230	6160	5629	5554	5004	5404	6113	6848	5184	6215	5482	6248	4936	5819	5798	5601	5335	4144	5849	4812	5855	6213	6780	5741	7151	5706	4760	5646	6483	0
ESCO1651AAE9_00860	0	0	2	0	0	0	326	298	279	221	330	271	2111	1682	1763	1943	2060	1486	4120	3196	4808	4395	4448	3973	4271	4542	5436	4160	4933	4332	5107	3774	4484	4255	4469	4359	3168	4513	3896	4918	4752	5285	4388	5521	4313	3609	4389	4902	0
ESCO1651AAE9_00861	0	0	0	0	0	0	231	174	191	197	226	232	1476	1205	1302	1298	1421	1074	3018	2325	3489	3294	3255	2951	3130	3248	3908	2854	3583	3158	3815	2792	3086	3112	3321	3327	2356	3291	2795	3524	3410	3761	3180	4001	3156	2688	3110	3600	0
ESCO1651AAE9_00862	0	0	0	0	0	0	135	95	99	97	87	110	839	637	597	688	757	579	1522	1218	1751	1685	1579	1485	1666	1582	1977	1478	1799	1704	1919	1455	1655	1644	1663	1666	1262	1757	1429	1825	1755	1997	1706	2065	1511	1333	1642	1979	0
ESCO1651AAE9_00863	0	0	0	0	0	0	106	113	104	79	87	109	653	611	624	619	706	537	1562	1213	1743	1676	1621	1337	1565	1586	1974	1564	1727	1576	1723	1371	1637	1636	1694	1469	1144	1667	1375	1712	1844	1880	1613	1994	1600	1290	1589	1700	0
ESCO1651AAE9_00864	0	0	0	0	0	0	426	325	316	280	362	359	2428	2004	2140	2237	2400	1833	4939	3781	5639	5283	5163	4781	5028	5283	6507	4804	5902	5288	6355	4583	5191	5078	5313	5422	3875	5530	4508	5854	5332	6094	5301	6414	4972	4220	5131	5849	0
ESCO1651AAE9_00865	0	0	0	0	0	0	47	54	36	33	56	42	300	269	304	299	337	246	719	519	851	777	712	656	733	813	920	730	888	721	840	590	841	800	732	706	537	770	670	826	830	850	770	990	791	627	770	824	0
ESCO1651AAE9_00866	0	0	0	0	0	0	480	384	409	331	388	431	2807	2236	2501	2578	2900	2055	5665	4466	6656	6218	5940	5259	6020	6392	7341	5582	6923	6036	6970	5254	6170	6212	6091	5982	4479	6488	5286	6729	6484	6986	6313	7467	5909	5009	6068	6940	0
ESCO1651AAE9_00867	0	0	0	0	0	0	43	28	41	30	38	39	242	201	211	188	264	190	476	376	566	509	493	454	495	561	633	453	576	487	645	446	535	512	485	557	352	519	440	563	594	631	527	659	489	385	523	576	0
ESCO1651AAE9_00868	0	0	0	0	0	0	211	165	173	136	197	176	1235	964	1157	1157	1288	909	2557	2055	2875	2733	2554	2274	2721	2866	3352	2519	3031	2650	3145	2385	2764	2777	2719	2708	2033	2913	2448	2905	3032	3131	2711	3472	2671	2275	2776	3010	0
ESCO1651AAE9_00869	0	0	0	0	0	0	16	9	15	10	13	17	99	75	106	112	123	71	252	180	274	258	263	254	251	244	329	239	272	271	257	235	267	277	247	268	191	268	237	284	270	293	251	326	241	210	226	319	0
ESCO1651AAE9_00870	0	0	0	0	0	0	141	104	103	80	126	115	818	702	708	740	795	618	1678	1323	1856	1908	1728	1656	1756	1741	2311	1601	1969	1843	2171	1543	1751	1667	1718	1760	1240	1829	1542	1947	1812	2001	1790	2106	1715	1449	1781	2008	0
ESCO1651AAE9_00871	0	0	0	0	0	0	139	132	114	76	128	106	845	696	694	769	847	625	1666	1302	1877	1778	1781	1691	1742	1842	2199	1531	1948	1777	2040	1548	1793	1721	1792	1668	1376	1744	1531	1923	1851	2083	1747	2160	1739	1411	1687	1949	0
ESCO1651AAE9_00872	0	0	0	0	0	0	111	112	100	95	103	98	755	582	685	688	749	565	1628	1277	1810	1645	1597	1474	1638	1741	1972	1535	1875	1644	1858	1557	1665	1731	1629	1642	1219	1708	1547	1764	1774	1866	1638	2038	1687	1313	1530	1815	0
ESCO1651AAE9_00873	0	0	0	0	0	0	257	230	222	208	251	233	1660	1286	1439	1375	1600	1264	3221	2660	3814	3605	3464	3067	3438	3631	4387	3289	3913	3498	4110	3133	3553	3542	3383	3632	2584	3677	3062	3735	3660	4324	3576	4329	3573	2900	3445	3956	0
ESCO1651AAE9_00874	0	0	0	0	0	0	352	388	393	270	352	386	2621	1875	2170	2320	2425	1849	5025	3994	5919	5429	5208	4917	5255	5548	6483	4914	5980	5262	6344	4676	5486	5389	5170	5311	4055	5618	4615	5818	5751	6408	5384	6569	5266	4443	5274	6103	0
ESCO1651AAE9_00875	0	0	1	0	0	0	510	469	439	356	481	417	3001	2412	2623	2768	2935	2141	6300	4726	6870	6665	6395	5972	6299	6798	8257	6143	7332	6373	7559	5819	6727	6457	6578	6372	4764	6907	5719	7145	7153	7526	6315	8241	6397	5317	6536	7241	0
ESCO1651AAE9_00876	0	0	0	0	0	0	451	374	418	345	453	419	2922	2383	2466	2679	2839	2068	5721	4418	6553	6317	6247	5603	5988	6195	7845	5628	6902	6131	7467	5298	6141	5904	6120	6284	4631	6168	5571	7099	6571	6924	5941	7487	5992	4948	6171	6759	0
ESCO1651AAE9_00877	0	0	0	0	0	0	176	110	137	95	159	137	992	777	783	884	953	698	2006	1465	2126	2005	1964	1837	1997	2011	2516	1760	2320	2083	2634	1710	2013	2037	2059	2172	1471	2000	1696	2339	2133	2439	2042	2402	1927	1661	2116	2220	0
ESCO1651AAE9_00878	0	0	0	0	0	0	244	216	184	170	220	172	1516	1155	1331	1289	1525	1057	3030	2395	3418	3305	3175	2904	3193	3338	3892	3016	3458	3127	3840	2808	3238	3138	3101	3095	2338	3370	2802	3537	3391	3665	3173	3894	3054	2646	3194	3585	0
ESCO1651AAE9_00879	0	0	0	0	0	0	257	190	245	164	232	240	1662	1268	1288	1443	1521	1164	3196	2384	3462	3425	3362	3122	3212	3302	4206	3216	3804	3418	4068	2874	3261	3087	3393	3404	2495	3636	2943	3812	3561	3740	3290	4163	3212	2721	3299	3696	0
ESCO1651AAE9_00880	0	0	0	0	0	0	108	102	96	85	119	101	782	647	652	689	767	552	1560	1137	1735	1783	1652	1507	1585	1537	2040	1498	1850	1599	2007	1424	1590	1557	1643	1606	1174	1780	1485	1814	1680	1814	1563	2074	1572	1338	1684	1858	0
ESCO1651AAE9_00881	0	0	0	0	0	0	143	119	114	106	145	125	936	713	771	847	949	697	1829	1518	2024	2017	2011	1759	1852	1888	2361	1794	2261	1977	2317	1714	1873	1866	1919	1905	1444	2009	1678	2106	2106	2373	1891	2403	1887	1611	1954	2128	0
ESCO1651AAE9_00882	0	0	0	0	0	0	67	67	57	39	58	50	436	314	342	394	427	312	903	719	1014	950	928	802	903	934	1149	940	1129	839	1086	816	966	958	893	937	642	951	825	1001	987	1171	952	1093	947	770	931	1073	0
ESCO1651AAE9_00883	0	0	0	1	0	0	282	255	268	243	275	291	1779	1400	1671	1605	1824	1348	3758	2984	4071	4119	3882	3507	3865	4189	4847	3750	4550	3906	4686	3411	4038	4007	3929	3976	2925	4228	3539	4457	4262	4637	3938	4905	3966	3270	3946	4505	0
ESCO1651AAE9_00884	0	0	0	0	0	0	274	273	232	226	238	235	1674	1269	1476	1637	1888	1379	3811	3097	4511	3965	3865	3270	4132	4709	4885	4032	4429	3640	4336	3556	4378	4465	4141	3718	3023	4262	3608	4158	4740	5100	4248	5525	4222	3496	4033	4617	0
ESCO1651AAE9_00885	0	0	0	0	0	0	161	137	124	158	157	185	985	825	961	1031	1193	885	2345	2040	2975	2549	2417	2068	2585	2965	3145	2525	2854	2358	2818	2291	2771	2858	2581	2526	1932	2708	2291	2678	3073	3125	2676	3427	2619	2223	2569	2840	0
ESCO1651AAE9_00886	0	0	0	0	0	0	109	116	112	95	106	128	725	560	690	707	768	587	1631	1341	2010	1702	1697	1376	1805	1981	2051	1755	1884	1543	1881	1474	1921	1992	1815	1613	1405	1881	1545	1859	2031	2332	1958	2479	1880	1554	1867	2025	0
ESCO1651AAE9_00887	0	0	0	0	0	0	121	117	126	98	110	102	685	570	664	709	875	614	1593	1368	2032	1764	1822	1486	1898	2027	2133	1610	1885	1570	1891	1623	1990	1969	1815	1687	1403	1845	1586	1894	2097	2281	1846	2525	1910	1454	1866	2046	0
ESCO1651AAE9_00888	0	0	0	0	0	0	585	636	580	556	585	593	3860	2828	3533	3769	4165	3142	8366	7409	10315	9144	9134	7668	9372	10523	11072	9018	10328	8501	10121	8525	10237	10591	9182	8575	6912	9754	8308	9469	10831	11549	9748	12501	9786	7996	9587	10737	0
ESCO1651AAE9_00889	0	0	0	0	0	0	175	152	156	127	185	169	1061	862	976	1050	1189	844	2389	2019	2766	2587	2499	2050	2675	2894	3276	2476	2878	2367	2746	2216	2855	2784	2544	2354	1915	2717	2385	2694	2854	3117	2718	3347	2600	2196	2525	2876	0
ESCO1651AAE9_00890	0	0	0	0	0	0	179	157	140	140	159	144	986	780	919	944	1090	773	2111	1790	2620	2354	2391	1989	2262	2527	2845	2319	2668	2120	2603	2033	2307	2438	2396	2327	1751	2435	2106	2536	2667	2778	2420	3126	2379	1949	2398	2583	0
ESCO1651AAE9_00891	0	0	0	0	0	0	492	450	417	379	459	409	3086	2496	2748	2846	3117	2241	6310	5108	7347	6904	6653	5915	6684	6927	8405	6545	7521	6613	7904	5901	6887	6809	6792	6671	4903	7042	5972	7456	7353	8031	6649	8628	6923	5639	6710	7477	0
ESCO1651AAE9_00892	0	0	0	0	0	0	263	242	231	203	290	242	1650	1343	1490	1487	1684	1204	3278	2761	3841	3645	3515	3212	3637	3684	4253	3360	4096	3480	4242	3123	3569	3663	3687	3694	2721	3724	3074	3902	3819	4287	3579	4591	3477	2991	3666	4038	0
ESCO1651AAE9_00893	0	0	0	0	0	0	271	198	232	200	247	256	1597	1380	1419	1481	1653	1226	3315	2668	3853	3752	3524	3042	3479	3535	4463	3425	4099	3556	4131	3193	3640	3486	3533	3487	2612	3720	3154	3801	3832	4110	3511	4405	3464	2930	3559	3904	0
ESCO1651AAE9_00894	0	0	0	0	0	0	384	353	325	316	350	350	2390	1974	2108	2197	2395	1686	4675	3834	5422	5226	5172	4545	4926	5257	6381	4736	5791	5058	6057	4442	5220	5112	5209	5093	3821	5424	4451	5634	5504	5988	5130	6351	5020	4296	5191	5733	0
ESCO1651AAE9_00895	0	0	0	0	0	0	431	382	373	314	399	384	2718	2269	2355	2541	2790	2006	5543	4355	6320	6123	5998	5304	5780	6229	7359	5554	6560	5998	6944	5342	5793	5904	5913	5762	4405	6183	5086	6453	6273	6974	5814	7357	5838	4951	5849	6562	0
ESCO1651AAE9_00896	0	0	0	0	0	0	254	189	213	158	216	213	1472	1175	1305	1330	1479	1189	3006	2468	3422	3225	3270	2915	3270	3353	3907	3075	3584	3137	3839	2957	3238	3196	3239	3260	2485	3388	2871	3472	3589	3868	3305	4084	3156	2690	3214	3808	0
ESCO1651AAE9_00897	0	0	0	0	0	0	125	96	108	100	120	111	769	728	735	734	764	604	1805	1328	1948	1927	1778	1596	1770	1832	2323	1653	1853	1765	2002	1563	1851	1864	1828	1713	1348	1878	1641	1992	1987	2049	1694	2322	1823	1537	1783	1896	0
ESCO1651AAE9_00898	0	0	0	0	0	0	231	175	184	150	189	197	1301	1115	1151	1204	1368	944	2839	2086	2944	3050	2825	2630	2871	2772	3592	2581	3093	2909	3606	2637	2700	2589	2842	2934	2082	3039	2523	3262	3025	3293	2779	3351	2651	2279	2845	3126	0
ESCO1651AAE9_00899	0	0	0	0	0	0	109	49	84	65	89	80	586	458	495	535	556	435	1188	916	1256	1297	1204	1077	1224	1205	1560	1166	1367	1214	1398	1145	1263	1200	1291	1237	934	1335	1075	1397	1360	1456	1192	1507	1256	1014	1251	1371	0
ESCO1651AAE9_00900	0	0	0	0	0	0	203	181	198	142	202	193	1317	994	1162	1217	1314	950	2748	2158	3099	2973	2794	2531	2773	2959	3405	2749	3144	2839	3315	2474	2791	2920	2963	2794	2088	2919	2449	3182	3190	3413	2811	3690	2781	2363	2764	3198	0
ESCO1651AAE9_00901	0	1	0	0	0	0	185	158	135	119	121	139	936	755	879	874	944	763	2032	1698	2381	2246	2148	1889	2197	2370	2664	2011	2509	2240	2560	1928	2226	2162	2190	2198	1663	2331	1937	2405	2360	2609	2254	2823	2259	1918	2233	2571	0
ESCO1651AAE9_00902	0	0	0	0	0	0	210	177	175	155	174	185	1297	1013	1147	1158	1235	960	2628	2074	3044	2919	2772	2535	2818	2973	3615	2656	3112	2786	3365	2314	2781	2817	2798	2765	2079	2919	2462	3221	3139	3247	2905	3506	2737	2335	2739	3062	0
ESCO1651AAE9_00903	0	0	0	0	0	0	126	114	125	90	107	106	761	512	707	760	777	552	1609	1344	1931	1805	1794	1530	1790	1919	2221	1687	1929	1621	1916	1477	1833	1876	1744	1658	1357	1787	1522	1956	1997	2159	1844	2256	1817	1497	1845	1901	0
ESCO1651AAE9_00904	0	0	0	0	0	0	244	300	245	186	236	244	1504	1017	1488	1444	1667	1352	3435	2993	4215	3716	3751	3050	3959	4491	4641	3832	4178	3339	3818	3483	4352	4455	3987	3510	2868	4012	3423	3828	4602	4973	4161	5429	4111	3414	4024	4438	0
ESCO1651AAE9_00905	0	0	0	0	0	0	61	65	45	50	55	73	342	271	373	358	442	312	857	813	1098	827	911	749	1004	1065	1080	841	1056	782	922	863	1188	1167	951	791	663	972	795	933	1206	1272	1043	1343	961	813	986	1085	0
ESCO1651AAE9_00906	0	0	0	0	0	0	78	72	52	47	54	64	414	298	399	383	478	345	895	777	1133	1010	1023	833	930	1134	1294	919	1092	911	1105	861	1096	1105	1054	963	779	1068	918	1096	1199	1117	1031	1291	1143	845	1058	1154	0
ESCO1651AAE9_00907	0	0	0	0	0	0	389	346	309	238	359	324	2238	1624	1911	2014	2234	1658	4719	3549	5191	5007	4895	4298	4664	4942	6009	4397	5322	4666	5644	4194	4747	4770	4767	4795	3496	4956	4241	5238	5030	5600	4717	5923	4597	4069	4817	5241	0
ESCO1651AAE9_00908	0	0	0	0	0	0	75	94	78	63	74	94	535	426	400	485	525	348	1064	857	1233	1253	1121	1026	1103	1183	1473	1049	1211	1098	1334	968	1097	1075	1188	1156	818	1159	991	1289	1225	1281	1142	1459	1102	978	1184	1251	0
ESCO1651AAE9_00909	0	0	0	0	0	0	109	78	80	87	101	97	687	549	609	584	628	451	1379	1061	1509	1602	1466	1304	1404	1437	1807	1310	1757	1569	1749	1323	1398	1416	1410	1493	1104	1560	1305	1694	1555	1671	1531	1692	1276	1160	1482	1587	0
ESCO1651AAE9_00910	0	0	0	0	0	0	159	129	140	120	156	130	1039	809	832	899	981	723	2012	1514	2230	2245	2103	1960	2017	1981	2574	1884	2326	2159	2542	1797	2021	1906	2099	2128	1566	2216	1818	2414	2153	2419	2074	2412	1928	1751	2043	2228	0
ESCO1651AAE9_00911	0	0	0	0	0	0	148	121	147	102	116	151	885	740	756	830	953	653	1876	1404	2053	2046	2015	1767	1939	2050	2448	1752	2155	1948	2379	1665	2003	1888	2116	1952	1420	2033	1750	2167	2160	2198	1874	2347	1801	1616	1906	2210	0
ESCO1651AAE9_00912	0	0	0	0	0	0	162	154	153	125	165	161	1024	788	878	906	1032	736	2137	1536	2352	2264	2189	2009	2042	2267	2654	2080	2396	2224	2588	1896	2161	2109	2235	2228	1641	2272	1888	2461	2286	2665	2102	2710	2018	1806	2173	2417	0
ESCO1651AAE9_00913	0	0	0	0	0	0	274	212	210	141	212	209	1680	1236	1310	1392	1596	1197	3248	2546	3641	3509	3206	3053	3258	3527	4211	3119	3724	3310	3876	2965	3270	3405	3338	3408	2504	3468	2932	3783	3619	3999	3352	4198	3380	2767	3432	3844	0
ESCO1651AAE9_00914	0	0	0	0	0	0	114	115	96	90	95	101	724	608	669	617	688	556	1429	1118	1617	1607	1511	1449	1520	1567	1947	1352	1684	1594	1854	1324	1475	1552	1587	1542	1067	1600	1367	1695	1608	1851	1541	1876	1439	1311	1452	1691	0
ESCO1651AAE9_00915	0	0	0	0	0	0	121	105	113	87	103	112	732	616	665	696	708	571	1520	1204	1662	1702	1577	1566	1573	1641	2001	1451	1808	1612	1878	1397	1572	1575	1578	1647	1169	1648	1432	1829	1716	1995	1657	1916	1584	1313	1649	1788	0
ESCO1651AAE9_00916	0	0	0	0	0	0	214	172	183	127	202	184	1213	1014	1083	1158	1283	934	2494	1925	2748	2668	2593	2469	2584	2630	3201	2385	3004	2734	3109	2275	2639	2611	2627	2626	1956	2705	2245	2923	2694	3005	2590	3223	2534	2029	2601	3010	0
ESCO1651AAE9_00917	0	0	0	0	0	0	183	164	168	134	169	176	1116	865	944	1025	1123	838	2279	1744	2561	2407	2343	2216	2283	2562	2894	2143	2735	2372	2913	2067	2474	2485	2448	2403	1747	2515	2104	2674	2649	2876	2480	2917	2362	1975	2528	2764	0
ESCO1651AAE9_00918	0	0	0	0	0	0	203	180	211	149	223	177	1316	1089	1142	1183	1377	1016	2807	2247	3113	3011	2852	2601	2890	3024	3634	2861	3322	2898	3437	2582	3010	2961	2978	2859	2144	2946	2457	3258	3153	3558	3017	3627	2866	2365	2820	3322	0
ESCO1651AAE9_00919	0	0	0	0	0	0	87	65	65	55	70	70	480	356	403	404	496	326	926	737	1033	1034	880	930	929	1011	1170	897	1078	993	1126	860	987	980	983	1004	773	961	864	1120	998	1164	988	1204	921	818	976	1065	0
ESCO1651AAE9_00920	0	0	0	0	0	0	251	195	182	155	214	185	1298	1120	1158	1236	1440	959	2805	2091	3178	3000	2952	2664	2850	2959	3552	2740	3168	2939	3440	2624	3086	2936	2870	2964	2151	2964	2605	3156	3121	3565	2893	3682	2897	2452	2938	3208	0
ESCO1651AAE9_00921	0	0	0	0	0	0	155	144	172	116	151	127	1100	852	892	932	1063	781	2075	1639	2355	2258	2116	2004	2165	2320	2707	2123	2347	2248	2539	1985	2253	2155	2220	2258	1623	2248	1933	2421	2454	2531	2209	2608	2171	1848	2222	2395	0
ESCO1651AAE9_00922	0	0	0	0	0	0	182	132	147	110	172	139	1143	879	912	1050	1093	846	2343	1658	2512	2475	2334	2229	2298	2337	2940	2181	2593	2309	2751	1971	2354	2149	2369	2362	1596	2457	2100	2543	2500	2673	2301	2808	2227	1904	2349	2509	0
ESCO1651AAE9_00923	0	0	0	0	0	0	107	92	85	77	105	109	682	567	618	612	643	512	1445	1139	1544	1532	1521	1383	1460	1507	1807	1326	1676	1496	1839	1268	1529	1425	1555	1509	1082	1494	1324	1638	1529	1723	1456	1841	1425	1249	1433	1563	0
ESCO1651AAE9_00924	0	1	0	0	0	0	219	163	172	131	227	192	1449	1196	1163	1282	1428	1018	2862	2177	3121	3198	2937	2727	2798	2931	3750	2832	3239	3050	3506	2573	2901	2828	3078	3001	2083	3069	2579	3375	3227	3261	2722	3631	2835	2278	2819	3248	0
ESCO1651AAE9_00925	0	0	0	0	0	0	101	105	104	78	109	95	728	583	610	620	728	443	1324	1034	1554	1529	1421	1269	1401	1400	1766	1271	1546	1494	1677	1252	1481	1348	1442	1387	1049	1436	1255	1588	1587	1714	1427	1775	1364	1136	1401	1636	0
ESCO1651AAE9_00926	0	0	0	0	0	0	35	30	20	15	34	24	227	178	140	197	214	168	410	312	499	460	440	421	429	432	542	363	515	448	521	353	440	410	412	463	335	440	411	499	452	427	385	515	365	363	415	493	0
ESCO1651AAE9_00927	0	0	0	0	0	0	61	45	50	54	67	57	403	384	350	403	387	311	846	666	871	889	877	744	827	905	1128	790	970	780	1005	782	918	823	924	855	611	889	786	958	895	1006	852	1065	794	718	842	943	0
ESCO1651AAE9_00928	0	0	0	0	0	0	137	111	113	94	135	117	791	670	675	740	792	596	1536	1281	1755	1776	1592	1525	1663	1697	2096	1541	1815	1684	1948	1506	1664	1638	1611	1710	1292	1689	1404	1816	1832	1979	1696	1997	1645	1386	1731	1872	0
ESCO1651AAE9_00929	0	1	0	0	0	0	311	241	345	203	325	276	2068	1764	1789	1935	2093	1471	4214	3267	4584	4649	4320	4139	4269	4192	5414	3970	4837	4515	5352	3695	4186	4186	4447	4491	3218	4446	3802	5067	4548	5156	4313	5288	4003	3516	4401	4988	0
ESCO1651AAE9_00930	0	0	0	0	0	0	62	67	65	56	69	60	433	318	372	437	468	366	892	727	1065	987	929	887	911	1027	1164	875	1078	941	1073	891	1012	1032	982	938	708	1011	867	1018	1149	1157	1028	1223	967	829	1034	1147	0
ESCO1651AAE9_00931	0	0	0	0	0	0	72	57	43	45	60	50	426	309	345	419	416	287	883	626	935	908	856	814	860	880	1012	839	897	814	988	695	907	923	860	794	613	926	709	960	1011	1082	856	1128	848	724	972	1022	0
ESCO1651AAE9_00932	0	1	0	0	0	0	160	130	113	96	112	123	874	723	770	811	906	670	1926	1528	2248	1959	1914	1753	2007	2049	2403	1884	2222	1907	2154	1691	2137	2074	1939	1880	1379	2008	1796	2130	2235	2334	2070	2496	1949	1619	1910	2208	0
ESCO1651AAE9_00933	0	0	0	0	0	0	83	72	88	75	117	80	667	507	540	589	673	484	1364	1019	1480	1415	1327	1267	1431	1366	1677	1322	1552	1392	1653	1236	1399	1413	1442	1398	1036	1430	1314	1611	1592	1658	1424	1764	1342	1080	1329	1616	0
ESCO1651AAE9_00934	0	0	0	0	0	0	196	152	188	144	213	181	1384	1121	1195	1339	1394	1011	2910	2207	3141	3194	2866	2715	2942	2837	3655	2728	3274	2926	3409	2596	2811	2768	2926	2967	2110	3073	2527	3366	3142	3409	2917	3663	2811	2499	2870	3289	0
ESCO1651AAE9_00935	0	0	0	0	0	0	239	210	194	164	195	235	1462	1181	1254	1317	1369	1021	2814	2270	3232	3110	3176	2746	2967	3081	3762	2979	3243	3113	3602	2717	3060	3028	3097	2925	2147	3120	2784	3362	3329	3637	3000	3850	3032	2508	3057	3565	0
ESCO1651AAE9_00936	0	0	0	0	0	0	113	94	94	73	97	99	676	596	582	651	683	501	1339	1075	1609	1355	1429	1361	1460	1537	1841	1274	1601	1449	1751	1287	1365	1429	1412	1510	1096	1495	1259	1631	1508	1799	1497	1835	1358	1258	1498	1747	0
ESCO1651AAE9_00937	0	0	0	0	0	0	290	213	232	202	244	228	1791	1407	1547	1598	1741	1333	3673	2772	4155	4008	3809	3544	3732	3959	4631	3554	4219	3740	4594	3321	3780	3774	3824	3815	2835	3802	3379	4238	4110	4413	3904	4674	3726	3184	3848	4332	0
ESCO1651AAE9_00938	0	0	0	0	0	0	108	115	105	83	120	108	916	667	741	725	796	622	1732	1293	1824	1881	1656	1635	1727	1666	2183	1670	1942	1767	2134	1444	1781	1734	1732	1744	1256	1810	1544	2092	1854	2055	1726	2115	1622	1464	1743	1985	0
ESCO1651AAE9_00939	0	0	0	0	0	0	122	116	103	80	125	136	821	646	622	733	833	630	1664	1331	1821	1787	1719	1712	1650	1642	2098	1501	1884	1722	2108	1525	1746	1603	1692	1798	1235	1835	1480	1957	1763	2108	1795	2176	1588	1473	1628	2001	0
ESCO1651AAE9_00940	0	0	0	0	0	0	99	96	80	81	102	103	642	543	531	610	614	504	1246	1009	1367	1443	1335	1289	1371	1332	1702	1169	1514	1385	1694	1246	1257	1231	1403	1466	945	1393	1149	1566	1359	1540	1337	1667	1239	1039	1357	1610	0
ESCO1651AAE9_00941	0	0	0	0	0	0	127	106	92	107	119	128	816	657	676	728	810	596	1645	1243	1858	1800	1727	1538	1716	1673	2188	1545	1918	1653	2108	1533	1662	1565	1676	1707	1235	1678	1450	1989	1739	1914	1689	2085	1645	1442	1716	1882	0
ESCO1651AAE9_00942	0	0	0	0	0	0	86	76	81	63	88	73	565	377	392	449	483	363	1035	790	1114	977	1015	1004	1035	1043	1301	1008	1174	1074	1288	965	1091	1060	1045	1084	781	1078	888	1154	1076	1247	1075	1315	1019	868	1049	1312	0
ESCO1651AAE9_00943	0	0	0	0	0	0	166	146	163	142	181	166	1044	848	1037	1059	1185	833	2489	1889	2861	2534	2479	2067	2482	2656	3182	2435	2621	2327	2804	2280	2693	2639	2585	2354	1896	2612	2233	2701	2821	2901	2529	3253	2585	2151	2568	2810	0
ESCO1651AAE9_00944	0	0	0	0	0	0	79	100	82	61	85	62	568	439	476	516	561	395	1177	928	1311	1353	1259	1106	1264	1241	1561	1144	1331	1198	1371	1091	1354	1263	1234	1138	909	1277	1113	1391	1359	1444	1199	1578	1241	1005	1298	1377	0
ESCO1651AAE9_00945	0	0	0	0	0	0	59	41	42	44	36	35	322	271	289	283	340	246	682	509	737	742	718	641	736	761	927	698	749	685	844	637	761	690	733	659	539	722	626	810	814	849	679	885	729	595	686	718	0
ESCO1651AAE9_00946	0	0	0	0	0	0	286	249	248	220	271	231	1810	1461	1579	1646	1774	1282	3733	2838	4193	3924	3893	3365	3866	4087	4705	3749	4118	3684	4531	3350	3948	3887	4088	3683	2775	4000	3296	4294	4400	4384	3752	4925	3786	3169	3804	4268	0
ESCO1651AAE9_00947	0	0	0	0	0	0	293	248	230	175	243	242	1648	1364	1461	1534	1660	1191	3494	2843	3963	3748	3540	3298	3613	3802	4505	3131	4047	3715	4288	3093	3740	3640	3507	3481	2702	3685	3208	4150	3892	4279	3623	4630	3566	3112	3574	4208	0
ESCO1651AAE9_00948	0	0	0	0	0	0	56	44	46	35	52	47	339	259	284	325	376	280	713	545	801	676	711	662	738	718	939	683	796	720	820	695	807	711	741	728	499	761	668	750	858	850	671	896	716	597	714	838	0
ESCO1651AAE9_00949	0	0	0	0	0	0	154	142	139	125	167	139	1049	855	905	995	1095	746	2239	1684	2588	2440	2404	2026	2179	2290	2891	2240	2522	2349	2637	2112	2382	2311	2370	2222	1728	2439	2062	2614	2526	2569	2218	2895	2325	1867	2301	2393	0
ESCO1651AAE9_00950	0	0	0	0	0	0	209	164	188	148	188	198	1346	1082	1110	1293	1355	962	2740	2164	3231	2983	2842	2594	2819	2825	3459	2621	3197	2727	3436	2495	2965	2824	2984	2836	2067	2890	2561	3187	3012	3366	2830	3603	2703	2319	2847	3218	0
ESCO1651AAE9_00951	0	0	0	0	0	0	499	401	417	362	455	403	3038	2277	2623	2761	2832	2187	6293	4779	6873	6570	6374	5699	6173	6429	8004	5837	7024	6290	7764	5613	6291	6094	6573	6430	4644	6625	5726	7131	6718	7187	6215	7972	6185	5306	6474	6909	0
ESCO1651AAE9_00952	0	0	0	0	0	0	167	118	159	98	149	112	1046	817	872	930	913	671	2016	1488	2319	2257	2148	1996	2076	1963	2663	1872	2354	2177	2610	1797	2055	1922	2106	2182	1556	2152	1843	2389	2206	2371	2086	2629	1964	1602	2071	2222	0
ESCO1651AAE9_00953	0	0	0	0	0	0	369	398	348	353	388	394	2391	1716	2392	2427	2718	1986	5689	4686	7088	5925	6066	4894	6085	7004	7406	5839	6600	5418	6319	5370	6933	6952	6216	5487	4761	6357	5433	6289	7149	7892	6622	8173	6756	5327	6198	6934	0
ESCO1651AAE9_00954	0	0	0	0	0	0	341	374	302	324	371	363	2152	1544	2187	2144	2632	1864	5128	4342	6493	5294	5547	4305	5500	6618	6571	5310	5883	4849	5715	4898	6589	6567	5431	5126	4309	5562	4926	5576	6769	7267	5966	7785	6142	4883	5745	6383	0
ESCO1651AAE9_00955	0	0	0	0	0	0	250	291	215	192	263	244	1683	1158	1545	1600	1757	1359	3638	2980	4440	3782	3821	3410	3912	4340	4650	3677	4303	3622	4324	3416	4283	4237	3868	3689	2989	3930	3563	4129	4457	4859	4012	5151	4111	3489	4060	4393	0
ESCO1651AAE9_00956	0	0	0	0	0	0	207	194	208	187	221	204	1494	1094	1260	1262	1435	1078	2944	2254	3171	3208	3128	2786	3091	3248	3871	2912	3467	3111	3661	2597	3249	3126	3229	2968	2256	3255	2767	3616	3249	3577	2970	3856	3112	2628	3073	3402	0
ESCO1651AAE9_00957	0	0	0	0	0	0	324	303	246	243	301	309	2094	1581	1697	1812	2072	1493	4132	3189	4721	4534	4285	3881	4151	4529	5516	4029	4729	4088	4921	3776	4515	4607	4342	4344	3347	4358	3795	4792	4825	5258	4427	5581	4293	3760	4519	4840	0
ESCO1651AAE9_00958	0	0	0	0	0	0	112	103	92	92	77	92	579	465	499	571	586	462	1342	1036	1450	1324	1264	1127	1334	1533	1614	1288	1416	1243	1481	1191	1461	1509	1326	1243	993	1420	1175	1488	1492	1732	1469	1735	1386	1177	1333	1513	0
ESCO1651AAE9_00959	0	0	0	0	0	0	115	121	104	107	116	125	708	579	620	697	752	561	1568	1281	1941	1680	1717	1447	1683	1859	2103	1697	1910	1524	1905	1420	1892	1821	1663	1599	1280	1788	1506	1818	1979	2186	1713	2217	1721	1405	1665	1947	0
ESCO1651AAE9_00960	0	0	0	0	0	0	307	308	270	205	284	282	1941	1417	1640	1736	1913	1342	3838	3126	4603	4037	4089	3611	3971	4300	4900	3710	4557	4191	4896	3644	4074	4120	3997	4043	3050	4268	3593	4525	4580	4921	4194	5018	4071	3429	4048	4670	0
ESCO1651AAE9_00961	0	0	0	0	0	0	111	74	78	73	106	89	672	570	515	589	613	439	1376	903	1336	1389	1365	1302	1311	1243	1708	1241	1508	1438	1630	1127	1307	1188	1380	1394	956	1355	1160	1586	1396	1408	1225	1622	1244	1045	1288	1448	0
ESCO1651AAE9_00962	0	0	0	0	0	0	374	295	324	271	357	329	2215	1862	2043	2172	2294	1656	4666	3611	5259	5219	4995	4519	4985	5053	6269	4497	5552	4917	5847	4200	4984	4734	4899	4901	3703	4957	4308	5527	5117	5779	4945	5941	4749	4008	4910	5577	0
ESCO1651AAE9_00963	0	0	0	0	0	0	166	156	143	128	174	135	1050	855	887	929	1088	758	2120	1581	2473	2371	2235	2110	2251	2278	2818	2092	2620	2213	2738	1952	2257	2351	2257	2312	1641	2322	1990	2477	2524	2684	2303	2820	2215	1808	2310	2584	0
ESCO1651AAE9_00964	0	0	0	0	0	0	261	232	228	211	284	225	1577	1294	1373	1554	1561	1250	3304	2603	3867	3608	3366	3204	3337	3573	4307	3325	3808	3366	4208	3065	3441	3420	3456	3337	2564	3739	3082	3915	3740	3887	3464	4291	3354	2867	3375	3862	0
ESCO1651AAE9_00965	0	0	0	0	0	0	66	71	67	48	58	61	397	285	346	385	414	326	788	655	1006	865	853	790	863	912	1059	791	960	814	1012	765	922	981	872	792	681	936	775	936	995	1057	976	1214	948	762	905	991	0
ESCO1651AAE9_00966	0	0	0	0	0	0	74	65	83	63	83	83	518	413	491	481	505	373	1045	889	1262	1223	1156	980	1138	1166	1476	1036	1334	1043	1344	978	1203	1231	1256	1121	854	1212	964	1236	1284	1426	1159	1507	1165	1019	1172	1292	0
ESCO1651AAE9_00967	0	0	0	0	0	0	62	40	43	47	56	57	437	344	341	343	407	312	865	586	888	933	850	799	780	835	1049	754	926	836	958	749	855	746	888	858	633	883	803	931	925	936	778	1017	794	708	819	935	0
ESCO1651AAE9_00968	0	0	0	0	0	0	363	303	335	285	351	329	2465	1880	1982	2216	2340	1683	4864	3708	5465	5395	5194	4616	5072	5271	6378	4763	5723	4885	5960	4479	5294	5070	5002	5104	3826	5357	4542	5598	5737	6015	5020	6413	4970	4325	5065	5795	0
ESCO1651AAE9_00969	0	0	0	0	0	0	244	199	227	171	251	205	1574	1218	1361	1475	1540	1103	3264	2410	3531	3388	3439	3039	3274	3477	4085	3340	3719	3223	3985	2999	3435	3183	3345	3454	2358	3423	2957	3711	3566	3789	3249	4223	3317	2781	3359	3684	0
ESCO1651AAE9_00970	0	0	0	0	0	0	80	74	71	56	88	86	541	457	437	509	536	380	1137	905	1293	1208	1210	1012	1110	1277	1488	1137	1296	1167	1364	1002	1177	1168	1177	1110	869	1246	1040	1391	1299	1400	1108	1481	1205	963	1117	1317	0
ESCO1651AAE9_00971	0	0	0	0	0	0	58	49	81	46	61	67	416	401	367	453	410	325	825	678	965	959	912	783	922	933	1206	881	1058	862	1122	846	942	918	975	909	711	1019	819	1010	1042	1051	939	1143	932	751	923	1077	0
ESCO1651AAE9_00972	0	0	0	0	0	0	270	254	218	202	255	243	1567	1106	1365	1521	1752	1222	3393	2838	4052	3724	3554	3032	3667	4069	4486	3417	4053	3480	4186	3332	4049	4026	3744	3513	2734	3767	3279	3813	4190	4512	3874	4838	3806	3177	3790	4098	0
ESCO1651AAE9_00973	0	0	0	0	0	0	290	307	249	246	257	276	1672	1207	1579	1680	1921	1455	3893	3307	4815	4193	4248	3293	4380	4970	5036	4153	4708	3629	4425	3789	4861	4825	4449	3941	3342	4614	3756	4220	5190	5369	4549	6001	4604	3597	4450	4858	0
ESCO1651AAE9_00974	0	0	0	0	0	0	168	159	152	127	154	179	1054	669	949	977	1091	794	2200	1864	2703	2466	2352	2024	2321	2694	2857	2226	2642	2233	2600	2116	2517	2669	2353	2306	1892	2589	2103	2501	2718	2902	2501	3226	2490	2015	2409	2726	0
ESCO1651AAE9_00975	0	0	0	0	0	0	126	156	127	124	114	137	850	641	783	856	970	712	1914	1633	2460	2064	2063	1841	2159	2533	2503	2035	2483	1910	2353	1888	2412	2344	2201	1967	1599	2241	1865	2220	2531	2729	2380	2919	2306	1800	2204	2513	0
ESCO1651AAE9_00976	0	0	0	0	0	0	216	205	181	138	213	201	1317	1073	1211	1191	1351	946	2735	2191	3247	3171	2928	2575	2817	3017	3619	2701	3250	2766	3392	2571	3044	2899	2982	2876	2141	3096	2576	3276	3280	3390	2922	3737	2971	2418	2927	3225	0
ESCO1651AAE9_00977	0	0	1	0	0	0	362	386	413	347	405	424	2810	2191	2410	2558	2795	2109	5656	4697	6636	6220	6182	5484	6078	6518	7442	5915	6918	6011	6999	5441	6232	6281	6278	6004	4580	6450	5308	6618	6687	7188	6123	7705	6205	5244	6172	6889	0
ESCO1651AAE9_00978	0	0	0	0	0	0	184	136	169	138	161	166	1146	865	967	1067	1136	833	2102	1710	2515	2497	2333	2214	2282	2406	2787	2280	2605	2251	2772	2076	2390	2434	2415	2409	1762	2396	2044	2581	2501	2689	2311	2959	2323	1992	2321	2564	0
ESCO1651AAE9_00979	0	0	0	0	0	0	245	219	222	173	227	203	1515	1198	1282	1388	1500	1105	3031	2329	3502	3458	3250	2899	3253	3410	3969	3033	3568	3238	3708	2886	3146	3221	3265	3279	2323	3406	2881	3561	3493	3765	3121	4051	3212	2692	3172	3596	0
ESCO1651AAE9_00980	0	0	0	0	0	0	98	76	63	47	85	89	561	467	479	487	551	360	1126	877	1326	1278	1162	1096	1087	1213	1457	1110	1357	1234	1338	1021	1185	1217	1179	1170	895	1203	1044	1331	1284	1383	1184	1503	1194	1013	1188	1368	0
ESCO1651AAE9_00981	0	0	1	0	0	0	88	68	68	75	81	78	619	481	547	536	579	387	1189	938	1380	1395	1319	1218	1238	1205	1625	1061	1346	1266	1571	1127	1286	1131	1262	1253	935	1299	1095	1419	1238	1378	1213	1498	1133	1020	1159	1367	0
ESCO1651AAE9_00982	0	0	0	0	0	0	190	144	175	125	146	179	1099	887	996	1037	1125	857	2211	1867	2559	2511	2441	2159	2505	2516	3047	2347	2778	2441	2939	2209	2557	2417	2485	2383	1860	2612	2135	2655	2770	2861	2438	3097	2383	1996	2475	2669	0
ESCO1651AAE9_00983	0	0	0	0	0	0	164	159	123	120	162	138	1024	837	907	943	1017	800	2077	1662	2490	2363	2274	1956	2237	2505	2776	2145	2495	2144	2657	2059	2390	2331	2319	2076	1663	2443	2007	2456	2527	2686	2221	2792	2287	1946	2283	2518	1
ESCO1651AAE9_00984	0	0	0	0	1	0	139	118	138	114	124	138	841	702	729	801	868	652	1807	1436	2257	2027	1944	1721	1977	2113	2294	1999	2286	1752	2237	1673	2192	2155	1985	1890	1490	1995	1769	2019	2181	2285	1941	2537	2031	1643	2077	2173	0
ESCO1651AAE9_00985	0	0	0	0	0	0	81	84	65	73	86	92	499	410	522	517	544	450	1239	956	1473	1300	1207	980	1267	1424	1512	1263	1402	1144	1414	1111	1394	1375	1358	1151	941	1331	1072	1335	1516	1578	1282	1644	1263	1116	1308	1438	0
ESCO1651AAE9_00986	0	0	0	0	0	0	80	51	66	86	57	77	512	347	434	483	525	394	1033	856	1219	1179	1093	921	1089	1232	1364	1053	1298	1074	1283	937	1177	1204	1161	1163	821	1127	1013	1192	1285	1334	1127	1435	1214	971	1064	1335	0
ESCO1651AAE9_00987	0	0	0	0	0	0	151	155	126	106	131	147	907	740	845	865	978	737	1970	1618	2488	2124	2095	1805	2153	2357	2598	2133	2349	2026	2442	1898	2382	2411	2253	2052	1628	2154	2008	2278	2507	2651	2213	2833	2284	1808	2071	2460	0
ESCO1651AAE9_00988	0	0	0	0	0	0	101	74	73	88	87	90	553	449	533	574	618	465	1234	1092	1551	1360	1333	1095	1481	1558	1726	1328	1605	1219	1487	1244	1567	1592	1418	1223	1048	1447	1242	1404	1737	1687	1412	1866	1396	1192	1380	1572	0
ESCO1651AAE9_00989	0	0	0	0	0	0	75	57	51	63	57	69	354	308	341	364	423	307	804	698	1051	868	909	762	908	932	1135	863	959	867	1013	794	886	918	881	837	691	916	804	1017	1018	1066	862	1084	852	725	865	997	0
ESCO1651AAE9_00990	0	0	0	0	0	0	226	157	168	127	196	157	1250	926	1047	1121	1193	942	2440	1938	2918	2801	2585	2405	2572	2703	3266	2444	2981	2611	3157	2318	2753	2627	2731	2707	1922	2812	2264	2953	2910	3045	2457	3255	2627	2150	2741	2895	0
ESCO1651AAE9_00991	0	0	0	0	0	0	558	508	505	418	482	503	3592	2834	3055	3263	3535	2672	7446	5671	8177	7986	7784	6970	7663	8263	9260	7306	8832	7708	9201	6876	7798	7871	7921	7917	5917	8223	6877	8593	8387	9198	7800	9427	7591	6617	7671	8960	0
ESCO1651AAE9_00992	0	0	0	0	0	0	63	46	46	49	49	39	301	223	251	275	306	233	609	513	743	710	642	559	732	807	763	675	751	661	789	632	689	763	726	704	529	757	620	725	800	838	692	921	662	536	671	780	0
ESCO1651AAE9_00993	0	0	0	0	0	0	169	204	161	143	165	171	1105	792	982	1047	1215	802	2399	2009	2976	2663	2519	2174	2540	2858	3181	2540	2886	2295	2844	2262	2835	2806	2643	2414	1917	2694	2376	2690	2979	3118	2682	3479	2670	2114	2608	2994	0
ESCO1651AAE9_00994	0	0	0	0	0	0	245	235	204	185	190	217	1368	967	1246	1292	1489	1028	3000	2492	3584	3123	3135	2521	3152	3612	3862	3106	3515	2956	3385	2938	3533	3648	3292	2867	2397	3392	2912	3336	3721	3986	3417	4334	3317	2704	3352	3645	0
ESCO1651AAE9_00995	0	0	0	0	0	0	263	250	228	192	249	233	1680	1292	1360	1524	1656	1231	3442	2687	3814	3799	3676	3181	3664	3830	4555	3533	3983	3615	4310	3129	3728	3748	3722	3618	2808	3883	3223	4139	4096	4315	3549	4489	3631	2967	3624	4136	0
ESCO1651AAE9_00996	0	0	0	0	0	0	309	272	299	236	323	252	1998	1433	1679	1676	1971	1463	4001	3215	4670	4324	4190	3684	4164	4636	5240	4293	4750	4045	4791	3734	4385	4408	4182	4204	3084	4612	3747	4488	4831	5002	4392	5508	4407	3477	4104	4774	0
ESCO1651AAE9_00997	0	0	0	0	0	0	306	265	283	211	313	291	2055	1473	1639	1808	1915	1468	4117	3122	4592	4296	4223	3785	4251	4310	5382	4128	4855	4311	5188	3716	4382	4225	4306	4416	3132	4382	3685	4822	4591	5157	4331	5236	4208	3548	4267	4760	0
ESCO1651AAE9_00998	0	0	0	0	0	0	145	149	143	108	156	104	876	651	749	820	853	719	1846	1451	2093	1982	1973	1659	1994	2131	2383	1830	2092	1798	2175	1712	1994	2066	1965	1858	1372	1992	1730	2139	2116	2262	1966	2541	1961	1596	1953	2069	0
ESCO1651AAE9_00999	0	0	0	0	0	0	157	155	146	124	150	166	1223	854	1054	1062	1158	862	2390	1876	2640	2561	2472	2169	2527	2605	3104	2318	2555	2389	3029	2207	2464	2501	2518	2405	1823	2534	2142	2747	2749	2859	2446	3049	2338	1986	2433	2772	0
ESCO1651AAE9_01000	0	0	0	0	0	0	180	159	179	130	180	144	1248	939	946	1011	1128	813	2431	1791	2658	2595	2378	2136	2377	2484	2990	2323	2759	2409	3010	2138	2410	2439	2500	2478	1769	2574	2171	2798	2688	2764	2289	3069	2258	2041	2479	2656	0
ESCO1651AAE9_01001	0	0	0	0	0	0	277	211	222	179	221	191	1507	1254	1303	1446	1492	1134	3275	2496	3542	3508	3412	3076	3381	3544	4238	3166	3860	3428	3942	3059	3390	3408	3409	3444	2584	3509	3072	3623	3646	3964	3285	4143	3284	2783	3309	3785	0
ESCO1651AAE9_01002	0	0	1	0	0	0	356	328	295	253	340	274	2323	1771	1887	2042	2189	1613	4471	3385	4978	4834	4787	4289	4541	4720	5905	4382	5322	4669	5697	4068	4737	4580	4865	4582	3462	4804	4246	5407	5149	5415	4723	5779	4561	3791	4517	5083	0
ESCO1651AAE9_01003	0	0	0	0	0	0	146	128	148	89	132	132	922	723	830	868	871	635	1948	1433	2143	2064	1934	1743	1968	2052	2527	1840	2144	1992	2440	1732	2091	1993	2017	1984	1535	2008	1691	2258	2104	2316	2011	2401	1944	1564	2036	2080	0
ESCO1651AAE9_01004	0	0	0	0	0	0	151	122	129	116	150	148	1004	764	776	904	853	726	1931	1394	2242	2161	2018	1829	1993	2112	2602	1884	2308	1990	2440	1726	2027	1913	2004	1964	1452	2038	1759	2318	2030	2281	1954	2496	1920	1590	1964	2102	0
ESCO1651AAE9_01005	0	0	0	0	0	0	117	119	105	74	90	85	619	510	607	585	675	531	1418	1225	1680	1463	1462	1195	1542	1660	1900	1360	1783	1307	1634	1338	1733	1627	1570	1406	1137	1579	1324	1558	1852	1857	1523	2079	1569	1304	1505	1720	0
ESCO1651AAE9_01006	0	0	0	0	0	0	94	69	61	60	50	71	468	351	383	422	455	375	1051	854	1202	1103	1096	873	1122	1166	1251	1064	1217	1029	1190	991	1206	1203	1080	960	792	1062	964	1141	1213	1330	1103	1476	1138	881	1127	1310	0
ESCO1651AAE9_01007	0	0	0	0	0	0	102	92	101	84	87	90	626	417	590	646	719	529	1430	1213	1722	1438	1417	1270	1663	1782	1811	1400	1707	1350	1634	1353	1727	1744	1544	1434	1179	1628	1362	1610	1861	1987	1667	2134	1674	1402	1504	1810	0
ESCO1651AAE9_01008	0	0	0	0	0	0	53	35	35	36	51	46	255	236	281	295	358	235	622	528	757	603	667	568	670	722	815	649	792	640	724	609	771	771	675	610	485	721	583	739	738	850	697	963	739	532	684	738	0
ESCO1651AAE9_01009	0	0	0	0	0	0	125	131	98	95	88	105	619	463	613	631	800	544	1514	1302	1914	1547	1546	1336	1674	1939	1921	1530	1769	1445	1660	1498	1815	2001	1588	1413	1240	1743	1472	1608	1964	2256	1877	2371	1811	1446	1679	1966	0
ESCO1651AAE9_01010	0	0	0	0	0	0	291	273	253	211	272	238	1919	1464	1673	1744	1969	1427	3821	2987	4607	4295	4044	3758	4064	4233	5265	3732	4801	4151	4809	3625	4292	4198	4174	4081	3094	4350	3682	4580	4615	4754	4242	5195	4045	3419	4151	4632	0
ESCO1651AAE9_01011	0	0	0	0	0	0	303	247	248	206	267	251	1708	1381	1547	1660	1744	1318	3616	2942	4223	3922	3677	3450	3832	3897	4804	3468	4208	3581	4448	3325	4044	3739	3804	3613	2877	4018	3370	4089	4175	4548	3711	4871	3733	3182	3949	4185	0
ESCO1651AAE9_01012	0	0	0	0	0	0	373	327	343	253	352	335	2331	1928	2078	2249	2447	1695	4930	3710	5364	5272	5167	4490	5049	5272	6580	4634	5616	4812	5977	4481	5130	4954	4985	5036	3696	5363	4371	5662	5479	5777	5047	6214	4876	4232	4998	5604	0
ESCO1651AAE9_01013	0	0	0	0	0	0	592	461	501	454	559	485	3783	2934	3128	3376	3633	2781	7599	5751	8409	8259	7948	7427	7710	7947	9857	7199	8941	7967	9531	6800	8023	7767	7853	7891	5952	8323	7094	8820	8410	9272	7777	9478	7525	6494	7739	9044	0
ESCO1651AAE9_01014	0	0	0	0	0	0	151	133	131	103	150	143	977	856	856	847	935	783	1944	1544	2203	2251	2194	1967	2120	2064	2599	2066	2417	2206	2435	1779	2141	2070	2092	2206	1502	2199	1804	2211	2261	2336	2107	2464	1975	1692	2060	2366	0
ESCO1651AAE9_01015	0	0	0	0	0	0	451	432	418	364	414	418	2858	2302	2453	2689	2735	2122	5732	4469	6618	6255	6117	5605	5977	6348	7444	5372	6902	6064	7103	5418	6259	6044	6164	6002	4588	6439	5421	6629	6471	7411	6153	7414	5970	4989	6156	7053	0
ESCO1651AAE9_01016	0	0	0	0	0	0	497	420	428	402	474	479	3385	2653	2843	3042	3213	2422	6622	5049	7536	7330	6947	6586	6855	7171	8630	6600	7705	6919	8390	6184	7027	7075	6847	6903	5163	7312	6041	7686	7356	8110	6993	8643	6951	5697	7056	7894	0
ESCO1651AAE9_01017	0	0	0	0	0	0	109	114	102	83	118	97	771	585	602	663	698	512	1435	1078	1585	1589	1589	1403	1341	1479	1992	1462	1766	1514	1925	1357	1509	1453	1564	1611	1152	1575	1358	1720	1608	1681	1446	1871	1421	1192	1560	1707	0
ESCO1651AAE9_01018	0	0	0	0	0	0	48	44	28	23	40	41	255	194	228	242	267	212	523	432	601	568	562	528	602	595	725	549	682	563	656	511	651	597	530	533	425	627	538	607	664	668	615	691	574	508	583	651	0
ESCO1651AAE9_01019	0	0	0	0	0	0	333	289	273	252	282	318	2160	1760	1877	1907	2229	1556	4338	3472	5175	4677	4510	3957	4666	4891	5739	4364	5202	4498	5303	4062	4728	4944	4748	4565	3499	4876	4107	5037	5069	5430	4626	5885	4767	3992	4609	5185	0
ESCO1651AAE9_01020	0	0	0	0	0	0	24	14	19	11	20	13	138	90	109	112	91	109	232	155	251	251	254	216	219	229	340	243	265	251	314	197	242	233	261	290	186	269	243	328	259	284	215	294	225	213	221	283	0
ESCO1651AAE9_01021	0	0	0	0	0	0	330	306	245	243	292	292	1965	1615	1694	1775	1962	1478	4060	3177	4528	4410	4168	4006	4315	4271	5235	4009	4830	4148	5314	3723	4314	4251	4243	4246	3162	4405	3798	4768	4645	4808	4180	5342	4115	3533	4213	4658	0
ESCO1651AAE9_01022	0	0	0	0	0	0	30	20	21	17	27	26	163	127	120	132	179	112	289	254	372	359	357	313	355	380	440	292	417	364	373	282	319	328	349	356	248	364	306	398	361	405	315	416	324	278	334	387	0
ESCO1651AAE9_01023	0	0	0	0	0	0	32	27	23	17	29	24	175	165	175	174	227	161	421	338	457	434	462	372	441	477	525	392	481	419	543	377	439	468	434	370	344	470	355	462	505	505	383	552	446	373	463	460	0
ESCO1651AAE9_01024	0	0	1	0	0	0	318	252	266	231	331	285	1889	1543	1679	1701	1991	1417	3836	3123	4537	4218	4150	3501	4055	4313	5054	3950	4599	4026	4541	3690	4452	4166	4381	3872	3076	4302	3620	4543	4743	4822	4260	5318	4220	3527	4094	4474	0
ESCO1651AAE9_01025	0	0	0	0	0	0	177	121	142	111	158	127	1021	827	830	934	970	744	2017	1510	2276	2260	2099	1921	2141	2112	2563	1936	2388	2139	2636	1900	2173	1989	2073	2213	1577	2185	1857	2469	2172	2467	2100	2464	1956	1840	2072	2422	0
ESCO1651AAE9_01026	0	0	0	0	0	0	176	152	137	126	172	132	1053	870	893	914	977	777	2157	1580	2308	2342	2177	2012	2158	2209	2621	2073	2436	2305	2727	1915	2151	2102	2280	2170	1704	2213	1884	2450	2284	2568	2199	2716	2125	1787	2099	2477	0
ESCO1651AAE9_01027	0	0	0	0	0	0	141	114	124	101	124	105	963	720	776	822	894	707	1888	1284	1935	1962	1895	1745	1857	1743	2343	1740	2065	1948	2404	1673	1818	1708	1878	2003	1399	1945	1660	2101	1983	2260	1846	2345	1743	1513	1867	2040	0
ESCO1651AAE9_01028	0	0	0	0	0	0	198	174	177	114	191	160	1155	957	1042	1127	1192	914	2449	1851	2828	2698	2572	2377	2607	2655	3130	2324	2867	2635	2992	2161	2511	2594	2633	2629	1938	2672	2199	2860	2815	3062	2661	3290	2414	2164	2563	2962	0
ESCO1651AAE9_01029	0	0	0	0	0	0	337	285	289	249	294	302	1915	1614	1702	1804	1944	1484	4179	3149	4650	4346	4408	4062	4204	4429	5204	3959	4882	4121	5109	3831	4330	4199	4188	4229	3233	4541	3770	4566	4647	5079	4230	5414	4226	3698	4211	4846	0
ESCO1651AAE9_01030	0	0	0	0	0	0	21	31	14	18	18	29	123	89	99	112	113	64	220	205	306	260	313	256	248	275	365	228	300	307	337	218	264	279	315	272	206	291	231	310	263	330	250	328	243	215	301	307	0
ESCO1651AAE9_01031	0	0	0	0	0	0	350	331	324	250	344	335	2388	1888	2087	2117	2375	1690	5054	3973	5668	5285	5237	4552	5092	5614	6460	4947	5675	5002	5929	4570	5127	5322	5245	5013	3966	5419	4633	5756	5670	5926	5372	6567	5197	4328	5321	5828	0
ESCO1651AAE9_01032	0	0	0	0	0	0	249	226	216	175	262	230	1579	1232	1425	1505	1558	1141	3232	2572	3705	3641	3551	3113	3337	3650	4247	3278	3664	3406	4043	3063	3581	3471	3463	3455	2532	3540	3088	3729	3826	4135	3507	4289	3415	2849	3663	3913	0
ESCO1651AAE9_01033	0	0	0	0	0	0	194	197	182	135	163	173	1280	934	1164	1125	1290	954	2648	2207	3162	2847	2814	2354	2732	3193	3356	2603	3076	2563	2958	2454	2984	3150	2844	2550	2158	2932	2426	2876	3053	3493	2928	3592	2772	2318	2974	3128	0
ESCO1651AAE9_01034	0	0	0	0	0	0	122	117	119	97	124	109	792	568	681	720	785	572	1632	1302	1917	1770	1692	1519	1666	1790	2157	1630	1856	1689	1961	1527	1768	1808	1735	1651	1225	1775	1546	1807	1944	2142	1714	2183	1692	1467	1693	1907	0
ESCO1651AAE9_01035	0	0	0	0	0	0	50	42	40	43	61	55	398	289	348	345	381	248	747	608	835	861	847	747	767	785	966	697	921	782	967	703	759	725	797	832	558	888	634	853	817	902	804	897	713	619	777	804	0
ESCO1651AAE9_01036	0	0	0	0	0	0	429	382	369	315	430	348	2779	2233	2318	2502	2619	2007	5608	4183	6346	6046	5760	5323	5780	6034	7358	5504	6645	5755	7030	5087	5901	5815	5923	5738	4466	6057	5096	6448	6254	6729	5683	7488	5723	5018	5755	6430	0
ESCO1651AAE9_01037	0	0	0	0	0	0	148	110	108	95	129	132	836	673	743	772	843	606	1737	1312	1953	1807	1721	1707	1839	1942	2206	1696	2065	1852	2145	1597	1799	1872	1779	1824	1453	1851	1560	1979	1997	2260	1904	2286	1684	1454	1826	2051	0
ESCO1651AAE9_01038	0	0	0	0	0	0	206	191	173	155	181	185	1270	988	1105	1130	1313	925	2615	1998	2920	2832	2811	2367	2649	2847	3324	2516	3081	2720	3280	2410	2843	2763	2650	2673	2061	2861	2515	2875	3040	3154	2765	3427	2668	2373	2712	3064	0
ESCO1651AAE9_01039	0	0	0	0	0	0	193	162	142	127	143	155	1052	768	846	852	992	750	1977	1625	2335	2150	2145	1871	2131	2232	2513	1922	2362	2036	2429	1890	2109	2264	2145	2072	1711	2188	1892	2326	2333	2615	2165	2601	2118	1827	2141	2466	0
ESCO1651AAE9_01040	0	0	0	0	0	0	93	69	58	58	62	66	500	356	478	433	489	410	1030	817	1247	1173	1099	918	1117	1262	1373	1126	1153	1070	1191	969	1153	1165	1125	1006	757	1157	963	1221	1147	1390	1061	1412	1136	975	1096	1191	0
ESCO1651AAE9_01041	0	0	0	0	0	0	83	55	62	57	60	54	422	336	371	380	446	336	867	715	1098	919	993	748	944	1058	1196	908	1059	905	1018	781	1022	1068	933	907	660	956	854	1039	1097	1131	998	1275	1024	817	971	1041	0
ESCO1651AAE9_01042	0	0	0	0	0	0	57	67	61	43	64	54	360	302	335	403	443	339	907	760	1026	903	990	808	913	1007	1120	911	1018	824	1024	835	1039	1040	970	834	705	1009	814	912	1123	1157	966	1276	1017	830	977	1050	0
ESCO1651AAE9_01043	0	0	1	0	0	0	327	271	255	254	361	308	2201	1736	1859	2031	2102	1539	4286	3256	4806	4743	4515	4108	4393	4554	5678	4215	5158	4631	5491	3825	4507	4473	4470	4702	3348	4646	3987	5049	4713	5085	4397	5519	4320	3645	4563	5011	0
ESCO1651AAE9_01044	0	0	0	0	0	0	185	148	147	139	152	145	1151	804	929	910	1068	829	2124	1796	2515	2460	2223	2215	2391	2467	2964	2212	2630	2306	2652	2069	2495	2479	2445	2333	1756	2432	2008	2551	2545	2897	2531	2940	2474	2006	2440	2752	0
ESCO1651AAE9_01045	0	0	0	0	0	0	97	87	80	71	96	106	594	468	553	502	627	479	1231	1021	1543	1311	1319	1049	1352	1490	1644	1342	1493	1222	1481	1198	1401	1550	1381	1265	1058	1381	1190	1432	1445	1624	1489	1763	1355	1208	1330	1523	0
ESCO1651AAE9_01046	0	0	0	0	0	0	237	264	208	220	210	220	1557	1149	1423	1389	1649	1174	3415	2707	4008	3585	3559	3021	3630	3888	4301	3506	3937	3278	4031	3070	3877	3662	3604	3427	2772	3755	3041	3991	4054	4467	3612	4462	3573	2858	3511	4027	0
ESCO1651AAE9_01047	0	0	0	0	0	0	109	95	86	89	91	102	692	538	649	656	717	549	1576	1279	1919	1745	1638	1386	1678	1811	2014	1545	1824	1548	1870	1424	1855	1848	1662	1602	1340	1821	1493	1748	1980	2076	1796	2186	1837	1420	1686	2000	0
ESCO1651AAE9_01048	0	0	0	0	0	0	108	83	87	89	75	96	592	478	565	593	665	519	1277	1059	1494	1338	1371	1066	1301	1513	1644	1294	1485	1232	1500	1130	1527	1434	1350	1225	981	1433	1209	1419	1587	1608	1396	1761	1434	1169	1382	1543	0
ESCO1651AAE9_01049	0	0	0	0	0	0	267	234	256	220	266	229	1770	1388	1537	1607	1665	1264	3478	2732	3922	3907	3713	3412	3699	3938	4567	3310	4209	3693	4566	3165	3803	3717	3741	3690	2835	3851	3296	4114	3870	4483	3672	4680	3643	3042	3781	4323	0
ESCO1651AAE9_01050	0	0	0	0	0	0	263	291	258	244	273	268	1841	1465	1597	1628	1796	1340	3768	2932	4540	4016	3959	3436	4079	4269	4762	3835	4344	3854	4766	3431	4051	4124	3974	3942	2894	4276	3678	4366	4361	4625	4037	5012	4145	3391	4058	4410	0
ESCO1651AAE9_01051	0	0	1	0	0	0	210	185	222	171	192	207	1446	1067	1248	1246	1383	1015	3069	2245	3367	3174	3070	2577	3064	3278	3893	3026	3355	2894	3462	2673	3350	3199	3182	2937	2216	3185	2704	3449	3496	3529	3122	4005	3142	2557	3161	3393	0
ESCO1651AAE9_01052	0	0	0	0	0	0	355	305	328	274	304	303	2180	1622	1917	1949	2182	1552	4567	3502	5159	4895	4778	4155	4728	4981	5817	4572	5188	4526	5459	4114	4972	4695	4817	4543	3587	4886	4160	5274	5258	5525	4852	5807	4810	3926	4752	5106	0
ESCO1651AAE9_01053	0	0	0	0	0	0	200	158	182	130	177	145	1264	989	1114	1152	1149	853	2451	1764	2742	2655	2595	2316	2415	2478	3295	2301	2822	2689	3173	2263	2615	2477	2529	2615	1886	2503	2298	2847	2711	2794	2409	3041	2414	2066	2495	2644	0
ESCO1651AAE9_01054	0	0	0	0	0	0	262	218	227	210	252	258	1614	1323	1432	1570	1715	1198	3487	2712	4163	3812	3583	3236	3570	3745	4546	3549	4007	3420	4209	3301	3892	3662	3861	3538	2684	3795	3222	4039	4103	4257	3775	4644	3717	3142	3553	4164	0
ESCO1651AAE9_01055	0	0	1	0	0	0	239	213	189	141	203	186	1328	1025	1254	1231	1388	1042	2850	2380	3425	3167	3076	2585	3001	3358	3783	2924	3427	2801	3416	2689	3240	3272	3027	2932	2281	3249	2659	3222	3317	3737	3208	4028	3143	2702	3210	3514	0
ESCO1651AAE9_01056	0	0	0	0	0	0	417	313	390	331	350	358	2524	2001	2208	2323	2606	1890	5088	4129	5866	5829	5527	4884	5396	5631	6895	5127	6021	5270	6229	4829	5637	5447	5493	5294	3938	5728	4842	6072	6028	6244	5550	6701	5428	4638	5551	5961	0
ESCO1651AAE9_01057	0	0	1	0	0	0	270	233	228	202	249	233	1659	1352	1523	1591	1762	1308	3503	2688	3910	3874	3556	3266	3556	3696	4568	3338	3891	3561	4048	3015	3628	3581	3604	3517	2523	3779	3210	3921	3926	4194	3634	4512	3651	2900	3621	3947	0
ESCO1651AAE9_01058	0	0	0	0	0	0	89	91	85	62	101	88	609	522	545	578	610	435	1279	977	1467	1306	1346	1210	1299	1353	1628	1133	1469	1300	1626	1112	1310	1306	1315	1317	979	1412	1119	1409	1402	1573	1292	1633	1267	1122	1279	1480	0
ESCO1651AAE9_01059	0	0	0	0	0	0	191	161	146	147	166	191	1208	950	1048	1105	1190	808	2483	1947	2763	2657	2496	2262	2559	2654	3258	2437	2851	2458	2959	2268	2594	2637	2543	2474	1973	2703	2312	2817	2830	3099	2628	3170	2481	2141	2642	2828	0
ESCO1651AAE9_01060	0	0	0	0	0	0	188	146	165	135	179	179	1182	931	985	1038	1090	847	2389	1815	2602	2668	2478	2206	2408	2383	3053	2299	2652	2441	2908	2170	2510	2262	2429	2494	1838	2559	2113	2819	2691	2714	2343	3042	2424	1928	2413	2746	0
ESCO1651AAE9_01061	0	0	0	0	0	0	110	86	96	72	94	94	623	504	552	607	750	492	1361	1096	1579	1519	1510	1240	1462	1541	1834	1370	1575	1375	1543	1299	1538	1488	1477	1329	1073	1534	1364	1597	1735	1670	1471	1832	1512	1178	1454	1663	0
ESCO1651AAE9_01062	0	0	0	0	0	0	119	91	85	73	95	111	601	497	609	600	709	512	1454	1049	1583	1408	1456	1203	1433	1522	1807	1395	1587	1308	1619	1293	1541	1565	1495	1341	1054	1420	1302	1615	1700	1779	1568	1889	1465	1215	1369	1602	0
ESCO1651AAE9_01063	0	0	0	0	0	0	245	225	211	182	257	247	1622	1335	1405	1513	1623	1235	3395	2616	3703	3633	3506	3067	3548	3579	4419	3248	3828	3303	4082	3087	3614	3519	3594	3285	2539	3658	3201	3815	3982	4126	3502	4378	3509	2840	3594	3867	0
ESCO1651AAE9_01064	0	0	0	0	0	0	197	142	170	117	184	153	1071	862	940	960	1086	823	2299	1682	2576	2559	2330	2092	2333	2294	3030	2228	2577	2188	2771	2005	2302	2279	2362	2350	1749	2366	2086	2596	2543	2487	2264	2826	2251	1914	2349	2555	0
ESCO1651AAE9_01065	0	0	0	0	0	0	280	211	209	181	229	228	1599	1233	1340	1418	1571	1160	3143	2440	3463	3405	3188	3051	3210	3343	4178	2961	3718	3347	3990	2733	3306	3112	3291	3364	2437	3437	2866	3652	3459	3812	3210	4001	3182	2684	3274	3877	0
ESCO1651AAE9_01066	0	0	0	0	0	0	85	89	94	73	90	87	585	515	482	593	583	427	1152	898	1348	1298	1214	1156	1209	1137	1626	1143	1374	1215	1594	1100	1237	1241	1251	1318	868	1276	1092	1488	1328	1457	1222	1558	1250	1065	1287	1379	0
ESCO1651AAE9_01067	0	0	0	0	0	0	124	93	121	88	121	114	811	707	719	775	833	592	1675	1202	1765	1850	1723	1576	1657	1684	2175	1641	1870	1633	2118	1526	1720	1589	1792	1806	1224	1757	1561	1996	1802	1945	1651	2044	1574	1413	1735	1891	0
ESCO1651AAE9_01068	0	0	0	0	0	0	121	119	96	96	106	103	790	570	596	711	706	541	1558	1235	1708	1722	1592	1434	1518	1665	2050	1357	1852	1546	1904	1356	1575	1506	1620	1605	1253	1604	1432	1780	1613	1789	1609	1942	1491	1371	1598	1864	0
ESCO1651AAE9_01069	0	0	0	0	0	0	148	124	126	108	146	131	966	816	895	912	921	753	2017	1549	2158	2152	2057	1898	1977	2105	2620	1822	2254	2082	2428	1783	2092	2067	2128	1964	1438	2108	1861	2265	2216	2369	2007	2505	1986	1712	2057	2343	0
ESCO1651AAE9_01070	0	0	0	0	0	0	296	267	218	179	267	259	1748	1468	1570	1524	1800	1311	3655	2802	4178	4049	3807	3553	3745	3977	4755	3544	4200	3719	4517	3290	3818	3840	3942	3916	2826	3860	3454	4102	4212	4438	4090	4848	3672	3241	3974	4363	0
ESCO1651AAE9_01071	0	0	0	0	0	0	398	373	374	291	357	364	2562	2018	2205	2289	2529	1893	5275	4154	6042	5650	5465	5057	5338	5689	6787	5159	6198	5323	6219	4758	5543	5620	5545	5387	4114	5464	4708	5858	5855	6662	5730	7005	5644	4641	5460	6305	0
ESCO1651AAE9_01072	0	0	0	0	0	0	103	86	79	66	84	74	560	480	526	587	667	452	1209	1001	1432	1284	1289	1092	1225	1352	1608	1225	1404	1242	1421	1085	1360	1329	1283	1227	924	1318	1156	1343	1483	1521	1330	1536	1225	1008	1263	1502	0
ESCO1651AAE9_01073	0	0	0	0	0	0	38	37	45	37	59	45	268	234	244	247	302	211	653	481	763	719	658	614	679	692	836	629	758	650	741	538	677	710	746	626	493	702	559	666	732	737	662	780	637	563	654	731	0
ESCO1651AAE9_01074	0	0	1	0	0	0	313	222	294	214	279	265	1925	1586	1729	1773	1888	1412	4038	2963	4449	4337	4120	3823	4117	4211	5111	3791	4718	4115	4842	3649	4115	4141	4151	4186	3146	4306	3643	4522	4404	4882	4169	5200	4141	3416	4269	4581	0
ESCO1651AAE9_01075	0	0	0	0	0	0	272	290	235	210	260	238	1690	1319	1499	1546	1766	1332	3581	2943	4157	3797	3729	3292	3782	4025	4778	3423	4118	3618	4188	3340	3899	4006	3749	3646	2838	3989	3318	4105	4293	4659	3779	4814	3787	3175	3826	4275	0
ESCO1651AAE9_01076	0	0	0	0	0	0	341	250	285	238	314	273	1994	1557	1641	1787	1971	1365	4025	2964	4591	4341	4126	3783	4006	4294	5268	3768	4502	4076	5147	3573	4078	4044	4159	4036	3028	4144	3553	4549	4459	4887	4028	5023	4036	3407	4231	4637	0
ESCO1651AAE9_01077	0	0	0	0	0	0	280	224	225	158	261	223	1660	1249	1424	1429	1654	1247	3506	2627	3753	3625	3520	3212	3436	3692	4409	3329	3791	3466	4066	3028	3496	3489	3484	3450	2626	3431	3043	3825	3701	4060	3529	4279	3377	2914	3390	3911	0
ESCO1651AAE9_01078	0	0	0	0	0	0	158	106	116	92	132	129	810	646	720	765	793	595	1682	1304	1847	1847	1738	1557	1649	1778	2223	1653	1977	1650	2004	1450	1732	1684	1705	1685	1295	1754	1478	1841	1885	2021	1700	2148	1640	1361	1759	1982	0
ESCO1651AAE9_01079	0	0	0	0	0	0	176	205	198	154	221	209	1498	1123	1235	1247	1430	1089	2886	2393	3296	3077	3067	2694	2982	3146	3901	2988	3420	3017	3439	2741	3213	2983	3132	2949	2240	3161	2832	3386	3444	3597	3149	3827	3044	2562	3105	3431	0
ESCO1651AAE9_01080	0	0	0	0	0	0	95	86	79	74	83	87	510	441	442	498	580	378	1114	817	1338	1233	1193	1004	1152	1239	1477	1081	1222	1068	1306	1057	1169	1262	1184	1157	852	1189	993	1236	1358	1401	1155	1469	1204	990	1105	1298	0
ESCO1651AAE9_01081	0	1	0	0	0	0	424	345	367	322	360	357	2539	1942	2123	2211	2518	1801	5090	3950	6170	5618	5331	4903	5391	5560	6760	4965	5894	5123	6443	4646	5542	5428	5430	5404	4153	5670	4696	5953	5880	6458	5426	6841	5427	4690	5499	6194	0
ESCO1651AAE9_01082	0	0	0	0	0	0	264	198	225	191	237	218	1534	1175	1316	1326	1558	1062	3136	2512	3537	3454	3296	2895	3179	3463	4142	3049	3683	3114	3753	2951	3235	3299	3293	3282	2482	3405	2797	3610	3478	3965	3401	4119	3333	2748	3374	3704	0
ESCO1651AAE9_01083	0	0	0	0	0	0	91	96	85	79	113	76	677	516	564	582	655	471	1299	1013	1479	1412	1364	1244	1355	1336	1774	1250	1617	1300	1565	1198	1322	1292	1376	1408	1049	1480	1232	1560	1535	1536	1398	1707	1308	1180	1320	1520	0
ESCO1651AAE9_01084	0	0	0	0	0	0	43	43	36	30	42	45	269	249	256	258	327	218	617	453	676	612	617	515	596	633	778	578	643	643	684	530	629	672	620	538	423	648	574	679	682	702	642	766	587	500	614	631	0
ESCO1651AAE9_01085	0	0	0	0	0	0	71	57	87	58	76	87	556	394	456	468	547	390	1187	881	1273	1215	1227	976	1139	1286	1436	1200	1281	1152	1422	1026	1210	1253	1229	1161	864	1210	1026	1274	1320	1352	1163	1565	1140	982	1249	1286	0
ESCO1651AAE9_01086	0	0	0	0	0	0	169	167	134	128	162	130	994	784	925	980	1058	776	2239	1730	2660	2374	2319	2008	2318	2493	3017	2319	2546	2190	2626	2169	2570	2706	2450	2262	1792	2447	2080	2446	2778	2867	2353	3097	2492	1959	2497	2660	0
ESCO1651AAE9_01087	0	0	0	0	0	0	1207	1073	1042	921	1086	1133	7596	5925	6686	6932	7524	5703	15619	12522	18204	16614	16081	14717	16493	17761	20181	15373	18557	15925	19126	14448	17078	17038	16298	16593	12317	17041	14470	17802	17918	20111	17320	20955	16647	13967	17058	19066	0
ESCO1651AAE9_01088	0	0	0	0	0	0	381	326	330	258	352	328	2318	1791	1985	2078	2183	1659	4536	3651	5295	4863	4753	4381	4809	5118	5948	4520	5416	4846	5682	4340	5034	5095	4808	4863	3712	4968	4302	5233	5328	5655	5046	6065	4784	4076	5058	5533	0
ESCO1651AAE9_01089	0	0	0	0	0	0	113	92	96	66	123	90	709	629	562	678	660	496	1465	1087	1543	1607	1422	1317	1365	1412	1913	1299	1628	1443	1828	1313	1410	1372	1520	1513	1067	1516	1256	1612	1599	1637	1415	1875	1361	1149	1443	1599	0
ESCO1651AAE9_01090	0	0	0	0	0	0	247	180	172	160	191	188	1511	1144	1144	1252	1319	981	2919	2225	3201	3121	3061	2729	2856	2934	3708	2757	3304	2881	3501	2517	2959	2947	2905	2976	2175	3079	2479	3343	3062	3475	2875	3682	2781	2405	2935	3364	0
ESCO1651AAE9_01091	0	0	0	0	0	0	93	63	57	61	103	75	604	436	480	493	556	436	1156	870	1301	1186	1169	1098	1158	1161	1440	1067	1270	1210	1403	1028	1154	1155	1175	1197	869	1199	1054	1269	1372	1348	1179	1350	1167	987	1197	1363	0
ESCO1651AAE9_01092	0	0	0	0	0	0	192	139	136	106	163	144	1005	853	857	841	1044	817	2027	1528	2264	2185	2144	1912	2246	2180	2622	2091	2423	2198	2538	1856	2177	2210	2099	2216	1536	2266	1815	2421	2325	2489	2149	2697	2114	1819	2150	2549	0
ESCO1651AAE9_01093	0	0	0	0	0	0	172	165	125	125	178	177	1102	913	929	985	1022	728	2169	1738	2382	2299	2362	2107	2261	2370	2864	1990	2548	2296	2760	1944	2178	2220	2354	2218	1621	2340	2028	2585	2345	2819	2195	2753	2230	1897	2305	2735	0
ESCO1651AAE9_01094	0	0	0	0	0	0	96	86	99	88	86	73	590	506	478	538	606	454	1241	969	1410	1334	1237	1218	1319	1362	1591	1203	1442	1200	1483	1122	1327	1355	1291	1217	970	1357	1139	1434	1398	1496	1374	1524	1250	1002	1303	1516	0
ESCO1651AAE9_01095	0	0	0	0	0	0	51	49	57	58	82	55	386	313	331	355	409	284	781	638	958	879	823	770	846	890	1034	779	925	756	958	783	850	840	852	786	594	826	762	923	915	1041	852	1013	854	754	840	950	0
ESCO1651AAE9_01096	0	0	0	0	0	0	103	89	97	88	87	80	618	529	593	628	701	464	1362	1038	1587	1371	1514	1198	1374	1448	1720	1284	1547	1432	1614	1253	1418	1358	1317	1297	999	1412	1239	1587	1609	1610	1394	1707	1376	1179	1360	1601	0
ESCO1651AAE9_01097	0	0	0	0	0	0	300	250	222	192	263	246	1851	1478	1573	1692	1724	1376	3694	2926	4261	4183	3953	3470	3867	3911	4738	3456	4311	3818	4612	3402	3950	3796	3864	3926	2972	4043	3355	4241	4125	4524	3901	4761	3755	3301	3894	4345	0
ESCO1651AAE9_01098	0	0	0	0	0	0	192	159	171	124	183	167	1290	1026	1071	1158	1266	875	2555	1900	2726	2857	2636	2402	2593	2716	3429	2384	3040	2726	3311	2310	2652	2557	2591	2709	1986	2854	2287	3014	2744	3194	2676	3285	2542	2152	2696	3174	0
ESCO1651AAE9_01099	0	0	0	0	0	0	167	150	148	105	155	139	1025	829	897	920	956	801	2123	1602	2298	2365	2251	2028	2093	2276	2736	2126	2529	2230	2623	1909	2178	2233	2191	2280	1637	2271	1940	2401	2421	2583	2259	2717	2208	1811	2277	2628	0
ESCO1651AAE9_01100	0	0	0	0	0	0	228	220	185	153	181	187	1258	985	1184	1219	1379	1021	2815	2158	3222	2995	3060	2416	3002	3295	3625	2852	3236	2653	3238	2585	3113	3124	3067	2845	2192	3101	2639	3120	3515	3698	3115	3871	3061	2541	2955	3260	0
ESCO1651AAE9_01101	0	0	0	0	0	0	241	214	203	193	223	207	1438	1114	1285	1310	1495	1055	3076	2428	3494	3251	3176	2650	3136	3413	3912	3029	3536	3078	3675	2876	3439	3254	3097	3064	2370	3273	2800	3560	3607	3921	3258	4100	3136	2698	3207	3594	0
ESCO1651AAE9_01102	0	0	0	0	0	0	261	221	226	196	203	201	1576	1236	1441	1463	1571	1191	3291	2516	3757	3473	3370	3027	3250	3621	4219	3349	3775	3349	4059	3042	3539	3539	3324	3406	2479	3530	2938	3665	3732	4134	3516	4401	3331	2862	3367	3831	0
ESCO1651AAE9_01103	0	0	0	0	0	0	198	196	170	146	153	177	1098	871	1043	1153	1258	906	2628	2054	3065	2778	2844	2236	2821	3045	3359	2601	2969	2509	2974	2363	3039	3097	2850	2500	2065	2873	2505	2903	3255	3230	2899	3724	2873	2302	2761	2954	0
ESCO1651AAE9_01104	0	0	0	0	0	0	222	213	182	171	206	219	1441	1125	1266	1338	1479	1123	3154	2451	3642	3382	3270	2733	3199	3514	4074	3241	3650	3116	3619	2831	3488	3475	3384	3195	2491	3426	2928	3591	3718	3840	3327	4276	3321	2787	3278	3683	0
ESCO1651AAE9_01105	0	0	0	0	0	0	196	198	185	149	175	172	1218	928	1065	1114	1191	908	2570	2008	2957	2843	2739	2515	2700	2917	3458	2461	3046	2732	3223	2518	2788	2732	2683	2710	2078	2783	2392	2945	2940	3253	2832	3399	2691	2376	2757	3117	0
ESCO1651AAE9_01106	0	0	0	0	0	0	190	143	185	122	183	141	1110	832	1058	1060	1089	872	2419	1789	2675	2600	2543	2251	2391	2558	3159	2252	2713	2518	2838	2183	2521	2536	2530	2425	1734	2548	2189	2803	2694	2739	2456	3092	2516	2008	2570	2704	0
ESCO1651AAE9_01107	0	0	0	0	0	0	307	300	293	233	265	294	1638	1171	1707	1642	1909	1454	4101	3476	5106	4224	4449	3418	4661	5149	5236	4236	4934	3946	4664	4017	5160	5148	4516	3905	3461	4578	3928	4536	5301	5817	4748	6228	4712	3751	4515	5104	0
ESCO1651AAE9_01108	0	0	0	0	0	0	254	256	239	198	234	191	1399	986	1424	1442	1715	1177	3459	2754	4245	3533	3636	3000	3623	4229	4472	3510	4064	3344	4079	3179	4120	4105	3749	3314	2866	3822	3303	3852	4275	4580	3895	5050	3948	3196	3766	4108	0
ESCO1651AAE9_01109	0	0	0	0	0	0	179	234	161	156	167	185	1058	686	1093	1127	1248	989	2563	2302	3413	2710	2874	2174	3141	3501	3420	2759	3112	2486	3034	2521	3402	3511	2936	2655	2316	3020	2612	2884	3605	4036	3285	4087	3271	2515	3089	3571	0
ESCO1651AAE9_01110	0	0	0	0	0	0	148	120	110	79	94	115	704	450	700	691	879	628	1685	1472	2144	1752	1869	1469	1987	2118	2231	1715	1987	1653	1953	1715	2179	2118	1962	1607	1430	1946	1645	1861	2311	2361	2077	2644	2038	1569	1928	2074	0
ESCO1651AAE9_01111	0	0	1	0	0	0	190	221	198	173	201	214	1196	821	1235	1239	1429	1074	2901	2496	3902	3132	3235	2458	3415	3837	3754	3200	3423	2619	3251	2795	3736	3702	3199	2879	2488	3314	2908	3193	3809	4096	3565	4422	3621	2774	3331	3736	0
ESCO1651AAE9_01112	0	0	0	0	0	0	156	130	153	113	162	148	1002	764	926	914	1084	703	2087	1689	2483	2316	2243	2023	2140	2283	2742	2158	2511	2162	2597	2105	2435	2278	2424	2103	1702	2298	2101	2528	2542	2631	2241	2876	2253	1932	2278	2441	0
ESCO1651AAE9_01113	0	0	0	0	0	0	245	173	203	145	217	188	1397	1007	1132	1249	1352	1029	2933	2230	3317	3116	3123	2641	3119	3152	3880	2903	3335	2913	3518	2667	3154	3054	3195	3047	2204	3219	2716	3424	3413	3514	3112	3788	3115	2575	3076	3425	0
ESCO1651AAE9_01114	0	0	0	0	0	0	244	199	217	167	203	188	1388	1037	1241	1384	1452	1008	2808	2270	3326	3189	3042	2730	3008	3158	3891	2918	3441	2866	3530	2863	3182	3142	3060	2971	2308	3166	2653	3381	3455	3551	3013	3768	3109	2550	3043	3341	0
ESCO1651AAE9_01115	0	0	0	0	0	0	267	232	228	202	238	228	1621	1285	1426	1464	1572	1199	3392	2552	3728	3528	3336	3079	3555	3760	4321	3242	3749	3472	4000	2982	3630	3549	3392	3497	2541	3614	2988	3782	3737	4155	3546	4367	3469	2874	3508	3886	0
ESCO1651AAE9_01116	0	0	0	0	0	0	83	67	64	58	64	75	512	434	424	429	499	401	1046	764	1122	1111	1074	1017	1025	1006	1355	990	1169	1059	1232	922	981	890	1085	1152	787	1070	934	1245	1124	1156	1036	1253	957	848	1052	1094	0
ESCO1651AAE9_01117	0	0	0	0	0	0	166	132	128	105	164	141	1078	791	877	903	983	746	1985	1552	2292	2211	2079	1931	2107	2109	2612	1952	2284	2082	2576	1746	2174	2158	2033	2056	1635	2218	1858	2352	2268	2440	2131	2549	1912	1675	2154	2307	0
ESCO1651AAE9_01118	0	0	0	0	0	0	35	24	25	18	38	18	179	169	177	181	234	164	448	353	556	486	465	390	407	473	601	462	513	507	571	391	493	449	472	412	353	500	401	509	505	557	418	573	471	391	410	514	0
ESCO1651AAE9_01119	0	0	0	0	0	0	40	46	45	30	60	33	306	264	255	325	288	240	665	450	746	685	708	629	657	712	816	605	749	633	829	577	641	676	706	670	483	695	592	760	702	807	668	838	667	523	673	732	0
ESCO1651AAE9_01120	0	0	0	0	0	0	154	162	177	143	158	145	1052	790	894	956	1060	799	2224	1831	2553	2386	2311	2083	2275	2534	2811	2137	2602	2236	2661	2139	2416	2602	2387	2196	1702	2364	2028	2519	2534	2866	2389	2939	2318	1900	2359	2677	0
ESCO1651AAE9_01121	0	0	0	0	0	0	218	189	208	162	187	191	1385	1091	1164	1284	1373	985	2757	2095	3149	3119	3028	2558	2811	3001	3674	2841	3155	2828	3611	2545	2883	3022	2920	2847	2138	2930	2667	3302	3116	3374	2900	3707	2907	2391	2943	3231	0
ESCO1651AAE9_01122	0	0	0	0	0	0	63	84	67	59	59	81	467	397	453	460	474	339	950	778	1102	1094	1072	1013	972	1018	1295	936	1171	986	1220	885	1020	965	1062	1022	781	1081	875	1197	1122	1106	1100	1272	1034	868	1057	1209	0
ESCO1651AAE9_01123	0	0	0	0	0	0	133	107	116	83	118	108	773	630	669	639	764	457	1616	1144	1725	1746	1597	1408	1578	1644	2001	1512	1785	1564	1933	1491	1613	1586	1572	1646	1248	1602	1393	1820	1691	1815	1565	1910	1587	1355	1663	1807	0
ESCO1651AAE9_01124	0	0	0	0	0	0	136	88	122	96	108	111	799	649	648	707	766	554	1703	1190	1778	1602	1625	1463	1672	1609	2190	1473	1792	1651	1962	1426	1677	1544	1718	1672	1213	1755	1403	1818	1812	1832	1657	2036	1715	1353	1647	1726	0
ESCO1651AAE9_01125	0	0	0	0	0	0	159	152	146	108	166	136	954	753	859	871	988	762	2019	1599	2326	2105	2114	1994	2124	2176	2610	2025	2433	2180	2464	1885	2129	2207	2154	2234	1709	2249	1839	2347	2420	2500	2191	2630	2054	1791	2210	2379	0
ESCO1651AAE9_01126	0	0	0	0	0	0	126	147	132	92	147	128	993	779	890	920	927	720	2084	1559	2274	2212	2210	1940	2179	2134	2702	1920	2369	2047	2562	1836	2126	2075	2188	2112	1524	2177	1989	2412	2213	2388	2212	2659	2055	1711	2261	2432	0
ESCO1651AAE9_01127	0	0	0	0	0	0	196	185	200	155	176	176	1240	974	1095	1218	1372	889	2788	2273	3321	2906	2866	2541	2893	3184	3633	2875	3281	2870	3212	2489	3083	3136	3007	2827	2151	3081	2594	3196	3238	3715	3054	3815	3069	2631	3064	3317	0
ESCO1651AAE9_01128	0	0	0	0	0	0	137	113	106	112	130	134	859	660	728	809	854	638	1794	1411	2029	2010	1830	1654	1855	2000	2299	1802	2115	1821	2203	1705	1968	1966	1860	1812	1360	1946	1710	2079	2096	2208	1892	2305	1850	1585	1941	2127	0
ESCO1651AAE9_01129	0	0	0	0	0	0	337	280	262	208	289	296	1973	1572	1805	1828	1918	1475	4199	3247	4621	4559	4268	3882	4384	4352	5523	4075	4814	4270	5233	3761	4344	4451	4414	4303	3264	4440	3783	4805	4710	5215	4247	5479	4245	3589	4353	4738	0
ESCO1651AAE9_01130	0	0	0	0	0	0	128	98	118	84	117	105	841	709	695	735	831	576	1712	1292	1930	1778	1818	1552	1852	1808	2242	1695	1965	1681	1961	1559	1794	1829	1760	1713	1270	1821	1521	1932	1995	1992	1681	2180	1776	1426	1772	1943	0
ESCO1651AAE9_01131	0	0	0	0	0	0	55	29	52	48	43	41	333	260	250	247	322	221	645	508	729	706	713	597	638	677	917	654	775	718	809	561	677	640	697	681	562	719	576	792	684	770	647	798	660	531	649	675	0
ESCO1651AAE9_01132	0	0	0	0	0	0	381	327	358	297	362	327	2468	1971	2125	2185	2222	1734	4927	3749	5485	5274	5014	4674	4995	5280	6449	4509	5654	5086	6109	4638	5163	4918	5171	5119	3828	5396	4496	5730	5476	5897	5165	6193	4959	4270	5253	5894	0
ESCO1651AAE9_01133	0	0	0	0	0	0	115	81	103	68	109	101	696	550	573	597	674	503	1363	1047	1549	1491	1466	1468	1407	1422	1842	1254	1639	1486	1762	1287	1434	1332	1453	1495	1073	1528	1220	1623	1506	1661	1394	1683	1387	1218	1424	1596	0
ESCO1651AAE9_01134	0	0	0	0	0	0	363	328	384	283	332	283	2452	1915	1990	2198	2367	1727	4742	3708	5359	5140	4889	4648	4889	5106	6257	4572	5729	5095	6067	4435	5101	5051	4948	5024	3753	5063	4358	5558	5242	5962	5127	6107	4852	4173	5063	5703	0
ESCO1651AAE9_01135	0	0	0	0	0	0	245	203	208	162	244	228	1557	1292	1378	1421	1560	1140	3185	2475	3508	3481	3342	2926	3266	3330	4113	2987	3735	3254	3955	2967	3307	3366	3285	3313	2447	3479	2828	3636	3492	3907	3325	4022	3291	2719	3382	3748	0
ESCO1651AAE9_01136	0	0	0	0	0	0	317	270	236	209	266	259	1852	1502	1623	1648	1944	1374	3901	2877	4257	3970	3926	3667	3849	4001	4944	3882	4514	3785	4709	3460	4117	4151	3990	3934	2946	4165	3447	4342	4349	4704	4002	4922	3929	3377	3991	4520	0
ESCO1651AAE9_01137	0	0	0	0	0	0	360	298	299	242	316	295	2176	1757	1756	1832	2048	1462	4196	3214	4881	4649	4397	4159	4262	4646	5556	4051	4953	4494	5249	3900	4511	4524	4559	4580	3318	4546	3831	4926	4938	5337	4558	5641	4325	3773	4540	5056	0
ESCO1651AAE9_01138	0	0	0	0	0	0	222	193	179	151	191	177	1320	1041	1211	1217	1314	954	2685	2120	3150	2913	2810	2642	2745	2946	3542	2556	3059	2859	3450	2456	2994	2897	2853	2889	2064	2902	2604	3133	3011	3475	2845	3574	2809	2418	2855	3281	0
ESCO1651AAE9_01139	0	0	0	0	0	0	261	234	233	181	248	228	1671	1321	1456	1474	1658	1154	3518	2660	3935	3755	3522	3212	3570	3873	4583	3376	4003	3644	4253	3082	3647	3754	3656	3461	2660	3709	3126	4000	3894	4203	3528	4582	3533	2945	3612	3897	0
ESCO1651AAE9_01140	0	0	0	0	0	0	317	292	304	277	302	310	2052	1513	1807	1893	2142	1598	4540	3528	5186	4802	4664	4130	4656	5190	5873	4603	5342	4539	5346	3924	4895	5004	4759	4529	3523	4873	4131	5147	5270	5657	4872	6124	4825	4099	4731	5260	0
ESCO1651AAE9_01141	0	0	0	0	0	0	40	46	35	37	50	30	234	179	231	232	244	166	538	411	605	536	560	431	504	596	708	559	537	466	608	478	602	620	553	481	409	567	510	597	615	694	559	693	548	470	563	580	0
ESCO1651AAE9_01142	0	0	0	0	0	0	302	285	247	246	272	268	1811	1417	1636	1719	1965	1394	3988	3311	4843	4419	4185	3559	4284	4534	5235	4101	4596	3911	4724	3754	4553	4496	4384	3978	3104	4443	3925	4551	4897	5031	4421	5657	4356	3581	4386	4847	0
ESCO1651AAE9_01143	0	0	0	0	0	0	178	116	150	131	155	144	1137	857	930	1012	1129	883	2394	1886	2737	2621	2464	2080	2450	2496	3271	2463	2794	2427	2930	2084	2543	2544	2547	2489	1856	2540	2292	2881	2694	3017	2560	3123	2482	2054	2547	2803	0
ESCO1651AAE9_01144	0	0	0	0	0	0	194	135	170	136	145	147	1035	812	989	991	1075	831	2322	1811	2548	2533	2489	2044	2425	2492	3116	2227	2699	2284	2693	2165	2649	2434	2557	2351	1794	2542	2158	2705	2735	2750	2505	3158	2480	2056	2482	2629	0
ESCO1651AAE9_01145	0	0	0	0	0	0	78	100	76	69	83	87	479	405	471	484	528	380	1165	903	1374	1225	1243	984	1187	1317	1503	1224	1468	1112	1401	1067	1304	1306	1316	1109	922	1210	1096	1283	1361	1476	1312	1633	1248	1042	1251	1302	0
ESCO1651AAE9_01146	0	0	0	0	0	0	101	113	117	94	114	114	700	524	654	682	868	610	1783	1543	2142	1882	1828	1513	1906	2135	2167	1817	2067	1693	2001	1595	2124	2109	1933	1698	1446	1999	1649	1888	2341	2193	1896	2476	1987	1593	1915	2107	0
ESCO1651AAE9_01147	0	0	0	0	0	0	471	402	389	362	432	443	2749	1901	2526	2687	2861	2210	6219	4954	7464	6570	6422	5423	6545	7434	8071	6456	7101	6101	7305	5713	7388	7120	6789	6214	5016	6981	6057	7155	7641	8044	6830	8827	6967	5716	6754	7428	1
ESCO1651AAE9_01148	0	0	0	0	0	0	247	233	211	178	215	215	1386	981	1344	1360	1556	1131	3153	2829	4082	3337	3462	2733	3704	4141	4223	3430	3860	3029	3607	3164	4127	4228	3540	3237	2777	3736	3155	3536	4312	4704	4005	4933	3874	3205	3755	4264	0
ESCO1651AAE9_01149	0	0	0	0	0	0	320	357	314	283	356	332	2046	1474	1908	2010	2270	1682	4789	3962	5768	5042	5084	3979	5176	5891	6418	4952	5590	4544	5427	4368	5578	5435	5141	4544	3846	5233	4679	5299	6027	6312	5486	6796	5340	4403	5291	5708	0
ESCO1651AAE9_01150	0	0	0	0	0	0	438	481	420	370	428	449	2602	1891	2581	2661	3037	2227	6067	5310	7690	6421	6584	5353	6900	7788	8081	6682	7469	5769	6850	5963	7762	7692	6804	6087	5361	6947	5964	6739	8100	8996	7436	9374	7317	5917	7059	7763	0
ESCO1651AAE9_01151	0	0	0	0	0	0	2180	2017	1859	1602	1959	1906	13752	10317	11725	12229	13445	10109	27445	21871	31507	30107	28710	26224	29020	30160	35804	26450	32329	28457	34047	25893	30153	30174	28988	29048	21944	30182	25441	31847	32012	35581	30609	36957	29203	24536	30122	33679	0
ESCO1651AAE9_01152	0	0	0	1	0	0	267	228	219	181	275	236	1680	1316	1466	1468	1660	1213	3470	2607	3855	3710	3666	3165	3463	3526	4311	3343	3837	3522	4125	3152	3521	3618	3563	3427	2658	3609	3229	4034	4038	4082	3500	4371	3522	2989	3556	3948	0
ESCO1651AAE9_01153	0	0	0	0	0	0	74	78	73	45	67	67	428	310	407	428	472	346	983	712	1038	1023	964	833	956	1063	1215	963	1044	903	1090	833	1063	1051	1000	933	696	1030	863	1068	1109	1118	977	1257	976	849	990	1087	0
ESCO1651AAE9_01154	0	1	0	0	0	0	58	52	69	45	56	59	407	316	363	353	400	321	841	643	902	907	866	818	849	891	1070	776	1001	876	1081	788	913	892	871	874	674	938	786	933	1016	1069	878	1145	883	814	898	983	0
ESCO1651AAE9_01155	0	0	0	0	0	0	91	68	75	70	83	71	595	474	485	498	569	423	1184	825	1326	1232	1180	1101	1234	1196	1549	1080	1314	1220	1465	1051	1246	1205	1272	1157	878	1189	1047	1402	1324	1335	1157	1558	1203	948	1167	1321	0
ESCO1651AAE9_01156	0	0	0	0	0	0	344	298	300	245	301	298	1974	1582	1892	1905	2144	1571	4492	3468	5115	4733	4606	4010	4741	4797	5602	4588	4915	4330	4914	3911	5022	4790	4772	4373	3384	4797	4197	4946	5225	5373	4757	5813	4686	3973	4767	5194	0
ESCO1651AAE9_01157	0	0	0	0	0	0	361	264	286	288	342	315	2190	1691	1883	1874	2068	1607	4434	3470	4998	4804	4469	4235	4453	4718	5789	4168	5142	4381	5528	3945	4550	4726	4540	4633	3341	4682	4082	5039	4992	5562	4734	5631	4459	3913	4629	5383	0
ESCO1651AAE9_01158	0	0	0	0	0	0	256	253	238	201	241	252	1696	1267	1496	1541	1669	1286	3536	2770	3969	3811	3717	3329	3661	3898	4544	3395	4052	3618	4396	3076	3847	3624	3677	3633	2736	3795	3290	4033	3957	4379	3873	4623	3700	3100	3791	4168	0
ESCO1651AAE9_01159	0	0	0	0	0	0	229	201	196	182	215	193	1558	1264	1420	1493	1533	1063	3120	2433	3628	3647	3244	2972	3207	3357	4166	3016	3700	3322	3883	2879	3214	3197	3425	3343	2450	3477	2822	3738	3480	3806	3258	4090	3204	2686	3300	3505	0
ESCO1651AAE9_01160	0	0	0	0	0	0	250	175	212	186	193	248	1526	1123	1279	1387	1488	1069	3088	2287	3431	3423	3230	3066	3147	3158	4017	2757	3546	3164	3893	2739	2965	2968	3185	3308	2354	3168	2750	3644	3293	3636	3098	3898	2985	2541	3298	3596	0
ESCO1651AAE9_01161	0	0	0	0	0	0	99	71	80	69	76	86	599	435	487	588	571	467	1220	861	1226	1242	1229	1150	1163	1269	1546	1150	1406	1309	1575	1048	1180	1263	1229	1326	920	1267	1083	1433	1355	1409	1279	1520	1207	1029	1232	1367	0
ESCO1651AAE9_01162	0	0	0	0	0	0	338	378	333	289	316	366	2103	1469	2035	2151	2579	1798	4765	4161	5890	5092	5426	4317	5383	6093	6525	5029	5837	4708	5559	4673	5870	6160	5412	4721	4074	5570	4779	5328	6493	6834	5725	7328	5711	4620	5499	6136	0
ESCO1651AAE9_01163	0	0	0	0	0	0	276	254	238	230	264	239	1658	1243	1641	1667	1955	1314	3954	3275	4673	3876	4235	3400	4070	4713	5094	3959	4527	3733	4330	3539	4695	4791	4178	3761	3141	4344	3603	4166	5070	5290	4368	5744	4202	3625	4292	4716	0
ESCO1651AAE9_01164	0	0	0	0	0	0	88	84	77	80	74	74	520	396	471	527	586	424	1148	970	1300	1303	1295	1067	1228	1281	1382	1220	1344	1144	1394	1040	1233	1258	1317	1103	907	1271	1074	1364	1408	1513	1270	1577	1246	1034	1235	1421	0
ESCO1651AAE9_01165	0	0	0	0	0	0	298	297	271	221	295	292	1899	1512	1672	1729	1810	1396	4047	2971	4527	4368	4158	3832	4036	4202	5245	3705	4573	4157	4873	3682	4085	4052	4134	4150	2958	4255	3628	4741	4352	4749	3980	5132	3877	3466	4093	4503	0
ESCO1651AAE9_01166	0	0	0	0	0	0	36	42	35	21	43	38	254	160	200	211	274	197	506	442	551	508	586	502	547	635	674	548	621	519	564	495	558	660	541	541	423	538	505	595	664	719	645	730	602	484	547	671	0
ESCO1651AAE9_01167	0	0	0	0	0	0	209	167	193	182	199	190	1369	1143	1214	1239	1344	994	2859	2136	3091	3067	2875	2728	2835	2941	3727	2763	3338	3022	3566	2493	2977	3018	2960	3002	2150	3053	2527	3393	3150	3359	2891	3671	2909	2408	2976	3360	0
ESCO1651AAE9_01168	0	0	0	0	0	0	91	80	91	58	75	93	549	405	480	471	466	357	1060	780	1156	1135	1094	1010	1077	1165	1401	1009	1224	1108	1332	1023	1095	1107	1176	1180	849	1210	962	1317	1146	1303	1078	1357	1067	918	1086	1296	0
ESCO1651AAE9_01169	0	0	0	0	0	0	72	61	62	46	51	73	392	319	341	327	377	306	820	588	916	830	826	761	795	857	1025	803	888	772	981	721	805	839	855	793	609	851	778	862	875	946	863	1039	784	705	813	952	0
ESCO1651AAE9_01170	0	0	0	0	0	0	67	46	48	43	61	72	411	331	327	394	384	319	772	694	973	885	832	782	837	866	1094	740	972	824	1035	720	847	871	837	837	624	909	761	990	954	970	863	1103	824	705	850	936	0
ESCO1651AAE9_01171	0	0	0	0	0	0	77	62	80	55	70	66	536	439	452	462	522	358	1085	804	1106	1171	1162	943	1071	1060	1431	1036	1202	1022	1320	1006	1046	1018	1116	1120	715	1120	924	1308	1158	1241	1056	1341	982	913	1015	1159	0
ESCO1651AAE9_01172	0	0	0	0	0	0	331	300	293	213	297	234	1955	1603	1749	1854	2048	1445	4212	3181	4624	4417	4278	3853	4163	4381	5469	4049	4707	4073	5048	3743	4295	4343	4384	4241	3109	4455	3935	4801	4692	4924	4327	5415	4305	3724	4472	4849	0
ESCO1651AAE9_01173	0	0	0	0	0	0	322	287	320	228	342	299	2222	1807	1845	1971	2182	1579	4528	3572	5156	4839	4714	4188	4453	4972	6028	4343	5223	4649	5627	4183	4921	4784	4774	4663	3459	4898	4150	5116	5162	5547	4715	5752	4596	3864	4783	5292	0
ESCO1651AAE9_01174	0	0	0	0	0	0	218	234	181	173	211	190	1282	1052	1189	1244	1392	1025	2872	2216	3315	2967	2965	2469	2935	3202	3661	2747	3213	2781	3181	2598	3249	3180	3007	2888	2289	3104	2559	3201	3349	3802	3112	3917	3014	2462	2980	3253	0
ESCO1651AAE9_01175	0	0	0	0	0	0	256	200	228	185	247	200	1572	1258	1333	1454	1515	1090	3313	2412	3752	3486	3396	2988	3417	3316	4167	3069	3607	3269	3988	2832	3338	3140	3244	3396	2455	3406	2960	3690	3529	3724	3280	4039	3124	2710	3301	3762	0
ESCO1651AAE9_01176	0	0	0	0	0	0	313	299	297	260	304	299	2017	1623	1777	1892	2117	1454	4237	3324	4893	4593	4448	4032	4385	4690	5693	4242	4936	4459	5259	3821	4671	4462	4501	4380	3355	4630	4047	4910	4810	5294	4404	5643	4375	3538	4370	5002	0
ESCO1651AAE9_01177	0	0	0	0	0	0	146	113	107	106	105	122	763	695	794	771	882	658	1767	1390	1986	1928	1800	1641	1759	1953	2200	1666	1923	1814	2110	1575	1937	1877	1872	1843	1355	1912	1650	2054	2073	2109	1788	2338	1824	1504	1852	1992	0
ESCO1651AAE9_01178	0	0	0	0	0	0	390	345	340	280	344	363	2273	1850	2035	2081	2303	1712	4766	3669	5457	5215	5008	4488	4838	5247	6267	4803	5695	5060	5839	4329	5165	5186	5022	5061	3753	5182	4473	5354	5442	5996	5188	6351	5026	4193	5156	5598	0
ESCO1651AAE9_01179	0	0	0	0	0	0	86	76	89	55	96	80	593	418	461	504	589	411	1231	908	1295	1259	1311	1071	1213	1273	1561	1192	1455	1167	1419	1096	1211	1227	1268	1217	913	1304	1120	1308	1284	1463	1253	1498	1222	1043	1275	1400	0
ESCO1651AAE9_01180	0	0	0	0	0	0	76	89	99	76	115	92	646	457	597	567	675	481	1376	1114	1602	1485	1422	1273	1437	1539	1724	1390	1611	1394	1629	1222	1562	1489	1415	1365	1100	1546	1221	1602	1642	1739	1490	1861	1493	1283	1514	1632	0
ESCO1651AAE9_01181	0	0	0	0	0	0	56	50	43	30	52	49	304	253	281	267	333	229	648	471	704	679	692	582	675	634	887	641	714	652	819	585	700	621	714	686	509	691	615	741	698	740	667	781	616	598	687	740	0
ESCO1651AAE9_01182	0	0	0	0	0	0	258	222	231	190	230	218	1541	1263	1448	1457	1609	1119	3210	2483	3774	3603	3413	3066	3389	3529	4216	3153	3801	3392	4193	2956	3391	3445	3335	3357	2425	3485	2943	3737	3570	3966	3450	4134	3284	2786	3550	3808	0
ESCO1651AAE9_01183	0	0	0	0	0	0	208	184	197	165	229	196	1375	1004	1191	1188	1287	955	2734	2138	3020	2830	2770	2612	2819	2807	3463	2626	3017	2801	3261	2369	2792	2769	2889	2788	1991	2867	2497	3148	2959	3233	2711	3481	2582	2210	2770	2987	0
ESCO1651AAE9_01184	0	0	0	0	0	0	256	232	231	192	244	236	1671	1349	1579	1508	1608	1235	3355	2685	3836	3732	3686	3163	3657	3807	4446	3490	3982	3468	4169	3079	3739	3725	3627	3648	2669	3797	3182	3964	3911	4293	3649	4504	3453	3083	3698	4033	0
ESCO1651AAE9_01185	0	0	0	0	0	0	214	178	181	159	177	181	1325	1126	1190	1179	1356	1001	2900	2097	3145	3075	2988	2561	2823	2941	3640	2765	3278	2882	3540	2532	3011	2896	2915	2958	2106	3036	2573	3335	3112	3361	2880	3613	2805	2413	2898	3187	0
ESCO1651AAE9_01186	0	0	0	0	0	0	88	61	101	69	77	81	623	502	435	534	569	356	1151	902	1258	1282	1149	1097	1153	1188	1519	1099	1427	1250	1516	1021	1236	1122	1170	1195	933	1277	1074	1413	1242	1372	1183	1492	1154	953	1192	1312	0
ESCO1651AAE9_01187	0	0	0	0	0	0	136	106	148	125	144	130	944	798	866	821	933	681	1861	1466	2196	2119	2039	1794	2057	2123	2598	1838	2325	2015	2435	1736	2055	2043	2057	2063	1526	2048	1792	2262	2304	2346	1979	2526	2080	1610	2062	2218	0
ESCO1651AAE9_01188	0	0	0	0	0	0	99	104	117	80	118	123	792	686	667	756	793	650	1661	1336	1867	1844	1769	1582	1744	1857	2140	1574	1863	1714	2106	1507	1776	1747	1731	1825	1305	1893	1486	1963	1870	2044	1774	2188	1592	1457	1835	2033	0
ESCO1651AAE9_01189	0	0	0	0	0	0	173	164	147	130	162	148	1026	830	884	973	1097	776	2063	1725	2602	2359	2305	1981	2360	2445	2854	2199	2567	2199	2577	2074	2488	2522	2451	2140	1708	2455	2086	2592	2572	2798	2329	3129	2353	1982	2287	2627	0
ESCO1651AAE9_01190	0	0	0	0	0	0	168	173	139	129	180	195	1127	906	1019	1010	1122	857	2398	1792	2717	2535	2463	2208	2352	2528	3105	2191	2784	2414	2930	2146	2445	2483	2471	2499	1841	2650	2162	2672	2676	2912	2583	3140	2386	1991	2416	2812	0
ESCO1651AAE9_01191	0	0	1	0	0	0	99	70	64	66	97	85	581	457	551	552	608	420	1242	966	1311	1300	1314	1116	1285	1278	1577	1195	1449	1278	1499	1131	1280	1313	1275	1267	943	1306	1108	1342	1455	1495	1283	1561	1233	1068	1371	1365	0
ESCO1651AAE9_01192	0	0	0	0	0	0	477	431	386	353	467	416	3000	2395	2502	2642	2930	2142	6070	4639	6703	6590	6183	5816	6224	6535	7914	5992	7125	6251	7476	5520	6390	6359	6340	6371	4816	6396	5521	6973	6870	7422	6330	7793	6076	5242	6304	6977	0
ESCO1651AAE9_01193	0	0	0	0	0	0	187	154	146	112	188	170	1233	988	1070	1093	1191	877	2555	1901	2741	2707	2522	2383	2482	2644	3201	2314	2745	2574	2974	2277	2506	2557	2583	2509	1869	2681	2182	2870	2912	2958	2534	3145	2470	2095	2565	2810	0
ESCO1651AAE9_01194	0	0	0	0	0	0	183	148	174	134	173	152	1186	980	1002	1015	1145	835	2400	1728	2613	2703	2488	2256	2351	2443	3071	2325	2682	2395	2955	2115	2464	2294	2405	2520	1850	2539	2147	2830	2603	2796	2446	3003	2319	2001	2418	2615	0
ESCO1651AAE9_01195	0	0	0	0	0	0	257	240	269	187	258	251	1734	1428	1517	1652	1797	1328	3702	2913	4127	4092	3937	3448	3584	3957	4789	3705	4227	3726	4476	3355	3950	3817	3873	3823	2943	3930	3404	4114	4176	4368	3927	4700	3741	3229	3906	4320	0
ESCO1651AAE9_01196	0	0	0	0	0	0	28	33	34	21	41	33	247	195	217	240	259	173	565	377	561	572	566	454	489	562	696	464	590	498	602	424	560	591	579	530	361	610	447	615	565	633	503	619	546	434	552	562	0
ESCO1651AAE9_01197	0	0	0	0	0	0	62	47	45	43	64	46	343	305	322	310	328	241	710	523	814	744	757	713	727	681	937	670	847	788	884	628	693	753	707	747	561	714	626	896	743	860	706	866	689	649	690	853	0
ESCO1651AAE9_01198	0	0	1	0	0	0	350	344	296	297	331	330	2290	1693	1960	2055	2150	1601	4752	3776	5389	5075	4937	4408	4801	5253	6222	4609	5629	4809	5683	4355	5029	5055	4981	4838	3743	5240	4261	5423	5401	6009	5044	6215	4823	4182	5101	5660	0
ESCO1651AAE9_01199	0	0	1	0	0	0	225	182	184	185	192	188	1437	1053	1240	1321	1424	1092	2911	2224	3221	3183	3162	2795	3100	3156	3681	2927	3456	3164	3716	2687	2877	2897	3050	3108	2236	3080	2687	3429	3333	3625	3081	3772	2958	2439	3071	3324	0
ESCO1651AAE9_01200	0	0	1	0	0	0	502	547	460	446	478	440	3045	2175	2891	3118	3458	2521	7157	6081	8629	7249	7440	6125	7705	8792	9219	7405	8426	6700	8020	6738	8752	8768	7844	6776	5886	7963	6985	7937	9289	9953	8314	10645	8261	6729	8053	8821	0
ESCO1651AAE9_01201	0	0	2	0	0	0	376	346	352	300	321	322	2234	1553	2048	2047	2244	1729	4642	3807	5666	5008	5124	4288	5053	5647	6221	4705	5631	4667	5865	4432	5235	5490	5089	4853	3912	5268	4381	5414	5552	6205	5371	6521	5169	4403	5228	5701	0
ESCO1651AAE9_01202	0	0	1	0	0	0	343	324	218	266	313	274	1912	1391	1793	1815	1985	1525	4050	3157	4885	4346	4418	3653	4271	4625	5490	4282	4821	4082	4870	3897	4548	4681	4426	4126	3236	4357	3817	4715	4819	5181	4515	5641	4472	3847	4404	4673	0
ESCO1651AAE9_01203	0	0	0	0	0	0	262	198	223	196	218	208	1603	1220	1406	1411	1461	1174	3192	2629	3605	3554	3335	3035	3369	3510	4287	3299	3769	3330	3957	3091	3420	3380	3316	3335	2445	3510	2919	3761	3639	3935	3355	4208	3379	2779	3425	3602	0
ESCO1651AAE9_01204	0	0	0	0	0	0	204	187	166	152	171	168	1129	877	1136	1071	1231	894	2525	1919	2862	2696	2611	2306	2512	2623	3323	2516	2865	2596	3150	2315	2737	2694	2680	2585	1880	2737	2304	2908	2855	3072	2661	3404	2515	2146	2691	3017	0
ESCO1651AAE9_01205	0	0	0	0	0	0	139	132	131	130	140	117	945	702	782	841	867	709	2024	1595	2095	2148	1984	1723	2006	1930	2639	1966	2255	1965	2439	1762	2001	1992	2136	2073	1503	2048	1930	2206	2186	2226	1999	2470	1976	1649	2061	2198	0
ESCO1651AAE9_01206	0	0	0	0	0	0	118	89	95	96	90	94	705	524	610	600	621	511	1482	1079	1634	1603	1446	1359	1513	1510	1892	1426	1631	1483	1767	1261	1542	1487	1495	1533	1132	1601	1252	1674	1582	1713	1514	1841	1494	1220	1515	1664	0
ESCO1651AAE9_01207	0	0	0	0	0	0	272	238	270	219	243	262	1778	1324	1528	1608	1785	1355	3730	2927	4165	4084	3905	3414	3951	4080	4838	3767	4385	3779	4581	3409	3989	3990	3895	3904	2969	4111	3480	4323	4259	4584	3856	4843	3897	3395	3926	4303	0
ESCO1651AAE9_01208	0	0	0	0	0	0	140	124	136	93	139	135	959	616	767	798	871	633	1884	1380	2082	2023	1991	1716	1865	1990	2433	1834	2160	1934	2294	1807	1974	1911	2072	1955	1453	1924	1808	2162	2069	2188	1970	2412	1938	1673	2007	2171	0
ESCO1651AAE9_01209	0	0	0	0	0	0	457	512	396	367	427	445	2652	1737	2702	2588	3074	2386	6358	5561	8138	6534	7063	5373	7259	8233	8451	6691	7663	5989	7065	6085	8384	8157	7016	6077	5419	7437	6370	7038	8718	9318	7805	10160	7756	6111	7366	8261	0
ESCO1651AAE9_01210	0	0	0	0	0	0	244	255	223	223	204	248	1338	827	1330	1407	1605	1217	3307	2960	4190	3444	3580	2868	3865	4463	4379	3502	4137	3113	3740	3226	4470	4343	3872	3295	2889	3802	3382	3649	4543	4738	4024	5331	4073	3202	3873	4184	0
ESCO1651AAE9_01211	0	0	0	0	0	0	47	53	55	43	50	51	298	178	280	307	298	264	753	639	931	751	771	616	803	893	931	736	922	721	769	659	851	827	798	694	582	793	624	758	869	966	785	982	766	652	831	797	0
ESCO1651AAE9_01212	0	0	0	0	0	0	460	474	417	404	438	472	2679	1751	2940	2914	3323	2402	6695	5924	8579	6788	7217	5521	7838	9021	8767	6920	8150	6088	7355	6486	9066	9022	7603	6478	5628	7816	6639	7289	9237	9868	8297	10744	8104	6601	7731	8554	0
ESCO1651AAE9_01213	0	0	0	0	0	0	169	163	163	114	168	122	1049	739	932	1008	1069	751	2218	1732	2420	2385	2365	1960	2232	2390	2778	2124	2511	2194	2651	1979	2403	2313	2334	2193	1658	2364	1998	2572	2576	2677	2309	2972	2314	2039	2389	2518	0
ESCO1651AAE9_01214	0	0	0	0	0	0	156	150	145	102	171	136	1038	726	922	925	1026	739	2107	1692	2407	2394	2220	1983	2281	2352	2781	2034	2473	2277	2632	2007	2342	2351	2207	2277	1756	2393	1901	2512	2390	2652	2285	2769	2214	1864	2259	2524	0
ESCO1651AAE9_01215	0	0	0	0	0	0	169	133	120	143	148	159	1110	812	907	993	1000	758	2245	1661	2368	2289	2216	2122	2266	2352	2786	2049	2615	2329	2774	2003	2300	2182	2221	2353	1605	2360	1931	2529	2346	2664	2280	2890	2094	1952	2359	2547	0
ESCO1651AAE9_01216	0	0	0	0	0	0	203	177	174	147	186	196	1262	948	998	1110	1188	893	2566	2023	2948	2925	2670	2421	2735	2730	3363	2477	2929	2461	3225	2375	2778	2772	2661	2582	2039	2771	2376	2919	2921	3217	2615	3370	2737	2344	2768	3003	0
ESCO1651AAE9_01217	0	0	0	0	0	0	224	146	221	167	214	191	1407	1101	1247	1298	1461	1039	3009	2274	3398	3224	3173	2793	3060	3283	3841	2906	3558	2960	3717	2728	3225	3179	3176	3128	2372	3165	2813	3420	3533	3819	3191	4017	3061	2647	3188	3475	0
ESCO1651AAE9_01218	0	0	0	0	0	0	246	248	241	207	218	240	1593	1176	1392	1493	1736	1232	3507	2742	4087	3679	3666	3086	3724	4171	4552	3711	4083	3346	3982	3244	4051	4142	3781	3453	2829	4026	3376	3953	4338	4782	3872	5032	3871	3245	3896	4184	0
ESCO1651AAE9_01219	0	0	0	0	0	0	647	627	599	537	563	569	4075	3115	3571	3803	4276	3095	8521	7020	10202	9267	9073	7917	9021	10187	11358	8891	10173	8518	10213	8101	9696	9784	9223	8662	6857	9592	8272	9893	10612	11317	9676	12035	9434	8066	9307	10518	0
ESCO1651AAE9_01220	0	0	0	0	0	0	84	71	59	50	76	80	512	434	473	468	584	423	1140	928	1246	1198	1190	1041	1275	1247	1483	1070	1370	1150	1404	1030	1255	1247	1205	1183	952	1257	1141	1251	1343	1369	1252	1462	1204	1073	1182	1337	0
ESCO1651AAE9_01221	0	0	0	0	0	0	73	69	53	49	69	63	353	337	365	380	463	318	933	799	1119	896	911	833	947	1055	1219	938	1076	921	1129	873	1043	1015	1032	925	704	987	866	971	1086	1199	1030	1253	984	835	1015	1077	0
ESCO1651AAE9_01222	0	0	0	0	0	0	137	101	112	96	127	120	834	650	722	721	873	655	1739	1355	2036	1901	1860	1618	1840	2013	2294	1772	2040	1814	2001	1610	2039	1989	1830	1798	1337	1943	1675	2011	2173	2273	1960	2417	1859	1521	1854	2114	0
ESCO1651AAE9_01223	0	0	0	0	0	0	446	375	354	336	412	339	2496	2070	2207	2330	2570	1892	5373	4152	6191	5720	5671	4961	5584	5895	7040	5186	6199	5438	6634	4960	5998	5905	5591	5484	4281	5650	4955	6126	6139	6676	5795	7171	5532	4790	5737	6376	0
ESCO1651AAE9_01224	0	0	0	0	0	0	273	267	249	182	265	271	1787	1434	1523	1565	1689	1252	3604	2777	4103	3911	3703	3413	3860	4151	4730	3609	4228	3685	4579	3347	3806	3748	3852	3820	2815	3987	3274	4213	4185	4496	3922	4832	3681	3131	3691	4248	0
ESCO1651AAE9_01225	0	0	0	0	0	0	83	84	71	53	71	82	484	397	366	462	480	387	1057	793	1126	1088	997	985	1047	1118	1295	954	1177	1057	1199	973	1018	1084	1056	1077	757	1107	946	1120	1114	1219	1038	1261	992	921	1019	1248	0
ESCO1651AAE9_01226	0	0	0	0	0	0	297	253	224	180	238	259	1810	1405	1512	1644	1831	1301	3784	2843	4239	3891	3681	3549	3807	4050	4814	3519	4312	3843	4554	3381	3834	3810	3797	3876	2902	4101	3318	4342	4191	4473	3957	4928	3792	3243	3958	4282	0
ESCO1651AAE9_01227	0	0	0	0	0	0	192	167	143	116	167	119	1066	895	901	956	1074	807	2248	1795	2499	2434	2324	2100	2256	2469	2887	2099	2660	2410	2680	2119	2404	2326	2341	2424	1704	2448	2007	2585	2514	2764	2293	2816	2226	1956	2358	2690	1
ESCO1651AAE9_01228	0	0	0	0	0	0	315	280	289	228	303	287	2040	1640	1713	1868	2059	1517	4077	3349	4530	4603	4369	3885	4303	4690	5356	4134	4989	4298	5218	3787	4449	4410	4357	4500	3329	4552	3682	4598	4832	5138	4463	5419	4264	3680	4309	5034	0
ESCO1651AAE9_01229	0	0	0	0	0	0	76	53	61	56	76	67	559	454	473	463	499	381	1001	803	1060	1097	1083	993	1116	1034	1426	950	1217	1107	1321	965	1022	964	1039	1090	776	1137	898	1194	1151	1151	1011	1305	988	906	991	1204	0
ESCO1651AAE9_01230	0	0	0	0	0	0	92	60	71	57	79	72	503	463	501	480	547	395	1160	868	1185	1217	1173	1086	1087	1180	1468	1028	1250	1177	1431	1001	1156	1126	1195	1166	821	1235	944	1320	1212	1267	1076	1407	1114	946	1163	1234	0
ESCO1651AAE9_01231	0	0	0	0	0	0	77	74	46	46	65	68	382	317	352	380	448	295	856	666	942	990	869	750	918	934	1077	854	969	846	1092	791	995	943	885	922	663	924	741	995	942	1108	986	1099	872	673	902	1025	0
ESCO1651AAE9_01232	0	0	0	0	0	0	183	153	191	159	201	177	1189	982	1069	1090	1205	916	2456	2100	2995	2739	2609	2357	2617	2803	3200	2441	2944	2663	3137	2401	2859	2923	2585	2565	2057	2764	2382	2862	2924	3261	2857	3462	2589	2245	2794	3033	0
ESCO1651AAE9_01233	0	0	0	0	0	0	79	90	71	58	71	62	496	439	417	452	553	391	1023	844	1151	1167	1129	944	1005	1099	1416	1034	1214	1095	1292	959	1121	1124	1104	1054	849	1157	965	1201	1159	1215	1117	1376	1087	914	1094	1170	0
ESCO1651AAE9_01234	0	0	0	0	0	0	164	148	136	125	129	139	915	768	833	883	961	768	2027	1589	2337	2221	2032	1783	2154	2240	2693	1977	2264	2084	2420	1946	2203	2301	2074	2077	1579	2162	1895	2259	2342	2531	2165	2749	2108	1781	2198	2461	0
ESCO1651AAE9_01235	0	0	0	0	0	0	384	341	340	310	361	362	2462	2005	2223	2224	2483	1849	5129	3959	5816	5672	5531	4895	5283	5746	6697	5133	6003	5276	6418	4714	5411	5366	5318	5264	3945	5722	4593	6021	5813	6418	5436	6702	5264	4573	5449	6037	0
ESCO1651AAE9_01236	0	0	0	0	0	0	144	120	89	76	108	120	778	582	739	694	753	577	1732	1377	2011	1834	1764	1501	1765	1829	2280	1665	1909	1685	1989	1626	1937	1966	1745	1645	1316	1829	1576	1843	1960	2177	1839	2301	1839	1486	1797	1907	0
ESCO1651AAE9_01237	0	0	0	0	0	0	115	119	106	113	120	128	831	647	739	729	860	593	1708	1381	2073	1825	1694	1514	1870	1975	2164	1672	2003	1766	1962	1530	1924	1982	1693	1712	1353	1848	1629	1920	2075	2260	1902	2507	1826	1533	1949	2066	0
ESCO1651AAE9_01238	0	0	0	0	0	0	189	150	140	140	155	179	1202	897	958	1048	1075	892	2361	1792	2545	2545	2436	2298	2495	2436	3014	2161	2717	2568	2924	2165	2437	2361	2494	2664	1835	2514	2100	2683	2600	2844	2475	3121	2373	2041	2454	2768	0
ESCO1651AAE9_01239	0	0	0	0	0	0	293	251	249	187	241	252	1685	1379	1497	1546	1634	1246	3525	2702	4041	3977	3701	3265	3715	3851	4584	3368	4146	3647	4399	3303	3869	3679	3818	3645	2725	3791	3223	4084	3987	4454	3711	4753	3599	3065	3799	4095	0
ESCO1651AAE9_01240	0	0	1	0	0	0	300	256	277	221	261	291	1944	1575	1667	1737	1938	1403	3959	3116	4598	4429	4225	3759	4280	4407	5305	3852	4759	4158	4864	3695	4273	4158	4239	4050	2969	4307	3661	4581	4791	5029	4322	5271	4072	3484	4400	4654	0
ESCO1651AAE9_01241	0	0	0	0	0	0	441	434	388	338	451	421	2776	2277	2406	2668	3012	2273	6126	4748	6903	6549	6374	5646	6320	6608	7715	6081	6866	6110	7106	5389	6577	6482	6131	6283	4735	6622	5585	6740	7290	7632	6634	7969	6291	5194	6520	6980	0
ESCO1651AAE9_01242	0	0	0	0	0	0	86	84	86	77	104	74	560	443	474	502	575	411	1196	972	1394	1206	1218	1111	1177	1302	1549	1122	1404	1252	1424	1040	1275	1303	1313	1209	886	1248	1077	1335	1322	1471	1264	1599	1234	1049	1179	1392	0
ESCO1651AAE9_01243	0	0	0	0	0	0	307	247	250	211	301	252	1799	1495	1603	1615	1801	1330	3896	2819	4173	4072	3814	3448	3861	3910	4928	3665	4409	3871	4802	3376	3856	3907	4007	3970	2883	4063	3473	4338	4236	4520	3963	4924	3663	3238	3976	4293	0
ESCO1651AAE9_01244	0	0	0	0	0	0	201	178	174	150	197	142	1265	1003	1086	1124	1220	914	2594	2004	2719	2834	2592	2377	2674	2641	3432	2521	2990	2680	3139	2431	2656	2623	2705	2660	1943	2706	2285	2862	2973	2997	2642	3414	2674	2244	2709	3026	0
ESCO1651AAE9_01245	0	0	0	0	0	0	197	142	171	135	171	123	1118	885	955	984	1106	794	2221	1638	2454	2414	2400	2250	2240	2338	2932	2120	2515	2264	2779	2019	2316	2233	2456	2358	1728	2393	2057	2699	2399	2706	2365	2823	2125	1884	2268	2685	0
ESCO1651AAE9_01246	0	0	0	0	0	0	185	162	178	155	198	162	1222	967	1034	1052	1226	959	2522	1883	2833	2678	2540	2368	2550	2649	3356	2327	2841	2670	3062	2220	2469	2631	2622	2639	1882	2649	2303	2865	2817	3065	2599	3243	2490	2104	2649	3031	0
ESCO1651AAE9_01247	0	0	0	0	0	0	184	189	142	151	159	169	1172	898	1052	1062	1190	860	2483	1979	2816	2667	2585	2359	2602	2688	3220	2421	2971	2694	3213	2294	2590	2670	2631	2658	1893	2723	2350	2881	2754	3253	2783	3261	2504	2211	2606	2906	0
ESCO1651AAE9_01248	0	0	0	0	0	0	357	264	268	267	315	278	1947	1566	1822	1807	1908	1568	4142	3239	4997	4366	4424	3837	4432	4687	5368	4145	4913	4256	5027	3823	4619	4541	4272	4357	3266	4618	3945	4726	4846	5459	4456	5726	4478	3633	4307	5154	0
ESCO1651AAE9_01249	0	0	1	0	0	0	168	131	134	116	122	134	969	756	829	872	935	699	1997	1550	2333	2015	2001	1797	2069	2152	2567	1915	2335	1936	2399	1828	2180	2069	2095	1906	1503	2176	1805	2170	2180	2411	2116	2682	2050	1793	2034	2306	0
ESCO1651AAE9_01251	0	0	0	0	0	0	30	28	21	21	25	22	151	132	143	142	157	120	340	252	376	351	348	318	334	367	419	332	396	331	396	326	344	338	338	334	241	358	310	372	390	406	348	430	360	282	359	377	0
ESCO1651AAE9_01254	0	0	0	0	0	0	21	16	20	14	20	18	118	106	98	107	118	90	248	199	285	272	286	232	269	282	337	270	301	255	315	228	268	261	284	262	195	285	243	288	293	284	253	329	258	231	257	281	0
ESCO1651AAE9_01255	0	0	0	0	0	0	20	20	9	10	14	11	109	92	85	61	73	53	165	143	223	204	179	157	196	168	245	162	232	159	226	150	177	195	199	196	176	194	174	230	225	187	176	209	180	155	189	208	0
ESCO1651AAE9_01256	0	0	0	0	0	0	208	162	148	137	163	161	1211	903	982	1043	1133	843	2390	1853	2867	2594	2563	2203	2474	2687	3144	2410	2902	2446	2870	2264	2637	2570	2503	2418	1893	2706	2231	2783	2764	2971	2439	3172	2491	2105	2460	2726	0
ESCO1651AAE9_01257	0	0	0	0	0	0	88	51	68	48	79	74	440	394	390	403	406	322	938	695	1125	1021	994	821	987	1008	1321	990	1111	993	1130	880	1064	956	1065	986	751	1061	882	1137	1059	1138	1015	1207	952	755	914	1079	0
ESCO1651AAE9_01258	0	0	0	0	0	0	319	271	290	226	278	292	1993	1616	1683	1799	1909	1501	4060	3113	4755	4398	4338	3773	4294	4465	5477	4029	4855	4224	5047	3887	4402	4522	4401	4297	3283	4462	3755	4730	4814	5309	4313	5528	4337	3567	4312	4834	0
ESCO1651AAE9_01259	0	0	0	0	0	0	330	292	282	211	250	227	1971	1503	1634	1672	1810	1385	3711	2979	4383	4102	3996	3658	4150	4332	5091	3797	4631	4056	4943	3573	4022	4072	4127	4106	3121	4166	3577	4414	4452	4723	4196	4992	4018	3233	3858	4420	0
ESCO1651AAE9_01260	0	0	0	0	0	0	46	31	31	31	40	26	314	225	212	268	282	193	569	445	625	623	626	512	602	602	718	568	721	596	758	534	584	575	597	606	412	684	557	681	640	683	583	739	586	428	541	598	0
ESCO1651AAE9_01261	0	0	0	0	0	0	178	135	148	116	146	124	983	879	878	953	1010	794	1955	1708	2407	2268	2212	1978	2150	2226	2744	2015	2559	2161	2703	2030	2361	2262	2186	2306	1654	2327	1924	2477	2378	2620	2159	2764	2107	1861	2178	2654	0
ESCO1651AAE9_01262	0	1	0	0	0	0	320	277	243	215	276	278	1936	1550	1578	1686	1905	1372	3864	2864	4335	4322	3970	3532	4000	4023	5066	3693	4740	4156	5009	3610	4133	3900	4174	4088	3082	4171	3604	4508	4239	4521	3961	4983	3944	3229	3957	4333	0
ESCO1651AAE9_01263	0	0	0	0	0	0	215	170	166	140	162	172	1302	1120	1035	1063	1181	868	2350	1833	2669	2869	2595	2407	2634	2445	3218	2282	3021	2706	3294	2304	2508	2335	2593	2664	1997	2626	2274	3026	2737	2942	2499	2977	2381	2072	2614	2875	0
ESCO1651AAE9_01264	0	0	0	0	0	0	149	124	126	101	126	117	904	759	711	794	786	623	1743	1321	1905	1970	1846	1624	1795	1799	2254	1809	2082	1881	2254	1585	1840	1744	1860	1908	1360	1845	1535	2073	1859	2008	1799	2105	1708	1422	1733	1998	0
ESCO1651AAE9_01265	0	0	0	0	0	0	287	280	240	208	268	289	1758	1525	1623	1699	1782	1327	3764	2794	4239	4070	3883	3479	3930	4093	4900	3668	4537	3841	4515	3642	4092	3987	3996	3934	2888	4241	3473	4360	4302	4604	3918	4831	3886	3242	3887	4456	0
ESCO1651AAE9_01266	0	0	0	0	0	0	56	42	48	43	47	60	348	267	310	310	312	248	660	529	740	744	695	646	763	698	878	688	877	726	872	632	766	765	728	758	522	811	619	848	777	812	722	887	657	611	707	813	0
ESCO1651AAE9_01267	0	0	0	0	0	0	141	122	102	86	102	111	730	619	648	668	763	519	1498	1225	1906	1620	1612	1375	1722	1848	2022	1555	1888	1584	1823	1434	1813	1776	1664	1507	1242	1799	1407	1772	1958	2034	1814	2186	1763	1462	1608	1875	0
ESCO1651AAE9_01268	0	0	0	0	0	0	376	340	336	236	337	322	2394	1921	1918	2103	2359	1769	4652	3646	5318	5058	4923	4549	5086	5117	6279	4852	5624	4999	6005	4412	5081	5121	5122	5172	3675	5212	4421	5438	5406	5715	4970	6060	4838	4057	5057	5642	0
ESCO1651AAE9_01269	0	0	0	0	0	0	281	238	239	206	289	249	1755	1387	1513	1580	1672	1216	3512	2709	3870	3877	3721	3289	3623	3711	4526	3486	4324	3591	4441	3274	3724	3670	3892	3653	2753	3737	3334	4090	3986	4233	3625	4490	3614	2999	3722	4054	0
ESCO1651AAE9_01270	0	0	0	0	0	0	340	239	234	211	251	247	1692	1378	1463	1579	1749	1289	3516	2750	4115	3853	3705	3255	3671	3957	4630	3551	4220	3787	4321	3499	3933	3847	3860	3793	2709	3913	3377	4112	4185	4465	3825	4859	3606	3095	3714	4245	0
ESCO1651AAE9_01271	0	0	0	0	0	0	70	59	59	58	65	67	477	355	417	453	465	358	1010	772	1161	1068	1023	906	998	1190	1305	1018	1231	1008	1243	912	1047	1203	1061	1083	792	1143	854	1175	1253	1404	1072	1314	1122	819	1018	1228	0
ESCO1651AAE9_01272	0	0	0	0	0	0	254	200	209	153	213	273	1548	1267	1358	1419	1637	1103	3211	2469	3782	3396	3440	3035	3404	3464	4372	3097	3959	3382	3961	3010	3448	3461	3382	3321	2629	3531	3125	3754	3665	3945	3443	4280	3247	2906	3364	3805	0
ESCO1651AAE9_01273	0	0	0	0	0	0	25	15	35	26	21	29	186	163	181	195	220	133	429	321	547	425	394	394	425	502	592	394	524	437	522	410	443	447	484	423	310	477	409	508	547	533	409	527	444	354	409	479	0
ESCO1651AAE9_01274	0	0	0	0	0	0	255	165	193	185	237	203	1422	1174	1290	1258	1490	1152	2926	2490	3637	3264	3161	2774	3242	3447	3967	2939	3556	3193	3774	2924	3461	3388	3218	3244	2565	3476	2888	3512	3615	3809	3509	4194	3178	2705	3292	3782	0
ESCO1651AAE9_01275	0	0	0	0	0	0	193	172	158	141	175	175	1334	999	1058	1148	1222	917	2580	1981	2966	2725	2748	2517	2775	2829	3382	2683	3063	2771	3119	2490	2832	2770	2777	2720	2046	2908	2319	3006	2956	3312	2692	3404	2654	2231	2674	3176	0
ESCO1651AAE9_01276	0	0	0	0	0	0	207	228	183	164	180	181	1340	1157	1158	1156	1307	923	2712	2094	3045	2892	2811	2623	2852	2860	3447	2644	3145	2925	3470	2583	2848	2895	2907	2893	2214	3000	2551	3135	3165	3354	2873	3547	2683	2242	2793	3151	0
ESCO1651AAE9_01277	0	0	0	0	0	0	195	183	207	158	174	174	1354	1060	1124	1189	1317	964	2785	2009	3095	2985	2977	2597	2765	2905	3397	2673	3206	2896	3524	2539	2837	2724	2960	2847	2143	2955	2491	3069	2877	3203	2754	3487	2704	2310	2752	3162	0
ESCO1651AAE9_01278	0	0	0	0	0	0	190	152	154	130	163	160	1194	941	990	1105	1200	902	2394	1811	2675	2562	2568	2284	2566	2578	3091	2280	2821	2467	2923	2095	2595	2473	2651	2530	1879	2567	2294	2828	2712	2983	2568	3060	2368	2096	2451	2947	0
ESCO1651AAE9_01279	0	0	0	0	0	0	143	142	110	108	97	112	971	730	795	753	844	619	1747	1278	2006	1932	1929	1680	1788	1821	2259	1651	2049	1945	2268	1623	1869	1730	1857	1897	1332	1874	1582	2108	1978	2176	1815	2277	1854	1364	1772	2087	0
ESCO1651AAE9_01280	0	0	0	0	0	0	116	109	95	88	118	100	686	632	633	634	763	487	1400	1072	1647	1669	1564	1415	1438	1574	1944	1386	1617	1594	1812	1451	1508	1434	1586	1515	1134	1516	1400	1680	1708	1760	1482	1856	1466	1275	1493	1726	0
ESCO1651AAE9_01281	0	0	0	0	0	0	209	192	195	163	203	179	1414	1177	1123	1212	1311	980	2831	2150	3150	3026	2854	2583	2861	2928	3539	2608	3275	2790	3458	2432	2925	2867	2826	2974	2131	3031	2493	3151	3121	3383	2939	3431	2855	2454	2837	3180	0
ESCO1651AAE9_01282	0	0	0	0	0	0	248	236	221	206	236	207	1520	1230	1343	1352	1532	1160	3120	2382	3534	3396	3256	2885	3239	3456	3997	3064	3727	3300	3943	2870	3432	3260	3295	3264	2473	3324	2884	3762	3605	3966	3258	4184	3194	2701	3293	3693	0
ESCO1651AAE9_01283	0	0	0	0	0	0	195	117	164	111	169	175	1059	902	898	960	1044	757	2264	1614	2456	2434	2166	2101	2193	2422	2864	2099	2528	2356	2824	2019	2270	2123	2297	2276	1693	2417	1946	2613	2444	2594	2207	2740	2120	1890	2196	2588	0
ESCO1651AAE9_01284	0	0	1	0	0	0	261	224	251	179	210	239	1593	1365	1440	1523	1708	1172	3474	2614	3860	3768	3507	3210	3624	3655	4426	3404	3984	3540	4192	3171	3626	3599	3698	3673	2644	3738	3154	3963	3853	4155	3591	4511	3507	2977	3585	3982	0
ESCO1651AAE9_01285	0	0	0	0	0	0	120	106	88	100	111	102	751	654	676	704	783	594	1615	1182	1879	1812	1739	1513	1657	1697	2121	1543	1934	1610	2029	1426	1727	1582	1758	1703	1301	1734	1499	1906	1909	1873	1626	2114	1667	1399	1729	1826	0
ESCO1651AAE9_01286	0	0	0	0	0	0	259	220	255	196	262	242	1761	1396	1457	1546	1673	1232	3656	2920	4102	3900	3766	3389	3751	3867	4697	3587	4342	3725	4687	3340	3727	3878	3721	3727	2810	3864	3319	4339	4220	4388	3763	4753	3743	3117	3847	4387	0
ESCO1651AAE9_01287	0	0	0	0	0	0	15	15	15	15	10	15	137	92	102	102	122	78	228	157	264	283	218	266	262	279	305	230	292	262	294	202	274	279	263	271	196	267	202	276	304	335	253	327	256	188	256	326	0
ESCO1651AAE9_01288	0	0	0	0	0	0	15	13	13	13	21	12	91	79	74	81	88	52	198	128	226	208	200	168	219	205	249	179	194	205	247	208	187	192	211	185	148	219	171	205	212	252	224	231	210	155	219	228	0
ESCO1651AAE9_01289	0	0	0	0	0	0	14	13	13	14	16	14	91	93	94	107	103	91	224	180	244	238	236	209	223	240	281	235	256	233	280	205	229	220	225	226	181	236	202	261	238	280	208	289	230	201	235	242	0
ESCO1651AAE9_01290	0	0	0	0	0	0	13	13	15	8	12	13	89	72	74	76	106	71	223	149	227	218	222	167	186	205	251	191	222	193	249	172	196	183	207	197	146	172	170	231	215	210	183	249	204	126	170	176	0
ESCO1651AAE9_01291	0	0	0	1	0	0	256	225	227	172	250	217	1567	1293	1361	1354	1565	1213	3332	2409	3491	3500	3324	2912	3290	3431	4185	3129	3722	3262	4048	2966	3384	3351	3455	3245	2330	3466	2970	3677	3684	3859	3362	4008	3301	2692	3310	3616	0
ESCO1651AAE9_01292	0	0	0	0	0	0	120	110	112	90	116	115	737	600	647	701	755	556	1584	1235	1827	1682	1660	1469	1619	1751	2031	1542	1856	1600	1864	1472	1734	1732	1686	1612	1214	1717	1458	1761	1820	1985	1676	2158	1645	1408	1688	1873	0
ESCO1651AAE9_01293	0	0	0	0	0	0	40	42	38	34	37	36	263	208	215	234	261	185	525	414	605	570	547	506	537	588	679	518	637	512	621	487	563	579	569	535	419	582	489	606	612	660	554	702	547	473	563	615	0
ESCO1651AAE9_01294	0	0	0	0	0	0	387	343	327	286	356	355	2281	1870	2098	2183	2371	1723	4777	3763	5672	5146	5252	4489	5193	5576	6223	4868	5812	4979	6107	4533	5488	5479	5141	5022	4004	5425	4461	5659	5704	6260	5350	6493	5244	4440	5221	5854	0
ESCO1651AAE9_01295	0	0	0	0	0	0	247	228	183	174	207	219	1515	1219	1283	1306	1531	1077	3033	2431	3586	3403	3227	2849	3239	3415	4148	2947	3812	3182	3799	2925	3347	3341	3305	3258	2466	3426	2881	3605	3534	3771	3361	4096	3274	2707	3365	3601	0
ESCO1651AAE9_01296	0	0	0	0	0	0	221	161	186	145	193	177	1331	1147	1125	1210	1276	941	2670	1978	2918	2908	2839	2509	2744	2877	3565	2584	3163	2829	3363	2451	2842	2791	2821	2818	1937	2945	2556	3058	2989	3225	2693	3486	2772	2339	2863	3161	0
ESCO1651AAE9_01297	0	0	0	0	0	0	152	141	131	111	147	137	924	793	827	852	980	726	2027	1573	2330	2240	2012	1784	2014	2171	2600	1973	2258	2101	2385	1815	2176	2013	2054	2094	1558	2280	1808	2308	2336	2402	2078	2549	2039	1666	2048	2284	0
ESCO1651AAE9_01298	0	0	0	0	0	0	175	138	156	129	179	167	1168	960	964	1068	1117	745	2382	1714	2558	2435	2355	2202	2307	2365	2983	2320	2606	2402	2776	2076	2284	2342	2309	2308	1696	2478	2108	2653	2514	2666	2236	2906	2387	1965	2303	2540	0
ESCO1651AAE9_01299	0	0	0	0	0	0	571	516	490	386	507	469	3498	2630	3036	3097	3463	2557	7000	5688	8045	7471	7497	6652	7258	7958	9161	7040	8182	7256	8812	6561	7592	7813	7464	7284	5610	7837	6539	8056	8092	8778	7324	9299	7450	6175	7516	8276	0
ESCO1651AAE9_01300	0	0	0	0	0	0	43	48	30	23	46	47	358	280	297	319	350	232	707	513	751	790	707	650	751	720	896	650	820	786	921	643	682	657	764	783	516	748	613	820	749	825	665	874	647	562	700	761	0
ESCO1651AAE9_01301	0	0	0	0	0	0	372	329	316	281	331	338	2191	1503	2052	2039	2337	1685	4955	3959	5764	5232	5224	4227	5303	5697	5910	5106	5700	4883	5684	4639	5493	5615	5344	4890	4006	5265	4735	5521	5811	6543	5445	6908	5421	4482	5418	5837	0
ESCO1651AAE9_01302	0	0	0	0	0	0	103	142	102	106	103	119	602	413	626	627	785	591	1565	1527	2073	1639	1760	1326	1885	2378	2082	1777	1973	1488	1728	1546	2371	2315	1843	1589	1463	1912	1591	1812	2342	2460	2085	2705	2129	1641	1921	2167	0
ESCO1651AAE9_01303	0	0	0	0	0	0	570	614	525	451	449	554	3232	2038	3270	3304	3863	2863	7953	7026	10346	8118	8550	6637	9067	10440	10569	8578	9644	7513	8898	7606	10322	10353	8785	7730	6958	9061	7853	8820	10806	11527	9852	12335	9759	7743	9354	10384	0
ESCO1651AAE9_01304	0	0	0	0	0	0	176	176	130	144	125	149	789	571	842	868	1014	772	2144	1840	2684	2166	2168	1835	2395	2763	2744	2158	2516	1927	2366	2006	2673	2725	2313	2040	1898	2372	2074	2299	2767	3110	2590	3206	2596	2019	2479	2641	0
ESCO1651AAE9_01305	0	0	0	0	0	0	120	116	101	97	129	102	701	503	685	716	786	580	1638	1363	1931	1744	1772	1468	1785	1932	2089	1649	1886	1532	1814	1500	1992	1934	1809	1661	1349	1831	1635	1852	1992	2166	1893	2361	1797	1470	1729	1941	0
ESCO1651AAE9_01306	0	0	0	0	0	0	290	287	253	219	280	292	1846	1351	1600	1789	1884	1400	4029	3234	4723	4378	4333	3725	4228	4677	5442	4189	4521	4174	4892	3745	4417	4460	4216	4144	3250	4535	3809	4663	4948	5148	4393	5640	4434	3740	4325	4758	0
ESCO1651AAE9_01307	0	0	0	0	0	0	30	40	38	32	36	38	280	220	248	262	303	211	622	451	678	619	573	544	623	633	851	607	720	591	717	563	668	617	690	591	457	642	586	689	674	773	615	758	618	571	618	679	0
ESCO1651AAE9_01308	0	0	0	0	0	0	107	111	130	92	119	131	915	731	797	820	895	701	1862	1386	2073	1962	1957	1765	1933	1959	2489	1744	2273	1983	2360	1716	1952	1935	1950	2089	1501	2038	1742	2135	2072	2223	1889	2427	1997	1577	1928	2203	0
ESCO1651AAE9_01309	0	0	0	0	0	0	126	109	123	69	108	112	778	624	683	679	769	568	1680	1219	1750	1707	1635	1479	1607	1608	2152	1459	1811	1637	1995	1429	1675	1521	1605	1699	1252	1661	1450	1845	1760	1880	1677	2045	1620	1259	1605	1889	0
ESCO1651AAE9_01310	0	0	0	0	0	0	147	110	138	118	140	103	974	793	800	849	903	668	1863	1447	1981	2095	2094	1857	1878	1978	2441	1857	2197	2017	2415	1722	1886	1833	1965	2071	1500	1980	1755	2317	2074	2272	1951	2352	1762	1593	2062	2211	0
ESCO1651AAE9_01311	0	0	0	0	0	0	124	102	81	82	103	110	731	696	660	729	780	587	1650	1218	1786	1729	1766	1465	1588	1634	2032	1548	1843	1760	1995	1481	1612	1597	1688	1637	1134	1675	1438	1932	1762	1829	1643	1977	1607	1357	1737	1857	0
ESCO1651AAE9_01312	0	0	0	0	0	0	445	378	393	282	430	378	2719	2121	2368	2425	2617	1924	5486	4231	5949	5927	5720	5149	5687	5908	7041	5086	6448	5662	6766	4997	5772	5558	5639	5678	4269	5993	4986	6306	6162	6737	5714	7079	5701	4736	5658	6352	0
ESCO1651AAE9_01313	0	0	0	0	0	0	164	172	157	133	183	158	1128	889	1005	1064	1150	776	2525	1923	2756	2626	2504	2165	2520	2568	3155	2274	2819	2429	2953	2208	2611	2501	2609	2403	1807	2718	2281	2781	2746	2825	2586	3119	2479	2030	2608	2747	0
ESCO1651AAE9_01314	0	0	0	0	0	0	172	163	147	116	136	136	1094	822	976	934	1067	817	2165	1807	2689	2414	2279	2131	2325	2473	2986	2200	2659	2313	2708	2088	2514	2367	2449	2269	1766	2433	2232	2659	2668	2723	2398	2896	2446	1925	2431	2723	0
ESCO1651AAE9_01315	0	0	0	0	0	0	185	157	197	149	212	177	1275	1058	1097	1211	1263	881	2839	2150	3028	3074	2824	2481	2807	2890	3517	2702	3058	2686	3226	2447	2881	2893	2893	2696	2045	2826	2618	3202	3119	3280	2770	3526	2861	2374	2892	3101	0
ESCO1651AAE9_01316	0	0	0	0	0	0	69	68	61	55	69	63	430	300	395	420	476	340	989	812	1152	979	1044	877	1084	1161	1255	912	1124	929	1081	916	1126	1172	1073	981	741	1112	951	1017	1153	1295	1177	1414	1060	900	1121	1265	0
ESCO1651AAE9_01317	0	0	0	0	0	0	75	77	76	65	60	82	446	342	452	494	576	405	1090	985	1431	1092	1206	928	1212	1350	1453	1116	1326	1022	1331	976	1408	1449	1218	1071	866	1275	1071	1246	1475	1474	1310	1682	1272	1098	1242	1395	0
ESCO1651AAE9_01318	0	0	0	0	0	0	182	171	163	153	190	172	1232	943	1040	1094	1166	797	2431	1840	2748	2633	2498	2295	2454	2555	3139	2295	2705	2478	2928	2121	2519	2451	2614	2372	1823	2556	2211	2742	2793	2749	2372	3006	2429	2099	2406	2680	0
ESCO1651AAE9_01319	0	0	0	0	0	0	101	98	117	67	98	85	656	517	576	601	612	463	1362	1071	1476	1426	1405	1194	1359	1508	1791	1349	1560	1333	1644	1222	1472	1473	1377	1329	1065	1483	1229	1517	1561	1761	1451	1900	1438	1151	1419	1537	0
ESCO1651AAE9_01320	0	0	0	0	0	0	224	222	184	175	200	201	1428	1075	1151	1264	1407	1053	2942	2385	3456	3208	2983	2776	3114	3379	3691	2939	3513	3037	3558	2688	3262	3275	3170	3118	2308	3165	2643	3301	3483	3857	3320	4033	3212	2657	3241	3546	0
ESCO1651AAE9_01321	0	0	0	0	0	0	352	302	280	261	320	305	2226	1790	1858	1967	2230	1608	4574	3410	5014	4855	4636	4320	4535	4873	5949	4462	5193	4648	5596	4073	4638	4533	4689	4643	3416	4916	4188	5178	5077	5430	4642	5743	4573	3843	4764	5194	0
ESCO1651AAE9_01322	0	0	0	0	0	0	130	108	100	79	98	105	760	658	660	701	764	521	1572	1185	1768	1723	1602	1460	1558	1688	2058	1464	1757	1615	1841	1395	1608	1523	1606	1599	1153	1603	1467	1792	1685	1818	1604	1901	1619	1406	1665	1758	0
ESCO1651AAE9_01323	0	0	0	0	0	0	145	99	129	121	145	124	812	687	756	775	841	663	1841	1437	2081	2005	1840	1717	1905	1925	2378	1671	2142	1845	2227	1610	1948	1914	1786	1832	1392	1939	1618	2018	2013	2121	1955	2355	1842	1610	2014	2094	0
ESCO1651AAE9_01324	0	0	0	0	0	0	232	205	229	175	210	202	1368	1137	1221	1320	1389	1029	2935	2254	3167	3062	3121	2756	3002	3094	3719	2783	3291	2906	3590	2525	3180	3051	2901	2964	2233	3127	2540	3177	3167	3525	3072	3766	2957	2574	3100	3451	0
ESCO1651AAE9_01325	0	0	0	0	0	0	161	157	127	125	164	127	983	757	917	871	996	716	2039	1531	2226	2189	2102	1930	2055	2193	2700	1960	2375	1947	2448	1844	2089	2067	2046	2056	1562	2237	1881	2262	2367	2352	2185	2606	2077	1821	2053	2385	0
ESCO1651AAE9_01326	0	0	0	0	0	0	193	186	144	118	186	194	1170	948	939	1009	1179	865	2404	1978	2680	2615	2605	2211	2458	2709	3228	2253	2855	2549	2947	2186	2682	2599	2492	2563	1869	2557	2286	2815	2757	3071	2664	3241	2487	2120	2632	2956	0
ESCO1651AAE9_01327	0	0	0	0	0	0	159	139	154	147	183	153	1035	869	988	910	1041	750	2162	1703	2441	2378	2209	2131	2196	2321	2800	2108	2553	2279	2626	2006	2284	2231	2295	2342	1622	2310	1954	2544	2390	2696	2368	2783	2163	1925	2268	2500	0
ESCO1651AAE9_01328	0	0	0	0	0	0	497	410	448	325	420	402	2935	2235	2406	2506	2794	2108	5900	4444	6510	6135	5945	5697	5950	6371	7445	5528	6750	6009	7223	5265	6164	6047	5906	6122	4535	6223	5330	6637	6446	7233	6186	7504	6030	4976	5962	6859	0
ESCO1651AAE9_01329	0	0	0	0	0	0	185	159	150	130	158	137	1147	961	951	1042	1085	821	2412	1855	2690	2498	2437	2191	2414	2376	3074	2264	2762	2386	2807	2112	2506	2426	2484	2471	1706	2425	2224	2601	2603	2837	2407	2990	2426	2059	2546	2673	0
ESCO1651AAE9_01330	0	0	0	0	0	0	181	189	167	136	155	132	1163	853	944	1023	1150	768	2275	1795	2615	2482	2453	2137	2355	2545	2978	2205	2642	2372	2721	2137	2417	2494	2296	2327	1763	2467	2034	2669	2637	2880	2470	2910	2358	2053	2324	2604	0
ESCO1651AAE9_01331	0	0	0	0	0	0	253	219	212	189	239	227	1846	1370	1490	1582	1649	1216	3518	2651	3982	3828	3628	3279	3517	3679	4534	3251	3991	3653	4386	3175	3561	3533	3590	3654	2683	3653	3154	3994	3746	4132	3626	4408	3524	2978	3572	4037	0
ESCO1651AAE9_01332	0	0	0	0	0	0	149	157	138	110	141	121	1007	800	819	827	1003	718	2033	1582	2238	2241	2039	1865	2006	2053	2578	2003	2343	2010	2474	1795	2116	2019	2059	2058	1574	2206	1846	2315	2261	2380	2087	2511	2099	1716	2088	2397	0
ESCO1651AAE9_01333	0	0	0	0	0	0	84	93	88	65	92	86	622	488	490	534	619	381	1232	915	1335	1335	1271	1153	1272	1214	1617	1105	1378	1224	1581	1093	1179	1170	1279	1341	953	1331	1082	1438	1318	1507	1295	1474	1198	1021	1249	1521	0
ESCO1651AAE9_01334	0	0	0	0	0	0	340	246	290	232	326	295	2166	1737	1783	1892	2052	1507	4403	3261	4800	4667	4498	4041	4413	4678	5600	4222	4969	4345	5213	3969	4511	4557	4526	4375	3386	4618	3992	4869	4886	5243	4463	5656	4311	3807	4477	4923	0
ESCO1651AAE9_01335	0	0	0	0	0	0	51	41	45	36	43	40	327	247	277	267	311	231	642	571	725	686	702	647	660	670	811	641	714	657	786	583	679	674	713	659	504	669	559	717	716	686	707	872	642	589	710	758	0
ESCO1651AAE9_01336	0	0	0	0	0	0	78	59	70	45	69	76	509	390	433	465	497	333	946	746	1045	1109	1047	1020	1056	1077	1327	949	1186	994	1274	879	1017	1028	988	1031	791	1115	881	1139	1112	1192	1053	1281	1071	813	1020	1231	0
ESCO1651AAE9_01337	0	1	0	0	0	0	168	147	128	133	151	151	991	810	838	939	973	776	1990	1583	2282	2283	2188	1905	2131	2321	2672	2005	2511	2195	2559	1919	2155	2078	2237	2159	1617	2165	1936	2385	2366	2781	2324	2708	2126	1791	2158	2520	0
ESCO1651AAE9_01338	0	0	0	0	0	0	128	101	109	90	95	122	812	680	644	707	716	562	1662	1181	1684	1736	1641	1579	1667	1685	2149	1483	1798	1619	2035	1420	1644	1525	1620	1783	1183	1693	1485	1877	1738	1839	1615	2006	1574	1322	1695	1952	0
ESCO1651AAE9_01339	0	0	0	0	0	0	107	99	96	95	106	121	716	593	674	663	764	461	1464	1281	1767	1695	1516	1346	1575	1723	1978	1466	1757	1522	1780	1396	1632	1732	1592	1542	1143	1743	1384	1764	1827	1910	1659	2022	1695	1350	1651	1774	0
ESCO1651AAE9_01340	0	0	1	0	0	0	271	244	236	219	269	232	1899	1465	1603	1738	1750	1340	3744	2948	4164	4092	4069	3464	3838	3964	4833	3730	4241	3891	4616	3263	3922	3858	3849	3967	2903	4036	3407	4332	4156	4591	3869	4837	3738	3088	3863	4377	0
ESCO1651AAE9_01341	0	0	0	0	0	0	179	156	153	134	150	144	994	810	948	968	1041	761	2064	1750	2444	2290	2238	2034	2160	2345	2679	2127	2456	2177	2649	2073	2436	2369	2335	2151	1614	2395	1941	2435	2448	2743	2289	2884	2253	1924	2328	2496	0
ESCO1651AAE9_01342	0	0	0	0	0	0	223	167	186	137	192	214	1391	1064	1062	1143	1240	963	2640	2108	2926	2884	2740	2603	2810	2870	3377	2523	3177	2717	3341	2391	2723	2883	2749	2708	2121	2840	2413	3113	2918	3382	2857	3391	2759	2259	2800	3206	0
ESCO1651AAE9_01343	0	0	1	0	0	0	389	344	351	294	341	355	2571	2021	2177	2146	2392	1728	4953	3751	5552	5376	5243	4741	4968	5151	6721	4815	5566	5219	6068	4435	5212	4815	5396	5166	3661	5408	4571	5838	5326	5846	5195	6163	5019	4269	5193	5650	0
ESCO1651AAE9_01344	0	0	0	0	0	0	246	217	218	186	219	226	1615	1345	1372	1518	1663	1177	3372	2680	3786	3627	3562	3045	3391	3570	4429	3228	3826	3445	3965	3039	3631	3612	3489	3356	2612	3712	3077	3772	3743	3993	3581	4403	3402	2909	3495	4006	0
ESCO1651AAE9_01345	0	0	0	0	0	0	84	66	80	48	95	78	616	522	516	538	628	439	1218	883	1343	1338	1288	1115	1272	1277	1678	1148	1477	1286	1659	1183	1311	1180	1289	1300	967	1372	1170	1493	1309	1371	1225	1589	1200	1076	1303	1422	0
ESCO1651AAE9_01346	0	1	0	0	0	0	296	260	277	196	227	254	1876	1520	1554	1658	1807	1280	3834	2956	4232	3864	3788	3366	3851	4011	4680	3572	4380	3823	4614	3372	3859	3782	3844	3800	2805	4007	3344	4150	4132	4520	3850	4864	3777	3206	3846	4381	0
ESCO1651AAE9_01347	0	0	0	0	0	0	120	85	91	74	111	111	735	545	644	654	674	534	1450	1123	1663	1613	1489	1339	1517	1593	1901	1432	1644	1385	1800	1300	1605	1439	1573	1521	1055	1559	1297	1667	1644	1748	1447	1846	1459	1200	1468	1526	0
ESCO1651AAE9_01349	0	0	0	0	0	0	16	19	20	16	15	15	121	98	104	110	117	94	250	204	308	275	294	229	261	304	344	236	285	263	311	238	286	280	258	268	189	289	245	283	282	325	258	346	258	247	263	297	0
ESCO1651AAE9_01350	0	0	0	0	0	0	20	19	18	20	30	19	137	122	129	153	177	128	332	258	361	341	359	313	345	373	412	305	366	330	388	320	358	343	325	325	276	356	334	349	390	402	349	424	353	291	364	392	0
ESCO1651AAE9_01353	0	0	0	0	0	0	88	81	98	78	102	85	632	504	585	599	701	520	1404	1058	1620	1374	1421	1250	1388	1488	1779	1348	1613	1358	1636	1263	1474	1444	1466	1409	1086	1422	1268	1496	1532	1631	1436	1807	1382	1150	1455	1555	0
ESCO1651AAE9_01354	0	0	0	0	0	0	123	95	101	84	77	88	718	528	548	583	686	463	1338	1017	1463	1512	1357	1256	1413	1452	1817	1298	1592	1408	1591	1338	1389	1377	1464	1457	1085	1395	1253	1519	1482	1562	1367	1876	1346	1177	1407	1568	0
ESCO1651AAE9_01355	0	0	0	0	0	0	46	46	51	22	46	47	349	290	292	329	342	253	746	559	820	828	783	612	745	796	960	698	806	763	966	701	759	746	768	743	527	810	688	807	857	829	690	955	735	587	708	833	0
ESCO1651AAE9_01356	0	0	0	0	0	0	210	193	186	128	191	170	1239	1114	1160	1137	1254	968	2691	2057	3079	2923	2798	2359	2869	2957	3519	2747	3110	2741	3284	2496	2939	2774	2920	2778	2172	2856	2613	3083	3131	3159	2746	3459	2843	2442	2877	3048	0
ESCO1651AAE9_01357	0	0	0	0	0	0	124	137	118	95	140	120	864	651	823	760	893	681	1878	1511	2269	1957	1942	1747	1939	2118	2346	1891	2203	1834	2296	1759	2074	2112	1998	1929	1437	2022	1729	2117	2250	2327	2013	2454	2108	1693	2012	2331	0
ESCO1651AAE9_01358	0	0	0	0	0	0	321	270	285	256	279	269	1805	1472	1712	1851	1948	1495	4243	3296	4902	4423	4354	3764	4547	4729	5453	4322	5047	4113	5025	3854	4779	4832	4654	4166	3295	4700	4001	4618	5045	5309	4576	5876	4516	3714	4478	4952	0
ESCO1651AAE9_01359	0	0	0	0	0	0	217	170	193	165	182	168	1249	969	1147	1128	1215	969	2601	2004	3128	2884	2885	2365	2728	2950	3383	2640	3116	2666	3320	2399	2971	2838	2711	2577	2014	2797	2415	3061	3027	3204	2791	3470	2672	2247	2783	3082	0
ESCO1651AAE9_01360	0	0	0	0	0	0	47	41	47	40	45	46	282	190	268	261	310	228	612	482	765	595	647	472	595	700	812	593	706	608	702	546	740	700	675	610	484	670	503	645	772	748	678	804	614	563	625	711	0
ESCO1651AAE9_01361	0	0	0	0	0	0	522	457	459	357	513	448	3288	2647	2926	2980	3359	2380	6806	5298	7763	7384	7248	6213	6855	7356	8773	6766	7917	7013	8588	6271	7404	7087	7284	6951	5298	7264	6549	7914	7632	8145	6964	8834	6901	5835	7034	7903	0
ESCO1651AAE9_01362	0	0	0	0	0	0	135	108	111	101	120	114	798	676	695	737	865	644	1732	1295	1976	1838	1754	1543	1821	1824	2195	1727	1977	1725	2121	1555	1832	1794	1828	1803	1300	1854	1536	1950	1869	2075	1704	2267	1789	1497	1787	1928	0
ESCO1651AAE9_01363	0	0	0	0	0	0	130	98	88	78	92	89	685	534	573	642	676	534	1488	1164	1701	1606	1449	1341	1422	1541	1845	1441	1755	1458	1786	1363	1611	1626	1481	1442	1150	1621	1402	1654	1653	1739	1493	1931	1474	1232	1499	1670	0
ESCO1651AAE9_01364	0	0	0	0	0	0	269	239	249	220	260	274	1824	1445	1582	1666	1825	1312	3678	2906	4304	3978	3764	3402	3810	4029	4863	3732	4359	3828	4618	3308	3937	3888	3982	3770	2868	4018	3429	4281	4224	4444	3815	4877	3805	3108	3991	4254	0
ESCO1651AAE9_01365	0	0	0	0	0	0	29	26	29	18	20	25	175	138	122	161	168	107	344	269	393	387	343	328	354	356	435	302	378	367	397	302	378	331	361	345	281	350	327	418	414	417	352	421	347	305	338	384	0
ESCO1651AAE9_01366	0	0	0	0	0	0	252	218	207	168	261	192	1517	1257	1276	1375	1414	1039	3023	2309	3319	3276	3123	2916	3111	3109	4068	2786	3393	3093	3811	2722	3107	3107	3092	3143	2377	3086	2756	3587	3328	3630	3110	3772	2890	2604	3137	3541	0
ESCO1651AAE9_01367	0	0	0	0	0	0	204	176	185	129	201	173	1272	1029	1028	1119	1272	915	2550	1937	2914	2773	2657	2343	2622	2790	3348	2467	3105	2710	3232	2394	2708	2603	2692	2548	1970	2827	2413	2984	2981	2977	2576	3271	2584	2280	2665	2987	0
ESCO1651AAE9_01368	0	1	0	0	0	0	342	272	277	233	279	268	1895	1551	1664	1718	1900	1368	3809	3133	4567	4152	4118	3638	4139	4263	5034	3900	4685	4103	4841	3564	4225	4283	4048	4167	3141	4322	3580	4500	4361	4875	4265	5193	4057	3406	4195	4616	0
ESCO1651AAE9_01369	0	0	0	0	0	0	352	339	304	266	316	320	2325	1776	1917	2033	2251	1679	4825	3576	5395	4961	4882	4344	4889	5010	6074	4470	5483	4745	5638	4210	5099	4977	4948	4812	3632	5181	4269	5170	5315	5703	4951	6201	5002	4111	4879	5534	0
ESCO1651AAE9_01370	0	0	0	0	0	0	130	124	132	94	137	126	914	694	827	728	946	647	1867	1483	2317	2068	1986	1712	1959	2085	2551	1869	2204	1915	2384	1690	2090	1987	2062	1930	1506	2106	1807	2170	2285	2274	1967	2493	2072	1667	1999	2170	0
ESCO1651AAE9_01371	0	0	0	0	0	0	72	65	76	52	58	72	486	366	460	434	558	370	1050	853	1229	1167	1076	921	1100	1215	1392	1076	1211	1046	1251	1004	1148	1116	1116	1033	831	1147	996	1131	1291	1229	1175	1400	1211	958	1076	1128	0
ESCO1651AAE9_01372	0	0	0	0	0	0	150	155	143	128	146	141	979	793	852	919	1017	740	2038	1641	2443	2274	2213	1988	2160	2338	2713	2114	2416	2155	2531	1950	2277	2293	2201	2154	1666	2303	1958	2430	2467	2667	2236	2842	2182	1887	2247	2519	0
ESCO1651AAE9_01373	0	0	0	0	0	0	69	62	65	59	70	68	462	374	421	431	474	347	953	762	1107	1028	1010	896	983	1075	1257	947	1150	1004	1151	903	1023	1013	989	1028	758	1048	893	1111	1100	1223	1015	1268	988	829	1049	1152	0
ESCO1651AAE9_01374	0	0	0	0	0	0	154	139	121	118	155	137	991	731	842	848	947	768	1967	1671	2387	2108	2111	1797	2225	2233	2648	2062	2445	1970	2426	2010	2294	2455	2185	1997	1606	2215	1917	2317	2411	2545	2230	2784	2180	1932	2121	2449	0
ESCO1651AAE9_01375	0	0	0	0	0	0	274	264	299	217	269	266	1759	1498	1613	1765	1931	1422	3926	3174	4621	4107	4049	3427	4021	4386	5233	3695	4501	3947	4683	3572	4520	4321	4237	3860	3096	4389	3644	4466	4645	4882	4372	5369	4016	3386	4126	4705	0
ESCO1651AAE9_01376	0	0	0	0	0	0	192	186	165	130	146	153	1071	827	1044	998	1143	834	2566	1981	2672	2462	2546	2050	2580	2725	3049	2423	2769	2350	2872	2341	2820	2739	2593	2457	1948	2608	2338	2740	2893	2944	2693	3350	2683	2217	2517	2906	0
ESCO1651AAE9_01377	0	0	0	0	0	0	303	264	259	255	237	263	1871	1413	1655	1764	1948	1431	4008	3116	4707	4187	4127	3514	4063	4418	5255	3871	4654	3915	4673	3689	4513	4436	4218	3901	3103	4328	3744	4513	4619	4836	4160	5355	4227	3651	4226	4688	0
ESCO1651AAE9_01378	0	0	0	0	0	0	294	279	252	195	265	268	1787	1366	1522	1535	1764	1262	3629	2943	4156	3936	3781	3331	3834	3996	4778	3532	4287	3760	4519	3271	3976	3812	3792	3687	2854	3856	3471	4179	4146	4621	3908	4772	3836	3199	3952	4275	0
ESCO1651AAE9_01379	0	0	0	0	0	0	424	391	359	346	371	358	2726	2091	2289	2384	2673	2035	5386	4213	6213	5933	5638	5061	5715	5929	7024	5438	6499	5604	6752	4981	6040	5908	5738	5526	4290	5788	4972	6265	6210	6699	5888	7248	5669	4940	5810	6627	0
ESCO1651AAE9_01380	0	0	0	0	0	0	202	192	171	169	207	200	1238	1030	1207	1156	1399	972	2817	2193	3146	2964	2894	2466	2966	3044	3540	2690	3162	2685	3246	2490	3085	3036	2841	2703	2114	3076	2584	3121	3284	3303	2995	3795	2815	2456	2903	3119	0
ESCO1651AAE9_01381	0	0	0	0	0	0	211	168	186	160	178	179	1265	992	1060	1116	1242	906	2638	1954	2959	2794	2760	2326	2729	2864	3408	2502	2996	2606	3170	2322	2869	2796	2749	2594	2039	2815	2544	3016	2926	3164	2721	3478	2748	2286	2860	2994	0
ESCO1651AAE9_01382	0	0	0	0	0	0	245	192	221	174	206	211	1519	1242	1340	1322	1550	1105	3106	2396	3540	3298	3292	2871	3248	3414	4079	3018	3632	3174	3917	2827	3379	3319	3261	3263	2419	3307	2884	3564	3447	3873	3335	4057	3271	2618	3258	3686	0
ESCO1651AAE9_01383	0	0	0	0	0	0	143	143	143	92	146	135	1016	862	837	934	985	712	2067	1431	2241	2182	2140	1864	1959	2090	2656	1983	2283	2180	2575	1771	2021	2035	2126	2107	1508	2112	1836	2361	2206	2336	2114	2573	2007	1740	2075	2237	0
ESCO1651AAE9_01384	0	0	0	0	0	0	184	157	167	158	152	186	1137	919	1026	1031	1112	813	2339	1851	2614	2561	2503	2178	2440	2484	3015	2154	2769	2401	2806	2151	2513	2411	2494	2439	1719	2492	2166	2746	2727	2760	2456	3016	2339	2067	2384	2687	0
ESCO1651AAE9_01385	0	0	0	0	0	0	201	136	162	112	165	145	1032	907	880	957	1101	789	2235	1614	2460	2342	2220	2031	2184	2280	2772	2078	2550	2177	2647	1933	2373	2255	2311	2198	1708	2425	1984	2452	2474	2595	2274	2795	2244	1909	2338	2558	0
ESCO1651AAE9_01386	0	0	0	0	0	0	173	154	166	137	175	151	1004	903	923	982	1052	844	2324	1727	2539	2452	2351	2014	2317	2447	2890	2125	2606	2338	2617	2013	2426	2482	2351	2225	1630	2408	2174	2599	2604	2851	2418	2983	2247	1952	2494	2621	0
ESCO1651AAE9_01387	0	1	0	0	0	0	133	113	103	90	123	131	725	606	692	704	805	557	1575	1258	1837	1661	1742	1455	1635	1668	2126	1599	1968	1622	2056	1493	1766	1707	1653	1778	1241	1832	1543	1872	1774	2069	1711	2053	1639	1511	1738	1910	0
ESCO1651AAE9_01388	0	0	0	0	0	0	173	157	142	135	172	162	1121	917	986	1046	1104	818	2381	1775	2782	2639	2383	2141	2483	2578	3031	2278	2700	2330	2803	2199	2488	2590	2491	2396	1838	2522	2233	2659	2704	2896	2497	3226	2508	2093	2543	2748	0
ESCO1651AAE9_01389	0	0	0	0	0	0	79	59	67	60	75	49	494	375	398	429	479	309	1001	749	1117	1074	979	897	1032	1024	1275	928	1204	930	1196	916	1033	1011	1003	1038	734	1063	900	1174	1032	1112	965	1258	951	779	1055	1197	0
ESCO1651AAE9_01390	0	0	0	0	0	0	210	152	164	143	169	161	1222	920	1003	1094	1222	901	2462	2015	2803	2766	2636	2338	2538	2851	3188	2467	2945	2506	3022	2241	2585	2606	2648	2564	1959	2607	2207	2771	2821	3085	2648	3369	2573	2189	2727	2877	0
ESCO1651AAE9_01391	0	0	0	0	0	0	438	449	374	297	361	349	2478	1897	2307	2510	2905	2041	5975	4853	7002	6263	6295	4985	6331	6944	7469	6028	6953	5701	6854	5616	7005	7068	6411	5843	4710	6494	5604	6580	7305	7683	6867	8276	6776	5386	6529	7033	0
ESCO1651AAE9_01392	0	0	0	0	0	0	88	71	71	58	70	56	473	345	424	463	474	365	1027	869	1239	1099	1176	817	1106	1309	1376	1124	1216	1042	1139	1001	1225	1221	1144	1005	915	1078	983	1144	1236	1369	1104	1471	1273	1019	1172	1265	0
ESCO1651AAE9_01393	0	0	0	0	0	0	61	39	51	34	58	46	330	262	289	293	351	257	670	578	840	735	697	597	703	784	928	718	835	693	783	591	825	813	785	602	518	751	735	794	899	926	813	954	755	601	729	800	0
ESCO1651AAE9_01394	0	0	0	0	0	0	17	13	14	17	17	23	104	102	91	106	130	74	253	187	274	240	266	230	255	284	307	231	252	241	305	207	250	271	215	212	191	261	254	270	270	267	270	310	217	228	236	252	0
ESCO1651AAE9_01395	0	0	0	0	0	0	161	137	138	103	137	136	1083	785	912	899	973	769	2060	1592	2358	2251	2080	1994	2050	2182	2657	1936	2400	2068	2658	1893	2117	2090	2170	2163	1595	2195	1927	2477	2254	2502	2142	2702	2073	1813	2133	2467	0
ESCO1651AAE9_01396	0	0	0	0	0	0	94	97	88	73	116	100	725	590	630	632	742	517	1419	1012	1655	1570	1476	1304	1366	1491	1877	1410	1629	1432	1718	1327	1531	1419	1579	1502	1076	1567	1350	1680	1646	1585	1417	1910	1426	1175	1565	1543	0
ESCO1651AAE9_01397	0	0	0	0	0	0	126	109	138	118	142	109	911	738	759	762	893	665	1870	1486	2025	2026	1935	1894	1927	2010	2413	1763	2182	2019	2447	1753	1809	1904	1927	2004	1400	1931	1669	2135	2079	2271	1882	2417	1842	1523	1895	2164	0
ESCO1651AAE9_01398	0	0	0	0	0	0	448	357	430	304	368	378	2724	2168	2327	2422	2674	1898	5485	4202	6036	5691	5682	5457	5624	5783	7032	5137	6302	5735	6952	5057	5766	5566	5749	5794	4221	5876	5003	6416	6006	6507	5716	6980	5613	4735	5664	6270	0
ESCO1651AAE9_01399	0	0	0	0	0	0	153	93	115	106	131	112	742	653	695	704	743	546	1561	1226	1772	1664	1606	1537	1543	1676	1992	1467	1866	1644	1831	1438	1661	1633	1632	1518	1277	1719	1421	1851	1789	1977	1615	2005	1597	1401	1630	1873	0
ESCO1651AAE9_01400	0	0	0	0	0	0	146	155	153	130	166	166	1080	794	908	979	1044	714	2212	1660	2372	2348	2247	2012	2218	2348	2878	2178	2553	2137	2718	1948	2287	2381	2326	2200	1688	2288	2029	2503	2491	2657	2289	2884	2133	1881	2351	2569	0
ESCO1651AAE9_01401	0	0	0	0	0	0	151	144	148	106	141	131	918	699	860	923	1031	642	2174	1646	2238	2126	2141	1699	2053	2172	2707	2073	2326	1983	2258	1815	2212	2188	2257	2068	1561	2165	1846	2239	2609	2441	2070	2767	2216	1724	2140	2311	0
ESCO1651AAE9_01402	0	0	0	0	0	0	349	344	331	269	351	354	2174	1737	2088	2016	2362	1746	4901	3964	5770	5207	5064	4321	5046	5546	6367	5009	5661	4565	5667	4434	5570	5513	5228	4768	3899	5323	4504	5306	5951	6362	5384	6766	5242	4471	5337	5788	0
ESCO1651AAE9_01403	0	0	0	0	0	0	45	37	41	42	43	53	360	263	280	301	335	257	715	504	750	743	691	673	696	717	905	672	702	688	853	606	704	681	705	757	544	674	637	784	737	789	748	901	659	614	677	811	0
ESCO1651AAE9_01404	0	0	0	0	0	0	174	106	113	102	111	110	925	691	771	806	1005	719	1886	1459	2186	2086	1830	1778	1961	1942	2397	1711	2194	1932	2393	1767	1993	1825	1988	1995	1473	2038	1700	2179	2040	2286	2015	2343	1871	1605	2019	2319	0
ESCO1651AAE9_01405	0	0	0	0	0	0	197	173	182	142	207	188	1369	1074	1174	1192	1309	996	2748	2089	3144	3001	2784	2702	2861	2869	3638	2650	3254	2931	3397	2502	2837	2825	2905	2987	2113	2980	2566	3398	3080	3350	2784	3547	2762	2415	2957	3253	0
ESCO1651AAE9_01406	0	0	0	0	0	0	323	264	244	202	295	255	1968	1492	1634	1667	1830	1351	3737	2915	4413	4152	3872	3702	4006	4086	4979	3584	4377	4012	4560	3419	4118	4039	3941	4024	2946	4123	3525	4349	4343	4703	4086	4902	3948	3325	4030	4515	0
ESCO1651AAE9_01407	0	0	0	0	0	0	153	172	154	103	189	146	1095	813	906	962	1077	704	2184	1618	2478	2351	2235	2040	2168	2268	2830	2181	2557	2184	2633	1846	2264	2364	2230	2200	1657	2288	1921	2452	2373	2538	2228	2781	2177	1844	2227	2468	0
ESCO1651AAE9_01408	0	0	0	0	0	0	170	149	146	115	153	133	1069	786	925	970	1050	762	2183	1582	2468	2312	2269	1957	2090	2235	2845	2025	2381	2194	2616	1992	2197	2148	2187	2162	1602	2225	1877	2461	2399	2611	2213	2775	2113	1731	2161	2470	0
ESCO1651AAE9_01409	0	0	0	0	0	0	266	230	201	166	222	244	1438	1111	1240	1307	1486	1113	2869	2371	3529	3167	3098	2767	3055	3267	3797	2907	3438	3071	3491	2684	3155	3252	2955	2963	2422	3174	2669	3432	3432	3821	3244	3853	3172	2664	3254	3536	0
ESCO1651AAE9_01410	0	0	0	0	0	0	137	117	111	111	131	117	823	703	758	776	873	623	1697	1348	1900	1866	1746	1624	1771	1822	2189	1684	1971	1824	2125	1504	1919	1860	1847	1771	1337	1716	1614	1970	2010	2189	1849	2235	1750	1513	1807	2017	0
ESCO1651AAE9_01411	0	1	0	0	0	0	201	167	176	141	203	161	1224	949	1072	1079	1222	884	2558	1939	2856	2724	2678	2356	2524	2693	3167	2541	2864	2510	3085	2124	2616	2572	2606	2625	1933	2687	2311	2878	2900	3039	2651	3107	2463	2222	2608	2865	0
ESCO1651AAE9_01412	0	0	1	0	0	0	175	134	135	105	146	131	950	738	745	813	926	663	1944	1461	2189	1982	1973	1875	1963	2002	2480	1896	2217	1870	2319	1755	1961	1948	2032	1916	1458	1988	1691	2221	2276	2410	2014	2441	2002	1671	2004	2289	0
ESCO1651AAE9_01413	0	0	0	0	0	0	221	195	210	201	205	234	1574	1242	1302	1400	1486	1100	3124	2386	3516	3261	3259	2936	3134	3410	4064	2869	3698	3318	3891	2875	3251	3269	3251	3327	2436	3392	2899	3600	3506	3812	3267	3865	3081	2676	3368	3722	0
ESCO1651AAE9_01414	0	0	0	0	0	0	134	129	130	102	113	109	834	615	742	786	848	618	1818	1389	2076	1913	1776	1673	1859	2067	2235	1734	2113	1876	2093	1677	1929	1922	1944	1900	1439	1983	1682	2028	2048	2248	1851	2361	1894	1571	1840	2101	0
ESCO1651AAE9_01415	0	0	0	0	0	0	107	70	69	73	83	87	595	513	530	551	607	470	1270	1056	1385	1412	1293	1163	1307	1346	1646	1353	1470	1240	1548	1111	1346	1277	1345	1260	958	1309	1160	1466	1406	1493	1276	1626	1240	1040	1292	1441	0
ESCO1651AAE9_01416	0	0	0	0	0	0	206	190	181	165	202	194	1217	1016	1106	1168	1265	968	2603	2087	3025	2825	2648	2398	2762	2926	3451	2611	3097	2474	3142	2452	2952	2970	2766	2626	2042	2856	2441	3004	3069	3424	2842	3617	2838	2343	2821	3161	0
ESCO1651AAE9_01417	0	0	0	0	0	0	23	12	20	13	17	16	158	113	101	139	126	89	254	243	324	292	323	253	306	330	399	292	337	318	335	247	327	359	289	288	226	313	278	305	339	406	353	411	364	271	290	374	0
ESCO1651AAE9_01418	0	0	0	0	0	0	189	170	176	144	190	187	1226	959	1081	1220	1194	879	2528	1997	2891	2700	2657	2411	2713	2716	3372	2493	2907	2615	3137	2304	2768	2717	2582	2621	2034	2841	2303	2985	2861	3061	2723	3360	2696	2285	2806	3080	0
ESCO1651AAE9_01419	0	0	0	0	0	0	211	192	181	183	232	219	1390	1123	1161	1243	1375	987	3030	2212	3322	3086	3115	2617	2937	3196	3799	2865	3332	2834	3432	2672	3242	3127	3019	2873	2287	3118	2539	3254	3481	3478	3037	3747	2999	2463	2989	3221	0
ESCO1651AAE9_01420	0	0	0	0	0	0	155	155	134	95	135	148	1045	848	863	955	1097	759	2133	1689	2473	2378	2393	1956	2281	2328	2784	2049	2493	2152	2639	1911	2337	2314	2248	2093	1697	2328	2024	2382	2490	2567	2275	2921	2239	1893	2224	2539	0
ESCO1651AAE9_01421	0	0	0	0	0	0	150	137	137	101	126	106	887	732	847	801	883	703	1899	1397	2074	2065	2030	1745	1901	2095	2490	1848	2241	1987	2370	1703	1988	2119	2012	1870	1474	2008	1792	2174	2150	2306	1939	2448	1964	1700	1963	2245	0
ESCO1651AAE9_01422	0	0	0	0	0	0	107	137	99	116	139	120	779	658	700	686	792	552	1628	1215	1905	1776	1675	1533	1761	1838	2210	1582	1940	1613	1941	1480	1737	1770	1759	1650	1245	1777	1477	1897	1845	2081	1807	2166	1712	1377	1707	1881	0
ESCO1651AAE9_01423	0	0	0	0	0	0	126	100	95	79	95	82	571	454	516	568	638	439	1294	977	1439	1421	1339	1086	1403	1457	1702	1287	1520	1292	1565	1201	1472	1442	1416	1279	1025	1306	1160	1414	1569	1667	1363	1769	1353	1148	1350	1511	0
ESCO1651AAE9_01424	0	0	2	0	0	0	89	88	90	71	75	70	544	406	522	466	580	384	1099	892	1371	1124	1167	1012	1150	1291	1503	1073	1334	1125	1310	1006	1253	1297	1204	1159	904	1342	1100	1273	1365	1500	1194	1569	1154	1073	1213	1405	0
ESCO1651AAE9_01425	0	0	0	0	0	0	100	105	92	66	91	71	570	502	535	531	591	406	1233	929	1453	1314	1321	1048	1270	1272	1601	1167	1493	1115	1489	1101	1386	1332	1331	1109	950	1372	1195	1352	1451	1565	1297	1632	1272	1048	1296	1447	0
ESCO1651AAE9_01426	0	0	0	0	0	0	123	110	126	81	135	131	825	724	748	783	877	662	1779	1306	2040	2017	1919	1658	1931	1821	2388	1687	2079	1846	2227	1640	1862	1738	1921	1868	1244	1922	1702	1981	2061	2119	1843	2211	1788	1525	1893	1999	0
ESCO1651AAE9_01427	0	0	0	0	0	0	225	202	191	148	199	216	1403	1126	1221	1285	1338	988	2923	2158	3252	3065	2920	2654	2986	3186	3712	2803	3276	2990	3458	2559	3123	2905	3084	2960	2176	3114	2559	3285	3255	3512	3114	3707	2982	2509	3008	3295	0
ESCO1651AAE9_01428	0	0	0	0	0	0	293	238	263	260	259	278	1940	1532	1593	1762	1833	1365	3832	2962	4456	4162	4037	3553	3997	4193	5032	3759	4535	4086	4820	3555	4165	4001	4170	4026	2975	4140	3616	4422	4453	4788	4163	4974	4026	3418	4126	4418	0
ESCO1651AAE9_01429	0	0	0	0	0	0	175	145	159	126	146	146	1055	830	955	939	988	793	2174	1714	2387	2299	2248	1936	2318	2465	2894	2155	2666	2223	2543	1941	2414	2327	2300	2324	1678	2359	1944	2413	2535	2653	2399	2885	2207	1906	2260	2536	0
ESCO1651AAE9_01430	0	0	0	0	0	0	47	43	32	31	44	47	297	215	275	303	331	232	647	476	760	631	700	583	685	681	859	614	773	628	797	571	656	651	653	641	510	621	620	719	753	829	674	898	698	574	697	795	0
ESCO1651AAE9_01431	0	0	0	0	0	0	196	183	149	168	204	142	1034	844	953	1009	1188	892	2412	2001	2898	2513	2484	2110	2552	2775	3127	2423	2687	2305	2753	2236	2750	2737	2538	2278	1835	2614	2291	2595	3003	3050	2662	3323	2522	2144	2547	2907	0
ESCO1651AAE9_01432	0	0	0	0	0	0	182	163	147	140	155	161	1033	825	949	1012	1223	829	2364	1864	2894	2474	2601	1964	2545	2804	3106	2318	2796	2313	2744	2282	2823	2809	2525	2377	1900	2660	2239	2611	2962	3056	2672	3405	2659	2163	2683	2829	0
ESCO1651AAE9_01433	0	0	0	0	0	0	93	92	67	75	95	89	626	501	515	529	597	452	1258	992	1399	1292	1304	1077	1276	1352	1683	1211	1470	1302	1683	1147	1381	1297	1318	1225	995	1339	1143	1412	1474	1558	1308	1659	1312	1164	1286	1414	0
ESCO1651AAE9_01434	0	0	0	0	0	0	210	215	200	186	172	187	1395	1145	1247	1297	1420	1037	2813	2316	3146	2924	2870	2663	2914	3333	3668	2938	3277	2835	3405	2625	3117	3156	2968	2980	2238	3138	2660	3304	3283	3700	3024	3858	3144	2510	3024	3396	0
ESCO1651AAE9_01435	0	0	0	0	0	0	248	170	244	145	211	191	1509	1170	1205	1293	1452	993	2952	2270	3182	3302	3109	2754	2963	2936	3887	2882	3424	3210	3674	2700	2926	2846	3203	3138	2298	3183	2704	3429	3342	3379	3114	3664	3017	2582	2953	3343	0
ESCO1651AAE9_01436	0	0	0	0	0	0	101	102	92	90	96	80	594	525	567	551	662	494	1334	1030	1484	1463	1373	1266	1343	1482	1652	1274	1512	1410	1631	1256	1415	1350	1401	1399	1074	1376	1238	1420	1567	1607	1387	1812	1294	1134	1384	1549	0
ESCO1651AAE9_01437	0	1	0	0	0	0	147	97	123	114	152	144	939	738	765	810	924	712	1969	1455	2074	2005	1934	1789	1916	2004	2465	1827	2137	1985	2390	1803	2091	1992	1974	2040	1499	2017	1766	2190	1996	2264	1913	2469	1964	1659	2011	2271	0
ESCO1651AAE9_01438	0	0	0	0	0	0	237	213	199	159	197	197	1317	1182	1194	1351	1430	1081	3007	2250	3334	3142	2977	2534	3008	2952	3829	2867	3378	2936	3477	2603	3181	3054	2978	2956	2203	3056	2691	3385	3362	3434	3009	3718	2977	2380	3072	3255	0
ESCO1651AAE9_01439	0	0	0	0	0	0	393	340	318	280	356	358	2522	2031	2083	2176	2514	1743	5038	3859	5687	5391	5385	4868	5085	5247	6498	4817	5911	5247	6237	4570	5263	5026	5367	5363	3833	5223	4589	5841	5576	6053	5218	6305	5145	4332	5170	5821	0
ESCO1651AAE9_01440	0	0	0	0	0	0	40	29	38	26	46	35	250	221	228	214	245	178	526	390	551	521	517	434	523	523	704	472	611	500	579	483	500	504	502	524	365	503	467	607	518	566	495	648	519	389	539	541	0
ESCO1651AAE9_01441	0	0	0	0	0	0	93	90	95	88	118	132	678	555	616	633	699	536	1398	1140	1643	1615	1538	1335	1440	1481	1972	1360	1691	1480	1805	1281	1553	1369	1563	1476	1074	1561	1385	1749	1584	1611	1400	1826	1425	1267	1484	1597	0
ESCO1651AAE9_01442	0	0	0	0	0	0	67	71	64	54	57	53	436	413	409	384	460	306	966	764	1091	1012	1045	874	962	1074	1297	894	1127	942	1163	839	1002	1041	1019	940	735	1090	859	1080	1092	1156	1043	1183	1001	911	994	1073	0
ESCO1651AAE9_01443	0	0	0	0	0	0	272	184	228	154	210	216	1447	1206	1314	1310	1495	1011	3165	2305	3385	3210	3203	2824	3047	3133	3869	2936	3485	3035	3748	2770	3247	3127	3104	3165	2217	3272	2777	3579	3519	3603	3013	3838	3020	2572	3161	3578	0
ESCO1651AAE9_01444	0	0	0	0	0	0	441	308	355	266	364	344	2545	2028	2065	2217	2390	1722	4792	3723	5425	5285	5131	4910	5021	4995	6482	4463	5682	5085	6176	4536	4953	4926	5019	5300	3858	5334	4524	5841	5478	5991	5099	6212	4909	4153	5129	5597	0
ESCO1651AAE9_01445	0	0	0	0	0	0	261	233	240	194	275	205	1511	1335	1492	1545	1635	1230	3541	2855	4001	3678	3627	3117	3568	3935	4609	3486	3988	3488	4044	3238	3943	3903	3661	3366	2659	3761	3264	3879	4220	4311	3758	4626	3781	3020	3601	4038	0
ESCO1651AAE9_01446	0	0	0	0	0	0	380	352	360	306	341	344	2377	1889	2193	2250	2390	1738	5084	4035	5842	5211	5267	4546	5123	5662	6393	4888	5643	4923	5901	4591	5685	5539	5294	4997	3901	5581	4709	5720	5853	6281	5330	6689	5292	4438	5262	5987	0
ESCO1651AAE9_01447	0	0	0	0	0	0	193	163	171	122	183	171	1170	938	1061	1043	1281	890	2474	1875	2796	2666	2648	2202	2557	2808	3294	2583	2915	2559	3110	2322	2590	2743	2682	2481	1984	2739	2356	2829	2899	2964	2562	3376	2578	2220	2620	2926	0
ESCO1651AAE9_01448	0	0	0	0	0	0	396	355	348	294	367	358	2485	1939	2172	2158	2358	1761	4933	3721	5649	5397	5092	4635	4919	5333	6517	4804	5715	4971	6127	4275	5101	5118	5060	5176	3704	5175	4381	5794	5466	6035	5192	6295	4806	4184	5260	5904	0
ESCO1651AAE9_01449	0	0	0	0	0	0	167	148	136	115	148	128	1100	868	985	958	1030	721	2109	1650	2430	2414	2266	2116	2206	2199	2861	2130	2460	2233	2811	1914	2265	2373	2251	2400	1741	2365	1999	2528	2393	2743	2328	2795	2201	1854	2447	2617	0
ESCO1651AAE9_01450	0	0	0	0	0	0	127	88	108	104	138	117	846	701	665	763	761	553	1677	1313	1821	1848	1709	1529	1697	1722	2261	1626	1883	1653	2071	1487	1670	1668	1746	1693	1307	1706	1542	1946	1788	1882	1655	2083	1596	1385	1681	1919	0
ESCO1651AAE9_01451	0	0	0	0	0	0	202	192	206	177	197	167	1380	1121	1221	1272	1317	963	2867	2121	3241	3081	2773	2539	2888	3057	3721	2738	3340	2817	3312	2478	2934	2888	2855	2798	2145	3068	2521	3410	3148	3348	3021	3500	2850	2357	2983	3412	0
ESCO1651AAE9_01452	0	0	0	0	0	0	174	137	143	97	116	129	932	682	779	798	897	691	1811	1401	2069	2011	1864	1648	1978	1997	2346	1689	2147	1905	2208	1606	1907	1878	1829	1884	1397	1982	1644	2169	2120	2268	1964	2334	1928	1658	1879	2212	0
ESCO1651AAE9_01453	0	0	0	0	0	0	492	450	452	378	454	413	3134	2388	2546	2701	2992	2254	6056	4727	6920	6557	6163	5783	6369	6576	7898	5978	7065	6368	7385	5618	6527	6266	6337	6410	4710	6566	5674	7281	7006	7604	6413	7889	6053	5312	6260	7385	0
ESCO1651AAE9_01454	0	0	0	0	0	0	204	149	177	153	188	176	1325	1056	1099	1204	1247	908	2612	1943	2916	2739	2641	2486	2648	2773	3305	2486	3006	2640	3202	2391	2751	2694	2683	2799	2003	2696	2304	2941	2814	3145	2722	3357	2655	2273	2668	3123	0
ESCO1651AAE9_01455	0	0	0	0	0	0	55	54	43	43	40	49	292	263	279	294	329	234	645	436	752	708	628	677	666	611	891	587	834	690	807	603	646	590	715	671	497	697	572	749	729	751	644	778	695	530	693	694	0
ESCO1651AAE9_01456	0	0	0	0	0	0	414	370	392	321	428	394	2847	2181	2474	2579	2808	2074	5713	4575	6527	6277	5915	5402	6030	6177	7646	5466	6704	5909	7055	5200	6067	5926	6158	6048	4381	6235	5473	6485	6459	7013	6009	7400	5982	5024	6048	6735	0
ESCO1651AAE9_01457	0	0	0	0	0	0	127	103	120	80	96	112	790	657	684	707	770	581	1601	1168	1703	1681	1646	1600	1679	1576	2132	1462	1818	1682	2039	1408	1677	1478	1589	1638	1162	1670	1375	1839	1664	1761	1636	1965	1567	1314	1653	1765	0
ESCO1651AAE9_01458	0	0	0	0	0	0	44	40	41	19	43	48	320	259	285	299	327	238	656	503	678	720	679	633	649	625	879	615	714	709	801	597	617	618	688	641	490	731	579	733	713	790	638	831	639	573	685	826	0
ESCO1651AAE9_01459	0	0	0	0	0	0	124	124	124	108	120	120	854	745	718	788	846	617	1862	1318	1946	1996	1873	1690	1819	1833	2316	1632	2068	1853	2206	1647	1820	1846	1930	1868	1394	1925	1587	2067	2040	1995	1814	2206	1836	1457	1811	1956	0
ESCO1651AAE9_01460	0	0	0	0	0	0	431	407	356	305	385	375	2518	2108	2236	2375	2743	2060	5504	4413	6308	5811	5704	5025	5586	6221	7138	5394	6392	5556	6672	5018	5941	5979	5872	5544	4379	6019	5131	5920	6414	7032	5984	7441	5796	4630	5976	6703	0
ESCO1651AAE9_01461	0	0	0	0	0	0	468	423	425	351	453	382	3039	2439	2517	2646	2987	2166	5911	4658	6577	6454	6201	5775	6137	6208	7600	5787	7016	6177	7412	5515	6194	6071	6301	6374	4652	6418	5418	6892	6565	7290	6120	7662	6100	4943	6224	7016	0
ESCO1651AAE9_01462	0	0	0	0	0	0	236	215	197	211	236	236	1547	1309	1335	1480	1450	1164	3275	2583	3701	3485	3301	3082	3444	3621	4313	3105	3834	3238	4001	2923	3465	3414	3540	3293	2481	3529	3014	3649	3758	3862	3534	4256	3384	2807	3393	3877	0
ESCO1651AAE9_01463	0	0	0	0	0	0	188	180	157	133	181	158	1181	948	1009	1064	1129	853	2456	1717	2602	2602	2418	2372	2424	2540	2958	2261	2789	2476	2879	2164	2423	2286	2493	2662	1861	2498	2254	2753	2684	2689	2445	2999	2388	1954	2501	2861	0
ESCO1651AAE9_01464	0	0	0	0	0	0	123	104	120	81	132	123	800	718	717	773	795	597	1643	1207	1849	1842	1802	1568	1747	1747	2102	1619	1926	1740	2111	1606	1768	1725	1727	1835	1278	1856	1544	1886	1903	1975	1660	2146	1670	1314	1781	1884	0
ESCO1651AAE9_01465	0	0	0	0	0	0	264	209	206	144	209	188	1449	1156	1251	1295	1399	1047	2864	2278	3118	3277	3027	2814	2963	2986	3879	2736	3381	3018	3602	2593	2903	2843	3092	3070	2197	3118	2619	3399	3096	3387	3093	3656	2841	2369	2931	3259	0
ESCO1651AAE9_01466	0	0	0	0	0	0	188	144	158	113	139	165	1125	813	901	940	1091	812	2252	1717	2422	2413	2324	2088	2220	2351	3032	2103	2588	2394	2736	2035	2366	2239	2312	2388	1741	2341	1942	2495	2440	2698	2375	2808	2223	1946	2308	2608	0
ESCO1651AAE9_01467	0	0	0	0	0	0	264	282	232	217	218	234	1754	1467	1570	1545	1853	1362	3826	2894	4364	4115	3970	3468	3842	4078	4699	3773	4413	3807	4621	3407	4051	4104	3890	3673	2930	4192	3547	4292	4442	4649	4074	5141	3888	3314	4014	4610	0
ESCO1651AAE9_01468	0	0	0	0	0	0	108	105	113	86	111	101	793	582	684	703	798	544	1545	1212	1765	1757	1673	1512	1650	1673	2141	1508	1860	1633	1889	1478	1756	1710	1698	1597	1287	1690	1444	1829	1732	1935	1626	2118	1572	1384	1601	1818	0
ESCO1651AAE9_01469	0	0	0	0	0	0	54	41	59	44	64	52	409	322	316	356	377	277	871	568	872	904	869	821	843	815	1015	777	974	835	957	762	855	804	862	897	666	876	763	917	902	965	899	1016	782	723	816	958	0
ESCO1651AAE9_01470	0	0	0	0	0	0	236	216	185	192	179	221	1508	1259	1349	1380	1587	1165	3154	2419	3593	3411	3287	2894	3322	3549	4250	3020	3674	3198	3758	2942	3407	3527	3320	3233	2400	3375	2964	3644	3750	3830	3357	4228	3365	2658	3322	3726	0
ESCO1651AAE9_01471	0	0	0	0	0	0	423	393	383	317	374	338	2677	2129	2275	2451	2663	2046	5559	4451	6585	6064	5724	5012	5967	6405	7350	5584	6601	5712	6841	5314	6027	6328	5826	5904	4448	6056	5311	6347	6652	7316	6173	7694	6072	5120	5895	6714	0
ESCO1651AAE9_01472	0	0	0	0	0	0	154	138	132	125	158	146	921	822	873	878	1021	700	1980	1555	2253	2212	2127	1912	2126	2150	2676	2018	2300	2115	2522	1866	2196	2172	2163	2157	1579	2192	1908	2308	2429	2427	2095	2600	2024	1754	2177	2372	0
ESCO1651AAE9_01474	0	0	0	0	0	0	30	28	21	21	25	22	151	132	143	142	157	120	340	252	376	351	348	318	334	367	419	332	396	331	396	326	344	338	338	334	241	358	310	372	390	406	348	430	360	282	359	377	0
ESCO1651AAE9_01477	0	0	0	0	0	0	250	210	211	205	205	250	1553	1200	1267	1386	1549	1245	3147	2615	3810	3489	3482	2997	3455	3693	4214	3326	3874	3349	3885	3101	3544	3846	3560	3328	2671	3557	3015	3719	3858	4191	3493	4401	3521	2980	3395	3858	0
ESCO1651AAE9_01478	0	0	0	0	0	0	186	174	162	152	178	171	1249	998	1025	1160	1189	990	2716	2093	3070	2715	2864	2476	2784	2932	3343	2580	3165	2716	3240	2511	2973	2853	2817	2745	2095	3041	2485	2985	3148	3313	2949	3621	2775	2254	2884	3138	0
ESCO1651AAE9_01479	0	0	0	0	0	0	290	226	225	172	215	207	1352	1131	1281	1300	1515	1092	3140	2526	3774	3371	3210	2695	3229	3743	3983	3152	3593	3004	3772	2842	3575	3574	3376	3088	2466	3557	2918	3371	3798	4022	3379	4356	3362	2808	3315	3663	0
ESCO1651AAE9_01480	0	0	0	0	0	0	11	16	13	8	20	10	92	77	108	87	102	75	235	190	257	233	240	218	251	239	275	203	277	226	295	177	224	226	234	209	173	237	212	222	269	287	264	271	235	183	222	250	0
ESCO1651AAE9_01481	0	0	0	0	0	0	6	20	8	10	11	11	76	55	83	75	101	68	207	132	201	190	184	154	204	176	272	169	233	207	241	161	191	190	187	190	141	214	176	210	220	241	211	264	178	163	160	217	0
ESCO1651AAE9_01482	0	0	0	0	0	0	16	15	17	12	15	17	110	89	101	80	97	88	221	201	277	218	227	212	228	255	291	209	243	244	259	234	242	250	228	256	167	247	212	264	250	265	255	289	238	200	257	308	0
ESCO1651AAE9_01483	0	0	0	0	0	0	18	13	13	9	20	14	90	82	93	96	116	82	221	165	277	252	260	203	237	259	286	215	291	187	311	238	277	252	255	223	170	232	216	234	294	268	274	351	240	211	239	281	0
ESCO1651AAE9_01484	0	0	0	0	0	0	294	218	196	206	211	260	1522	1290	1318	1443	1508	1228	3111	2538	3625	3359	3387	2939	3411	3595	4260	3207	3969	3249	4055	3120	3447	3310	3428	3453	2606	3508	2944	3708	3703	4044	3591	4263	3307	2775	3435	3824	0
ESCO1651AAE9_01485	0	0	0	0	0	0	71	62	57	57	68	58	455	370	362	405	447	310	939	675	1056	1012	938	881	1017	1044	1168	875	1050	955	1143	867	930	976	979	959	718	1018	835	1098	991	1145	959	1231	969	812	1010	1126	0
ESCO1651AAE9_01486	0	0	0	0	0	0	90	83	81	68	101	86	622	530	621	588	626	510	1435	1053	1447	1477	1447	1221	1410	1412	1744	1306	1605	1374	1550	1203	1388	1364	1415	1409	998	1489	1228	1572	1526	1594	1363	1720	1364	1076	1419	1537	0
ESCO1651AAE9_01487	0	0	0	0	0	0	72	59	60	50	69	46	400	331	359	362	421	301	856	663	941	948	912	805	881	880	1166	827	999	912	1089	813	903	880	934	848	577	923	775	990	966	1011	888	1092	867	765	851	1029	0
ESCO1651AAE9_01488	0	0	0	0	0	0	128	98	95	110	120	106	802	622	610	650	780	605	1627	1270	1723	1796	1651	1509	1660	1860	2118	1594	1945	1698	1970	1472	1640	1679	1653	1756	1232	1764	1503	1836	1793	1917	1703	2000	1519	1383	1710	1892	0
ESCO1651AAE9_01489	0	0	0	0	0	0	118	94	112	74	113	91	660	604	545	651	696	520	1451	1162	1701	1601	1476	1357	1516	1620	1823	1377	1702	1428	1763	1324	1635	1530	1503	1462	1119	1582	1323	1593	1646	1751	1522	1898	1414	1245	1476	1719	0
ESCO1651AAE9_01490	0	0	0	0	0	0	76	64	63	48	68	57	401	386	356	402	424	318	913	697	1047	1031	953	901	1000	1080	1202	910	1118	959	1107	813	1012	977	1038	989	666	1018	874	1020	1107	1113	953	1195	993	791	996	983	0
ESCO1651AAE9_01491	0	0	0	0	0	0	878	738	632	552	738	744	5225	4364	4572	4621	5160	3827	10438	8369	12003	11436	11277	10081	11100	11902	14040	10533	12606	11262	13031	9843	11394	11330	11177	11312	8309	11714	9963	12190	12039	13293	11555	14048	11018	9469	11252	12637	0
ESCO1651AAE9_01492	0	0	0	0	0	0	832	764	738	573	784	703	5256	4318	4523	4725	5282	3966	10526	8365	12028	11446	10993	9985	11040	11625	13788	10152	12680	10987	13109	9939	11272	11157	11120	11277	8488	11736	9726	11917	11895	13238	11414	14011	10961	9362	11175	12633	0
ESCO1651AAE9_01493	0	0	0	0	0	0	144	134	115	109	110	122	783	700	735	789	938	676	1852	1533	2136	1934	1893	1661	2030	2141	2415	1846	2231	1805	2175	1670	1994	2199	1966	1810	1452	2126	1688	2112	2341	2350	2030	2571	2086	1629	1967	2138	0
ESCO1651AAE9_01494	0	0	0	0	0	0	221	185	188	152	176	189	1313	1149	1066	1194	1333	973	2694	2143	3152	2912	2819	2637	2683	2948	3453	2622	3328	2683	3373	2476	2814	2828	2874	2819	2181	2850	2532	3080	3072	3324	2835	3478	2716	2341	2926	3230	0
ESCO1651AAE9_01495	0	0	0	0	0	0	98	78	88	56	85	89	717	538	561	594	623	481	1357	1008	1415	1431	1401	1326	1349	1317	1810	1334	1495	1457	1655	1201	1301	1303	1358	1449	955	1338	1173	1567	1408	1598	1347	1689	1282	1127	1349	1486	0
ESCO1651AAE9_01496	0	0	0	0	0	0	25	17	12	10	33	12	166	131	114	106	105	97	288	225	300	272	288	241	288	287	358	258	306	290	418	254	277	289	279	273	199	305	255	341	322	310	252	320	224	224	288	285	0
ESCO1651AAE9_01497	0	0	0	0	0	0	124	119	93	84	104	113	764	601	647	693	741	546	1588	1207	1710	1605	1602	1534	1552	1607	2038	1521	1849	1581	1938	1466	1523	1569	1709	1712	1228	1601	1451	1751	1718	1952	1650	1960	1569	1343	1640	1914	0
ESCO1651AAE9_01498	0	0	0	0	0	0	110	110	79	81	98	81	636	550	516	542	608	452	1228	929	1337	1272	1299	1206	1214	1199	1555	1140	1520	1305	1494	1069	1266	1182	1202	1302	907	1339	1076	1427	1340	1526	1293	1503	1172	1019	1277	1414	0
ESCO1651AAE9_01499	0	0	0	0	0	0	333	309	291	240	290	308	2142	1673	1803	1853	2119	1567	4248	3373	4757	4606	4593	4115	4291	4606	5620	4105	5090	4503	5480	3949	4448	4356	4576	4357	3246	4528	3809	4999	4748	5223	4436	5434	4329	3755	4435	4910	0
ESCO1651AAE9_01500	0	0	0	0	0	0	108	103	94	95	93	79	651	583	624	657	731	520	1441	1129	1697	1534	1475	1315	1512	1546	1937	1421	1701	1475	1693	1234	1503	1477	1518	1455	1106	1513	1366	1675	1741	1756	1427	1949	1418	1304	1468	1667	0
ESCO1651AAE9_01501	0	0	0	0	0	0	151	126	101	123	120	132	985	791	889	839	1027	676	1972	1571	2294	2254	2122	1927	2046	2157	2632	1904	2393	1987	2407	1892	2113	2112	2159	1977	1594	2208	1897	2258	2302	2379	2064	2601	2059	1735	2154	2321	0
ESCO1651AAE9_01502	0	0	0	0	0	0	202	157	189	144	188	192	1269	1064	1124	1140	1268	858	2563	1962	2909	2766	2697	2487	2582	2649	3464	2572	2913	2592	3205	2263	2672	2507	2645	2683	1945	2842	2339	2937	2876	3097	2552	3301	2637	2204	2632	2958	0
ESCO1651AAE9_01503	0	0	0	0	0	0	93	99	104	52	94	95	701	547	560	566	600	500	1268	961	1441	1410	1383	1283	1340	1381	1899	1199	1650	1420	1744	1194	1425	1325	1361	1426	1016	1339	1154	1527	1462	1529	1363	1620	1357	1096	1318	1481	0
ESCO1651AAE9_01504	0	0	0	0	0	0	124	101	92	63	116	99	731	678	584	660	729	490	1459	1117	1650	1768	1599	1354	1553	1620	1965	1384	1724	1508	1846	1410	1637	1550	1524	1524	1159	1630	1384	1731	1697	1697	1489	1942	1560	1382	1503	1677	0
ESCO1651AAE9_01505	0	0	0	0	0	0	52	46	60	36	54	61	329	367	302	339	360	271	743	625	875	804	847	705	779	813	968	729	902	761	885	674	802	832	795	800	570	877	666	904	868	911	744	985	769	726	770	861	0
ESCO1651AAE9_01506	0	0	0	0	0	0	110	107	92	65	96	91	689	572	568	641	668	490	1400	1015	1580	1571	1442	1319	1430	1532	1906	1359	1678	1500	1713	1322	1488	1453	1418	1487	1110	1518	1222	1597	1551	1710	1530	1776	1436	1266	1500	1561	0
ESCO1651AAE9_01507	0	0	0	0	0	0	86	57	66	62	88	65	496	430	440	493	510	384	989	844	1221	1209	1154	1001	1085	1120	1408	1022	1268	1056	1307	990	1089	1097	1168	1114	774	1201	1032	1266	1135	1265	1112	1344	1095	937	1120	1270	0
ESCO1651AAE9_01508	0	0	0	0	0	0	267	205	236	181	234	217	1609	1273	1335	1435	1588	1137	3127	2500	3566	3522	3346	3120	3397	3512	4246	3064	3839	3403	4044	2935	3542	3228	3454	3443	2553	3423	2921	3783	3603	3879	3236	4156	3270	2839	3410	3739	0
ESCO1651AAE9_01509	0	0	0	0	0	0	195	166	164	138	197	178	1291	979	1047	1111	1196	858	2449	1878	2636	2700	2617	2448	2579	2577	3248	2303	2912	2702	3159	2168	2532	2443	2631	2652	1889	2631	2173	2946	2688	2902	2523	3046	2413	2065	2539	2789	0
ESCO1651AAE9_01510	0	0	0	0	0	0	206	165	184	151	184	183	1333	1065	1052	1069	1191	884	2456	1787	2667	2852	2579	2345	2511	2470	3281	2239	2795	2600	3140	2211	2444	2295	2588	2517	1845	2673	2321	2847	2738	2760	2478	3130	2376	2058	2459	2857	0
ESCO1651AAE9_01511	0	0	0	0	0	0	255	239	245	224	258	237	1858	1411	1473	1617	1753	1377	3771	2849	4295	4105	3940	3551	3941	3937	4838	3549	4226	3938	4504	3445	3897	3834	3957	3890	2802	4006	3284	4430	4061	4590	3814	4765	3744	3159	3781	4334	0
ESCO1651AAE9_01513	0	0	0	0	0	0	30	28	21	21	25	22	151	132	143	142	157	120	340	252	376	351	348	318	334	367	419	332	396	331	396	326	344	338	338	334	241	358	310	372	390	406	348	430	360	282	359	377	0
ESCO1651AAE9_01516	0	0	0	0	0	0	101	78	78	56	84	84	588	491	526	538	616	474	1185	979	1388	1308	1233	1148	1302	1463	1593	1295	1499	1270	1501	1121	1337	1313	1327	1296	1073	1344	1083	1409	1415	1604	1284	1672	1312	1092	1373	1443	0
ESCO1651AAE9_01517	0	0	0	0	0	0	226	191	182	165	197	205	1266	951	1194	1206	1339	968	2666	2188	3127	2917	2915	2422	2764	2885	3433	2638	3229	2654	3148	2522	3007	2908	2778	2645	2101	2922	2449	3048	3174	3230	2786	3531	2865	2351	2722	3102	0
ESCO1651AAE9_01518	0	0	0	0	0	0	283	290	262	212	319	291	1998	1671	1702	1704	1993	1482	3967	3135	4476	4386	4042	3799	4175	4248	5389	3982	4748	4043	4923	3674	4401	4177	4330	4148	3059	4379	3773	4597	4511	4716	4120	5265	4150	3487	4234	4654	0
ESCO1651AAE9_01519	0	0	0	0	0	0	280	213	215	186	215	233	1507	1219	1222	1404	1452	1099	2949	2317	3380	3231	3150	2898	3119	3299	4032	2824	3474	3210	3792	2738	3110	3040	3183	3213	2271	3329	2747	3428	3459	3629	3274	3847	3173	2635	3165	3608	0
ESCO1651AAE9_01520	0	1	0	0	0	0	284	265	270	224	279	256	1929	1497	1663	1670	1850	1443	3959	2956	4452	4232	4093	3707	3949	4128	5133	3785	4705	3991	4928	3561	4057	4117	4234	3966	3074	4203	3686	4687	4481	4698	4169	5047	4073	3343	4174	4514	0
ESCO1651AAE9_01521	0	0	0	0	0	0	440	469	424	381	473	395	2702	2036	2578	2803	3116	2321	6460	5222	7490	6514	6720	5460	7023	7686	8225	6494	7457	6172	7321	5920	7597	7575	6914	6180	5099	7022	6234	7185	8106	8482	7131	9380	7215	5907	6959	7678	0
ESCO1651AAE9_01522	0	0	0	0	0	0	171	150	145	156	157	167	1106	792	949	1038	1046	835	2228	1785	2560	2444	2334	2033	2402	2505	2974	2361	2723	2406	2877	2001	2441	2489	2317	2388	1784	2483	2158	2638	2633	2807	2410	3110	2396	1974	2497	2753	0
ESCO1651AAE9_01523	0	1	0	0	0	0	673	540	656	538	650	561	4281	3403	3629	3817	4227	3044	8515	6810	9822	9417	8933	8030	8598	8988	11033	8434	9850	9096	10717	7888	8861	8855	8893	9036	6628	9180	7856	10034	9497	10412	8777	10946	8666	7451	9021	10015	0
ESCO1651AAE9_01524	0	0	0	0	0	0	334	287	262	264	301	262	2092	1677	1843	1870	2131	1522	4245	3349	4744	4600	4434	4030	4317	4765	5735	4066	5032	4494	5305	3893	4493	4589	4495	4540	3274	4575	3969	4846	4911	5313	4485	5377	4316	3710	4540	5143	0
ESCO1651AAE9_01525	0	0	0	0	0	0	137	130	137	91	150	120	890	738	819	830	995	660	2000	1444	2254	1991	1939	1808	1964	2078	2447	1828	2288	1757	2299	1725	2091	2150	1974	1863	1491	2078	1746	2216	2231	2504	1919	2558	1919	1570	1976	2335	0
ESCO1651AAE9_01526	0	0	0	0	0	0	224	191	207	167	189	205	1511	1223	1353	1312	1462	1102	3136	2344	3309	3304	3123	2890	3141	3175	4059	3003	3488	3073	3704	2743	3368	3173	3242	3063	2358	3356	2778	3549	3358	3553	3077	3973	3104	2606	3193	3661	0
ESCO1651AAE9_01527	0	0	0	0	0	0	131	101	113	116	139	98	862	705	727	764	867	638	1762	1375	1950	1845	1783	1719	1725	1910	2319	1624	2066	1785	2250	1558	1735	1752	1766	1835	1318	1844	1567	1921	1891	2078	1782	2251	1725	1426	1797	2029	0
ESCO1651AAE9_01528	0	0	0	0	0	0	149	144	134	95	148	140	983	737	832	833	953	710	1964	1458	2192	2084	1932	1867	1991	2088	2455	1896	2329	2067	2325	1700	2222	2038	2020	2099	1533	2096	1836	2287	2220	2439	2048	2513	1949	1574	2030	2396	0
ESCO1651AAE9_01529	0	0	0	0	0	0	128	85	91	77	105	108	602	512	540	574	644	477	1282	1061	1635	1365	1408	1189	1371	1502	1794	1350	1501	1306	1523	1199	1469	1402	1411	1377	1052	1344	1255	1460	1555	1634	1382	1798	1372	1168	1436	1603	0
ESCO1651AAE9_01530	0	0	0	0	0	0	61	31	33	37	51	55	339	266	271	298	302	232	712	523	767	764	689	694	729	669	883	595	802	754	854	655	693	677	718	762	549	714	639	881	737	812	746	924	686	557	752	796	0
ESCO1651AAE9_01531	0	0	0	0	0	0	147	133	118	112	181	148	971	810	882	912	999	721	2018	1626	2399	2152	2150	1857	2091	2307	2710	1941	2379	2103	2543	1825	2186	2135	2192	2074	1502	2287	1984	2414	2330	2423	2163	2643	2126	1845	2109	2318	0
ESCO1651AAE9_01532	0	0	0	0	0	0	193	162	201	176	188	169	1280	991	1155	1195	1291	966	2578	2114	2921	2888	2797	2451	2771	2837	3450	2714	3081	2726	3266	2249	2818	2900	2849	2696	2071	2826	2510	3163	3130	3256	2789	3464	2768	2351	2728	3012	0
ESCO1651AAE9_01533	0	0	0	0	0	0	177	147	144	118	152	141	1098	843	918	977	1135	768	2282	1665	2472	2345	2301	2085	2208	2315	2883	2200	2579	2197	2676	2024	2393	2327	2410	2211	1686	2222	2067	2437	2428	2631	2320	2952	2173	1858	2331	2614	0
ESCO1651AAE9_01534	0	0	0	0	0	0	50	37	29	33	53	37	318	248	252	270	311	270	658	530	789	729	686	595	643	724	850	644	778	697	764	585	690	639	695	650	489	706	618	715	765	778	699	822	687	521	644	746	0
ESCO1651AAE9_01535	0	0	0	0	0	0	284	276	268	189	277	239	1801	1460	1540	1577	1653	1297	3601	2866	4153	3868	3946	3474	3592	4047	4762	3505	4181	3827	4482	3352	3913	3900	3815	3882	2823	3830	3422	4204	4063	4428	3748	4879	3623	3117	3930	4296	0
ESCO1651AAE9_01536	0	0	0	0	0	0	368	308	296	259	287	319	2153	1697	1901	1873	2214	1587	4363	3433	5292	4944	4692	4160	4716	4971	5876	4288	5050	4595	5584	4198	4855	4737	4817	4700	3572	4996	4075	5223	5077	5553	4586	5956	4625	4008	4713	5275	0
ESCO1651AAE9_01537	0	0	0	0	0	0	58	54	41	40	55	57	321	250	258	286	342	270	687	590	876	749	741	649	777	802	925	740	804	729	860	653	814	810	773	741	575	796	689	810	866	969	870	1025	798	667	783	943	0
ESCO1651AAE9_01538	0	0	0	0	0	0	116	111	103	81	112	93	785	486	622	712	716	532	1481	1121	1741	1611	1611	1414	1588	1693	1928	1545	1741	1688	1816	1362	1585	1699	1599	1635	1268	1586	1377	1708	1713	1884	1704	2034	1611	1314	1648	1918	0
ESCO1651AAE9_01539	0	0	0	0	0	0	94	67	83	50	93	79	654	525	506	558	628	456	1245	889	1298	1371	1302	1236	1184	1163	1624	1120	1385	1316	1560	1089	1258	1155	1287	1302	901	1347	1096	1386	1347	1442	1193	1581	1142	1035	1266	1386	0
ESCO1651AAE9_01540	0	0	2	0	0	0	417	422	383	294	387	383	2673	2091	2291	2408	2686	1933	5422	4361	6156	5879	5744	5244	5624	5977	7193	5340	6382	5634	6579	5000	5713	5932	5705	5664	4264	5962	4943	6204	6302	6835	5787	7216	5674	4838	5795	6330	0
ESCO1651AAE9_01541	0	0	0	0	0	0	96	105	106	98	111	108	619	577	632	594	738	496	1480	1157	1726	1560	1640	1343	1536	1651	1894	1506	1739	1434	1773	1334	1650	1703	1578	1530	1154	1669	1458	1657	1823	1949	1540	2049	1553	1333	1580	1701	0
ESCO1651AAE9_01542	0	0	0	0	0	0	128	114	140	111	173	126	973	747	830	876	996	675	1934	1554	2097	2146	2011	1945	1952	2073	2554	1901	2324	2021	2463	1774	1967	1979	2082	2170	1562	2077	1885	2245	2149	2399	1979	2606	1911	1692	2108	2369	0
ESCO1651AAE9_01543	0	0	0	0	0	0	274	246	266	229	246	269	1815	1377	1493	1597	1780	1330	3575	2765	3971	3881	3805	3432	3731	3921	4697	3468	4200	3729	4521	3252	3771	3679	3681	3852	2720	3802	3358	4207	4051	4405	3729	4661	3654	3145	3747	4304	0
ESCO1651AAE9_01544	0	0	0	0	0	0	228	189	246	195	234	187	1496	1126	1307	1362	1514	1089	3074	2351	3664	3297	3317	2891	3072	3262	4004	3016	3514	3131	3628	2805	3191	3191	3219	3115	2359	3403	2834	3559	3435	3638	3226	4138	3017	2591	3200	3548	0
ESCO1651AAE9_01545	0	0	0	0	0	0	206	182	168	161	195	199	1442	1097	1158	1216	1316	956	2745	2174	3024	2936	2768	2569	2754	2901	3587	2598	3219	2845	3351	2427	2942	2781	2874	2864	2008	2801	2481	3125	3141	3278	2842	3468	2591	2372	2847	3315	0
ESCO1651AAE9_01546	0	0	0	0	0	0	284	264	246	217	254	258	1860	1358	1638	1590	1833	1370	3804	3011	4410	4173	3919	3562	3989	4237	4895	3685	4401	3883	4734	3497	4218	4055	3973	3897	2986	4094	3573	4446	4394	4820	4055	5014	3984	3386	4025	4324	0
ESCO1651AAE9_01547	0	0	0	0	0	0	168	167	192	140	226	162	1112	907	946	1058	1126	865	2360	1833	2741	2520	2502	2146	2434	2640	3082	2217	2744	2383	2891	2095	2579	2479	2431	2468	1836	2503	2153	2725	2607	2896	2527	3088	2343	2083	2408	2847	0
ESCO1651AAE9_01548	0	0	0	0	0	0	294	297	273	259	298	286	1738	1277	1637	1831	2205	1514	4202	3649	5260	4369	4529	3515	4810	5216	5530	4237	4909	3967	4780	4043	5225	5350	4684	4004	3430	4758	3955	4534	5714	5864	4941	6540	4747	3801	4772	5259	0
ESCO1651AAE9_01549	0	0	0	0	0	0	85	69	105	65	93	72	612	454	519	555	644	424	1281	1003	1472	1435	1351	1166	1333	1364	1765	1282	1453	1334	1599	1164	1350	1339	1363	1293	977	1313	1199	1466	1447	1542	1351	1651	1270	1047	1339	1511	0
ESCO1651AAE9_01550	0	0	0	0	0	0	187	175	191	128	186	164	1163	827	942	1027	1166	885	2444	1914	2844	2514	2516	2205	2454	2628	3126	2414	2739	2403	2954	2276	2537	2578	2544	2445	1896	2609	2270	2825	2691	2977	2377	3104	2474	2111	2513	2894	0
ESCO1651AAE9_01551	0	0	0	0	0	0	439	438	465	364	469	440	3091	2469	2729	2887	2935	2263	6317	4988	7258	6929	6639	5959	6600	6884	8326	6160	7401	6587	8013	5827	6718	6757	6487	6590	4985	7030	5953	7389	7251	7870	6784	8381	6544	5562	6803	7498	0
ESCO1651AAE9_01552	0	0	0	0	0	0	108	108	116	79	89	104	728	513	622	707	663	484	1430	1196	1721	1505	1477	1317	1492	1635	1899	1436	1619	1487	1679	1391	1603	1610	1514	1350	1151	1570	1398	1704	1579	1769	1592	1957	1581	1298	1599	1716	0
ESCO1651AAE9_01553	0	0	0	0	0	0	123	112	153	101	120	101	831	599	736	757	766	586	1634	1256	1844	1854	1758	1509	1704	1760	2180	1653	2018	1729	1964	1534	1662	1800	1731	1705	1314	1828	1540	1965	1892	2058	1836	2115	1694	1462	1686	1900	0
ESCO1651AAE9_01554	0	0	0	0	0	0	258	196	191	188	223	221	1601	1250	1360	1458	1580	1150	3272	2391	3621	3363	3335	3010	3250	3419	4220	3045	3659	3374	3921	2852	3367	3348	3446	3373	2510	3484	2925	3780	3543	3904	3307	4231	3250	2865	3350	3847	0
ESCO1651AAE9_01555	0	0	0	0	0	0	67	54	47	55	44	53	353	266	296	330	342	241	714	572	857	720	689	658	741	734	901	707	774	681	833	665	816	750	819	752	526	789	699	839	889	885	725	923	765	622	791	796	0
ESCO1651AAE9_01556	0	0	0	0	0	0	95	116	112	95	98	93	779	577	620	746	812	581	1649	1344	1984	1712	1682	1520	1782	1920	2088	1673	1958	1592	1885	1544	1793	1896	1690	1696	1292	1775	1557	1853	1956	2105	1830	2299	1739	1513	1714	1949	0
ESCO1651AAE9_01557	0	0	0	0	0	0	204	248	220	187	230	212	1245	966	1279	1277	1640	1132	2963	2660	3876	3184	3284	2568	3366	3977	4018	3319	3559	2888	3345	2876	3789	3793	3346	2924	2551	3519	2934	3270	4069	4385	3534	4640	3491	2861	3349	3810	0
ESCO1651AAE9_01558	0	0	0	0	0	0	209	220	212	151	183	206	1321	1050	1193	1224	1449	990	2679	2248	3291	2927	2955	2633	2978	3043	3675	2765	3300	2866	3257	2527	2993	2938	2939	3006	2164	2974	2589	3229	3187	3434	2938	3743	2943	2432	2853	3180	0
ESCO1651AAE9_01559	0	0	0	0	0	0	61	61	53	39	59	49	363	316	330	331	410	266	815	659	903	846	847	705	800	869	1114	815	874	833	1011	762	855	829	866	747	607	852	733	937	993	959	815	1060	790	745	817	930	0
ESCO1651AAE9_01560	0	0	0	0	0	0	213	164	205	168	192	195	1373	1082	1110	1198	1301	976	2744	2240	3187	2972	2812	2607	2832	2933	3621	2681	3235	2731	3199	2535	2903	2917	2856	2801	2128	3001	2639	3139	3225	3458	2981	3667	2812	2428	2846	3227	0
ESCO1651AAE9_01561	0	0	0	0	0	0	235	222	241	155	262	227	1646	1359	1343	1531	1588	1173	3339	2566	3819	3644	3469	3138	3451	3648	4342	3320	3837	3406	4127	3023	3439	3434	3593	3567	2501	3627	3075	3881	3751	3949	3267	4304	3414	2895	3508	3789	0
ESCO1651AAE9_01562	0	0	0	0	0	0	198	203	161	158	162	170	1245	995	1055	1091	1191	912	2458	1912	2749	2852	2687	2408	2654	2756	3267	2432	2934	2568	3130	2314	2661	2610	2606	2712	1962	2682	2354	2910	2883	3197	2700	3362	2586	2179	2655	3001	0
ESCO1651AAE9_01563	0	1	0	0	0	0	278	239	213	209	241	218	1628	1297	1478	1542	1659	1256	3475	2796	4050	3650	3675	3373	3570	3905	4552	3444	4095	3456	4300	3254	3863	3747	3789	3532	2778	3890	3199	4011	4103	4318	3574	4668	3637	3122	3747	4171	0
ESCO1651AAE9_01564	0	0	0	0	0	0	58	58	33	37	37	46	276	216	293	294	370	261	628	638	882	670	720	525	766	845	917	705	725	628	756	665	895	882	705	651	607	745	611	675	926	934	782	1047	799	633	783	858	0
ESCO1651AAE9_01565	0	0	0	0	0	0	21	41	24	32	31	27	199	152	175	178	277	190	474	411	642	467	525	394	572	611	628	459	588	410	475	467	640	671	488	454	439	599	416	523	648	765	571	751	573	426	562	640	0
ESCO1651AAE9_01566	0	0	0	0	0	0	126	109	115	87	151	113	877	675	747	766	817	637	1775	1432	2076	1970	1960	1654	1881	1889	2326	1827	2043	1962	2131	1673	1908	1935	1961	1871	1338	1913	1687	2018	2137	2118	1844	2391	1869	1544	1901	2073	0
ESCO1651AAE9_01567	0	0	0	0	0	0	96	79	77	51	99	98	558	402	473	515	523	410	1086	898	1342	1199	1154	1081	1175	1260	1448	1167	1354	1181	1380	1050	1268	1195	1242	1149	907	1198	989	1276	1320	1340	1173	1463	1124	978	1134	1334	0
ESCO1651AAE9_01568	0	0	0	0	0	0	51	48	44	52	66	59	366	326	289	310	377	255	728	539	771	809	677	657	686	708	957	692	871	808	958	670	749	715	722	790	574	772	688	871	805	804	698	903	697	569	742	782	0
ESCO1651AAE9_01569	0	0	0	0	0	0	475	456	439	395	500	459	3198	2599	2781	2933	3185	2343	6529	5108	7436	7538	6971	6412	6811	7207	8502	6591	7888	6743	8240	6056	7153	6863	7070	7025	5114	7348	6245	7590	7573	8327	7118	8850	6720	5675	6829	7915	0
ESCO1651AAE9_01570	0	0	0	0	0	0	121	111	102	100	113	104	709	526	640	681	767	559	1530	1168	1730	1663	1572	1379	1529	1714	1968	1495	1894	1643	1919	1392	1679	1775	1648	1618	1214	1630	1355	1779	1724	1842	1712	1965	1622	1316	1584	1879	0
ESCO1651AAE9_01571	0	0	0	0	0	0	96	80	70	68	80	77	499	381	406	506	580	393	1068	898	1238	1087	1182	984	1169	1306	1422	1024	1290	1078	1368	1049	1229	1286	1124	1090	886	1162	1025	1320	1286	1439	1255	1519	1117	987	1118	1269	0
ESCO1651AAE9_01572	0	0	0	0	0	0	327	316	335	288	315	282	2020	1640	1931	1965	2208	1617	4583	3479	5371	4959	4819	3941	4731	4964	5937	4676	5304	4491	5250	4134	4981	4878	4955	4418	3459	4902	4248	5189	5337	5524	4857	6097	4667	3936	4805	5220	0
ESCO1651AAE9_01573	0	0	0	0	0	0	52	40	48	31	50	41	353	265	278	312	356	252	691	553	783	708	715	685	776	733	908	697	793	780	903	702	786	731	758	750	516	746	628	818	806	877	796	972	715	679	700	865	0
ESCO1651AAE9_01574	0	0	0	0	0	0	101	99	98	84	111	106	690	531	629	660	637	532	1400	1162	1719	1547	1557	1340	1456	1662	1876	1460	1611	1484	1728	1326	1628	1555	1539	1441	1171	1574	1323	1628	1612	1782	1557	1938	1522	1313	1524	1755	0
ESCO1651AAE9_01575	0	0	0	0	0	0	287	210	270	204	263	226	1679	1272	1449	1441	1653	1277	3268	2666	3847	3682	3485	3275	3318	3624	4431	3280	3971	3540	4115	3100	3560	3475	3603	3615	2634	3477	3124	3954	3930	4178	3697	4308	3493	2937	3659	3968	0
ESCO1651AAE9_01576	0	0	1	0	0	0	282	208	243	216	278	208	1874	1448	1574	1707	1759	1370	3688	2853	4212	4066	3854	3524	3769	3847	4857	3581	4259	3830	4651	3355	3823	3706	3893	3910	2927	3961	3511	4352	4074	4335	3634	4666	3604	3244	3917	4243	0
ESCO1651AAE9_01577	0	0	0	0	0	0	257	306	233	230	248	251	1504	1170	1557	1603	2043	1376	3599	3279	4663	3932	3936	3328	4088	4681	4861	3887	4453	3527	4112	3622	4711	4673	4028	3705	3155	4323	3560	4064	5096	5199	4312	5638	4400	3502	4229	4769	0
ESCO1651AAE9_01578	0	0	0	0	0	0	327	328	301	272	289	300	2122	1605	1819	1992	2038	1477	4422	3474	5092	4719	4626	4194	4575	4987	5831	4226	5224	4548	5255	4091	4885	4772	4704	4535	3419	4820	4109	4993	5019	5617	4743	5702	4637	3801	4719	5216	0
ESCO1651AAE9_01579	0	0	0	0	0	0	97	59	48	62	68	60	479	372	385	455	470	348	1014	764	1166	1105	1030	921	1015	1057	1326	1012	1167	985	1166	892	1096	1159	1096	1031	743	1135	890	1161	1217	1238	1007	1358	1045	885	1025	1158	0
ESCO1651AAE9_01580	0	0	0	0	0	0	339	303	349	274	316	313	2406	1928	2017	2083	2246	1768	4750	3689	5333	5316	5003	4522	4999	5245	6141	4663	5530	4907	5706	4361	5031	4992	5043	5032	3727	5315	4441	5570	5439	6034	5067	6306	4949	4240	4983	5746	0
ESCO1651AAE9_01581	0	0	0	0	0	0	259	236	266	167	254	241	1536	1321	1441	1509	1698	1172	3383	2547	3758	3636	3538	3232	3387	3492	4329	3337	3876	3588	4150	2926	3463	3364	3415	3470	2482	3558	3062	3736	3701	3970	3562	4261	3383	2938	3524	3945	0
ESCO1651AAE9_01582	0	0	0	0	0	0	86	107	107	87	102	103	593	508	543	595	680	476	1329	1021	1573	1507	1429	1334	1450	1491	1733	1284	1612	1397	1723	1160	1477	1417	1413	1457	1073	1481	1224	1553	1546	1708	1484	1692	1341	1168	1422	1631	0
ESCO1651AAE9_01583	0	0	0	0	0	0	82	75	57	59	74	69	557	451	509	489	525	393	1141	821	1210	1228	1228	1108	1080	1058	1492	1043	1338	1176	1443	1016	1127	1029	1049	1177	843	1151	1005	1382	1172	1242	1085	1400	1065	881	1103	1307	0
ESCO1651AAE9_01584	0	0	0	0	0	0	140	156	132	110	167	146	1024	824	902	859	1031	755	2065	1549	2365	2240	2002	2041	2134	2169	2668	1891	2397	2221	2585	1917	2136	2031	2076	2277	1652	2232	1889	2369	2312	2552	2191	2633	2149	1745	2163	2517	0
ESCO1651AAE9_01585	0	0	0	0	0	0	282	273	233	178	247	237	1676	1305	1398	1493	1658	1183	3379	2524	3804	3763	3523	3299	3494	3529	4516	3288	3962	3453	4282	2953	3464	3383	3610	3673	2640	3702	3135	4100	3721	4015	3614	4280	3377	2857	3653	4103	0
ESCO1651AAE9_01586	0	0	0	0	0	0	47	45	46	41	44	50	362	321	304	330	340	297	779	560	829	839	819	726	787	791	943	701	890	747	963	671	718	774	822	759	542	736	685	840	819	910	741	902	736	659	778	860	0
ESCO1651AAE9_01587	0	0	0	0	0	0	120	108	95	90	138	89	687	582	646	615	765	512	1502	1163	1731	1530	1572	1410	1597	1518	1881	1380	1778	1477	1795	1369	1652	1591	1567	1498	1133	1645	1383	1698	1865	1809	1467	2023	1538	1328	1704	1788	0
ESCO1651AAE9_01588	0	0	0	0	0	0	251	206	231	216	260	245	1690	1247	1329	1504	1587	1185	3288	2490	3636	3597	3443	3112	3382	3768	4349	3324	3864	3387	4160	3072	3558	3490	3426	3478	2596	3620	3087	3874	3804	4136	3503	4320	3305	2875	3423	3821	0
ESCO1651AAE9_01589	0	0	0	0	0	0	136	116	87	107	120	111	851	682	724	835	798	599	1747	1434	1940	1886	1777	1626	1817	1915	2351	1748	2067	1777	2146	1557	1893	1812	1915	1765	1373	1941	1744	2015	2046	2175	1816	2360	1713	1550	1854	1944	0
ESCO1651AAE9_01590	0	0	0	0	0	0	318	249	264	220	287	324	2069	1602	1632	1718	1971	1414	3919	3003	4440	4413	4127	3891	4102	4381	5289	3858	4719	4241	4958	3794	4212	4129	4190	4145	3041	4505	3687	4775	4568	4866	4249	5150	4138	3556	4279	4755	0
ESCO1651AAE9_01591	0	0	0	0	0	0	85	70	74	57	79	85	503	401	399	465	490	371	1032	833	1143	1204	1091	911	1035	1091	1433	1011	1175	1116	1232	941	1071	1114	1021	1080	699	1159	939	1206	1189	1326	1037	1371	1035	838	1109	1107	0
ESCO1651AAE9_01592	0	0	0	0	0	0	255	247	217	168	236	232	1671	1304	1399	1511	1634	1165	3394	2601	3721	3534	3577	3220	3451	3613	4399	3192	3952	3433	3989	3038	3493	3443	3441	3638	2616	3582	2969	3982	3687	4154	3402	4282	3367	2908	3491	3904	0
ESCO1651AAE9_01593	0	0	0	0	0	0	366	366	388	276	372	321	2447	1951	2059	2156	2391	1796	4856	3848	5541	5409	5076	4723	5039	5426	6351	4917	5782	5073	5936	4530	5149	5157	5143	5200	3901	5218	4555	5655	5583	6166	5278	6297	5044	4305	5178	5852	0
ESCO1651AAE9_01594	0	0	0	0	0	0	149	115	140	113	150	160	1074	882	900	979	1019	747	2063	1478	2259	2311	2153	1934	2122	2162	2699	1968	2360	2242	2564	1803	2098	1995	2198	2212	1576	2210	1922	2554	2268	2394	2105	2543	2044	1726	2253	2361	0
ESCO1651AAE9_01595	0	0	0	0	0	0	63	55	65	53	52	49	433	365	422	361	472	285	929	770	1027	1048	1007	823	974	955	1228	903	1068	855	1084	826	989	991	999	894	716	1032	870	1030	1082	1089	918	1266	913	826	911	1103	0
ESCO1651AAE9_01596	0	0	0	0	0	0	448	387	356	300	361	401	2738	2094	2320	2420	2696	2023	5572	4519	6293	6127	5838	5131	5829	6388	7222	5584	6515	5724	6690	5170	6197	6200	5950	5629	4375	6131	5398	6633	6590	7064	6077	7586	6048	5006	5975	6638	0
ESCO1651AAE9_01597	0	0	0	0	0	0	172	155	140	135	161	148	1083	848	958	1013	1105	861	2222	1769	2598	2444	2461	2188	2373	2525	2941	2083	2688	2352	2859	2112	2274	2381	2434	2376	1840	2541	2132	2559	2542	2907	2491	2955	2372	2061	2499	2763	0
ESCO1651AAE9_01598	0	0	0	0	0	0	111	98	114	78	111	96	747	611	669	691	772	502	1499	1161	1696	1673	1624	1390	1597	1671	2125	1552	1666	1634	1836	1433	1649	1510	1630	1498	1108	1682	1369	1795	1732	1770	1589	2049	1510	1194	1569	1705	0
ESCO1651AAE9_01599	0	0	0	0	0	0	188	167	168	149	184	150	1119	933	1023	1090	1146	817	2383	1854	2652	2584	2606	2285	2447	2674	3084	2331	2778	2564	2869	2252	2507	2456	2508	2493	1878	2612	2239	2780	2722	2980	2497	3124	2470	2053	2486	2850	0
ESCO1651AAE9_01600	0	0	0	0	0	0	286	302	281	263	297	306	1985	1605	1753	1867	2064	1552	4274	3377	4815	4501	4383	3915	4358	4554	5490	4206	4825	4142	4918	3878	4682	4487	4491	4230	3220	4408	3887	4794	5024	5294	4490	5631	4390	3732	4592	4940	0
ESCO1651AAE9_01601	0	0	0	0	0	0	175	137	147	101	179	134	1073	825	879	942	1092	800	2161	1640	2428	2407	2309	1973	2215	2213	2919	2186	2547	2347	2644	1994	2235	2258	2332	2246	1657	2317	1957	2615	2499	2587	2193	2772	2259	1858	2202	2445	0
ESCO1651AAE9_01602	0	0	0	0	0	0	198	229	215	215	231	190	1297	1080	1252	1193	1418	1064	2880	2338	3458	3136	3195	2781	3031	3296	3893	2965	3274	2874	3416	2780	3264	3319	3160	2927	2313	3217	2753	3237	3692	3776	3132	4063	3104	2529	3143	3588	0
ESCO1651AAE9_01603	0	0	0	0	0	0	104	91	74	55	89	89	583	473	510	528	578	445	1183	951	1336	1338	1261	1102	1185	1265	1541	1255	1433	1142	1412	1089	1292	1243	1242	1243	910	1236	1101	1472	1401	1415	1235	1567	1302	1029	1287	1426	0
ESCO1651AAE9_01604	0	0	0	0	0	0	56	55	49	40	57	53	376	291	301	373	382	260	797	574	963	849	830	777	834	887	1071	805	887	832	942	642	869	791	761	802	596	830	701	965	881	970	848	1041	792	622	799	928	0
ESCO1651AAE9_01605	0	0	0	0	0	0	139	115	113	105	116	108	820	660	699	736	778	614	1674	1258	1806	1844	1752	1675	1744	1843	2212	1562	1931	1717	2008	1518	1824	1743	1713	1774	1273	1792	1443	1919	1872	2062	1908	2139	1729	1502	1835	2078	0
ESCO1651AAE9_01606	0	0	0	0	0	0	50	41	30	47	51	48	308	260	263	308	355	247	666	473	738	789	684	655	705	664	900	638	759	713	785	598	677	614	667	733	571	728	602	807	757	812	702	850	598	554	703	841	0
ESCO1651AAE9_01607	0	0	0	0	0	0	60	49	47	57	77	43	483	352	383	366	430	274	869	631	927	997	897	818	794	846	1144	781	951	933	1123	768	799	784	885	941	660	918	800	965	921	967	849	1112	772	656	889	1037	0
ESCO1651AAE9_01608	0	0	0	0	0	0	148	98	124	102	165	127	1023	812	792	846	930	665	2008	1457	2032	2086	2002	1876	1997	1912	2401	1712	2237	2035	2402	1738	1901	1807	1965	1987	1394	1941	1687	2299	1921	2162	1853	2260	1905	1597	1995	2228	0
ESCO1651AAE9_01609	0	0	0	0	0	0	110	70	81	74	81	88	632	528	516	576	621	413	1241	911	1292	1361	1316	1257	1244	1244	1583	1151	1392	1308	1561	1075	1160	1191	1307	1388	891	1255	1102	1477	1361	1494	1246	1529	1173	1028	1259	1388	0
ESCO1651AAE9_01610	0	0	0	0	0	0	99	79	84	72	96	100	696	534	546	570	646	489	1407	990	1558	1456	1421	1375	1309	1305	1728	1266	1567	1524	1791	1205	1291	1282	1404	1462	1008	1418	1207	1557	1388	1634	1342	1679	1314	1139	1394	1633	0
ESCO1651AAE9_01611	0	0	0	0	0	0	145	115	101	111	125	104	830	688	654	749	832	581	1611	1262	1898	1880	1702	1739	1700	1665	2238	1579	1842	1798	2165	1530	1684	1583	1695	1931	1255	1765	1518	1928	1856	1986	1766	2183	1645	1408	1783	2044	0
ESCO1651AAE9_01612	0	0	0	0	0	0	145	109	100	93	101	108	856	711	683	771	854	588	1617	1352	1909	1768	1756	1642	1701	1687	2124	1549	2017	1912	2221	1503	1623	1664	1781	1906	1266	1746	1490	2020	1829	2151	1847	2146	1712	1357	1815	2043	0
ESCO1651AAE9_01613	0	0	0	0	0	0	57	49	50	37	70	53	468	379	378	384	392	322	860	638	864	948	895	885	777	865	1097	730	1024	944	1081	692	800	741	829	924	628	836	763	1054	849	991	808	1008	766	698	849	1039	0
ESCO1651AAE9_01614	0	0	0	0	0	0	40	37	46	35	42	55	359	272	275	278	291	253	686	483	630	763	644	649	633	674	831	630	762	724	815	593	587	595	689	711	494	663	553	795	689	716	676	756	597	511	663	791	0
ESCO1651AAE9_01615	0	0	0	0	0	0	105	89	80	65	76	83	640	550	499	542	631	455	1225	926	1338	1371	1338	1252	1213	1277	1611	1107	1489	1238	1664	1009	1238	1188	1237	1351	971	1366	1083	1411	1294	1524	1262	1504	1191	1045	1289	1507	0
ESCO1651AAE9_01616	0	0	1	0	0	0	122	119	114	95	107	91	761	618	665	690	713	521	1604	1174	1629	1667	1535	1519	1500	1570	1932	1475	1730	1651	1874	1419	1612	1561	1614	1617	1162	1564	1307	1792	1698	1892	1522	1939	1420	1366	1676	1731	0
ESCO1651AAE9_01617	0	0	0	0	0	0	200	180	161	134	186	185	1209	1031	1071	1129	1192	837	2552	1951	2740	2737	2622	2407	2554	2586	3285	2363	2937	2621	3002	2305	2488	2579	2630	2597	1823	2645	2308	2966	2774	2989	2556	3143	2486	2216	2646	2854	0
ESCO1651AAE9_01618	0	0	0	0	0	0	133	105	105	83	107	107	777	661	637	701	754	521	1634	1159	1625	1618	1649	1570	1541	1547	1977	1396	1727	1633	1999	1355	1620	1440	1664	1659	1152	1666	1405	1873	1696	1813	1570	1980	1438	1297	1567	1859	0
ESCO1651AAE9_01619	0	0	0	0	0	0	99	61	86	60	91	76	548	461	454	479	570	394	1113	827	1310	1296	1205	1054	1147	1185	1561	1080	1363	1178	1388	1021	1211	1253	1211	1164	812	1275	994	1303	1272	1292	1158	1460	1130	988	1194	1308	0
ESCO1651AAE9_01620	0	0	0	0	0	0	83	67	76	62	75	78	482	392	498	489	544	393	1092	844	1264	1153	1202	1042	1110	1259	1403	1128	1213	1093	1290	1009	1135	1155	1123	1113	789	1159	1020	1207	1261	1334	1115	1421	1081	984	1158	1203	0
ESCO1651AAE9_01621	0	0	0	0	0	0	420	302	352	271	385	310	2355	1838	2085	2178	2400	1759	4669	3654	5353	5368	5003	4629	4892	5096	6215	4668	5522	4880	5753	4535	4991	4834	5232	5009	3559	5216	4390	5512	5385	5931	4995	6265	4849	4115	5178	5669	0
ESCO1651AAE9_01622	0	0	1	0	0	0	149	119	148	121	135	127	987	772	853	884	943	705	1969	1451	2197	2204	1985	1839	1937	2002	2510	1870	2256	1985	2355	1795	2027	1926	2018	2026	1492	2080	1808	2363	2154	2299	1956	2545	1910	1733	2015	2172	0
ESCO1651AAE9_01623	0	0	0	0	0	0	355	317	338	243	322	297	2113	1767	1964	2042	2237	1584	4426	3588	5160	4905	4655	4233	4633	5187	5705	4513	5168	4480	5320	4239	4956	4953	4876	4636	3513	4915	4281	5105	5275	5650	4865	6078	4692	3856	4838	5360	0
ESCO1651AAE9_01624	0	0	0	0	0	0	11	10	15	8	10	9	81	40	61	77	86	58	148	135	175	156	168	131	196	180	204	134	176	185	185	171	145	155	160	156	122	169	167	170	162	213	200	238	173	125	178	190	0
ESCO1651AAE9_01625	0	0	0	0	0	0	190	159	187	143	181	163	1225	983	1012	1147	1181	901	2474	1971	2699	2635	2459	2420	2582	2706	3072	2339	2887	2557	3060	2201	2632	2537	2470	2550	1778	2819	2190	2819	2672	3002	2513	3086	2531	2139	2607	2872	0
ESCO1651AAE9_01626	0	0	0	0	0	0	126	120	109	102	111	89	664	554	589	604	684	546	1488	1182	1573	1561	1494	1396	1451	1580	1791	1412	1694	1565	1808	1269	1542	1514	1530	1584	1086	1550	1347	1622	1694	1706	1471	1874	1370	1165	1462	1772	0
ESCO1651AAE9_01627	0	0	0	0	0	0	358	298	333	285	340	349	2431	1852	2102	2115	2408	1743	4922	3951	5649	5589	5109	4653	5183	5765	6494	4915	5772	5064	5809	4637	5365	5607	5175	4994	3886	5428	4634	5736	5949	6227	5360	6635	5270	4397	5237	5969	0
ESCO1651AAE9_01628	0	0	0	0	0	0	263	294	262	222	254	269	1752	1454	1604	1667	1851	1270	3691	2934	4070	3923	3747	3535	3793	4282	4972	3596	4510	3744	4478	3368	4020	4123	3864	3796	2858	4110	3394	4182	4213	4543	3871	5060	3934	3302	3993	4418	0
ESCO1651AAE9_01629	0	0	0	0	0	0	188	190	190	179	183	196	1243	968	1095	1137	1303	951	2695	2310	3204	2866	2811	2478	3006	3314	3480	2913	3262	2588	3162	2621	3271	3305	2912	2672	2259	3045	2573	3054	3372	3781	3124	4017	3021	2473	2992	3273	0
ESCO1651AAE9_01630	0	0	0	0	0	0	430	416	377	288	396	413	2869	2241	2427	2573	2847	2170	5936	4734	6660	6486	6065	5446	6063	6477	7553	5780	6909	5980	7033	5297	6088	6039	6367	6101	4414	6414	5481	6743	6723	7213	6152	7621	6228	5251	6266	6956	0
ESCO1651AAE9_01631	0	0	0	0	0	0	229	205	189	161	185	227	1354	1097	1189	1255	1337	1038	2798	2186	3312	2960	2958	2646	2974	3151	3589	2816	3319	2793	3299	2613	3108	3047	3027	2902	2194	3134	2612	3208	3301	3552	3003	3876	2981	2596	2975	3288	0
ESCO1651AAE9_01632	0	0	0	0	0	0	263	262	236	216	268	252	1762	1281	1470	1598	1752	1319	3622	2835	4186	3899	3814	3488	3857	3931	4666	3471	4183	3660	4442	3338	3852	3839	3883	3682	2780	3962	3501	3972	4263	4535	3869	4804	3729	3200	3883	4291	0
ESCO1651AAE9_01633	0	0	0	0	0	0	377	396	381	302	384	362	2484	1906	2199	2129	2597	1884	5229	4237	6430	5391	5456	4821	5644	6237	6716	5234	6350	5217	6015	4931	5960	6158	5693	5322	4237	6000	5016	5928	6215	7013	6106	7449	5986	4856	5795	6478	0
ESCO1651AAE9_01634	0	0	0	0	0	0	157	135	109	109	139	114	821	702	679	734	837	628	1673	1367	1871	1869	1854	1609	1738	1849	2370	1664	2100	1814	2201	1686	1812	1802	1811	1864	1374	1827	1675	1995	1982	2109	1829	2224	1737	1547	1851	2094	0
ESCO1651AAE9_01635	0	2	0	0	0	0	351	291	270	215	289	299	1990	1558	1703	1770	1924	1475	4076	3169	4531	4399	4171	3816	4028	4399	5322	3934	4541	4172	4884	3646	4191	4236	4267	4033	3040	4342	3676	4718	4580	4886	4185	5173	4038	3449	4078	4734	0
ESCO1651AAE9_01636	0	0	0	0	0	0	338	252	251	183	305	264	1850	1385	1660	1720	1878	1435	3831	3129	4483	4111	4088	3620	4125	4414	4961	3797	4503	3896	4838	3631	4316	4272	4146	4020	2997	4245	3704	4523	4454	4921	4190	5166	4223	3486	4151	4653	0
ESCO1651AAE9_01637	0	0	0	0	0	0	179	149	149	124	164	145	1017	775	882	923	1038	768	2105	1709	2532	2400	2305	2050	2268	2408	2803	2199	2537	2240	2681	2039	2465	2407	2339	2223	1780	2380	1993	2474	2590	2777	2446	2862	2254	2037	2290	2569	0
ESCO1651AAE9_01638	0	0	0	0	0	0	325	298	283	257	387	271	2089	1568	1780	1901	2019	1600	4565	3347	5041	4704	4522	3905	4656	4864	5872	4416	5027	4340	5259	4038	4817	4701	4697	4436	3331	4883	4016	5016	4967	5291	4587	5691	4462	3869	4752	5086	0
ESCO1651AAE9_01639	0	0	0	0	0	0	66	57	51	39	53	61	399	320	352	365	404	263	823	626	940	920	856	753	827	879	1039	876	968	798	966	748	869	910	934	806	634	900	783	929	1026	1072	793	1124	922	747	860	1001	0
ESCO1651AAE9_01640	0	0	0	0	0	0	47	32	63	31	44	41	310	236	279	290	318	240	623	486	706	728	710	570	668	664	910	681	785	616	746	567	695	644	745	656	499	705	586	800	761	720	617	871	646	590	662	673	0
ESCO1651AAE9_01641	0	0	0	0	0	0	68	82	66	53	64	61	392	338	385	395	451	336	896	781	1149	948	954	809	1014	1078	1110	960	1052	893	1017	904	1101	1103	1002	903	739	1001	895	960	1124	1237	1082	1328	993	857	1021	1183	0
ESCO1651AAE9_01642	0	0	0	0	0	0	29	20	28	13	20	31	182	156	190	176	181	145	427	331	466	442	390	333	446	490	541	389	485	395	472	417	511	476	439	394	337	459	388	439	521	509	422	568	455	427	442	411	0
ESCO1651AAE9_01643	0	0	0	0	0	0	350	280	324	290	286	276	2103	1615	1941	1944	2203	1642	4368	3480	5070	4678	4688	3970	4523	4903	5845	4534	5200	4580	5212	4079	4887	4827	4761	4572	3507	4803	4271	5068	5258	5597	4712	5980	4770	4071	4593	5090	0
ESCO1651AAE9_01644	0	0	0	0	0	0	319	260	276	233	287	259	1939	1458	1720	1777	1916	1446	4048	3195	4755	4580	4212	3691	4226	4542	5264	4071	4680	4255	4830	3843	4419	4449	4313	4145	3242	4450	3764	4653	4753	5205	4378	5388	4335	3561	4242	4794	0
ESCO1651AAE9_01645	0	0	0	0	0	0	499	487	469	375	457	477	3140	2493	2764	3035	3258	2484	6772	5493	8023	7410	7092	6299	7323	7831	8991	6741	8133	6853	7881	6450	7625	7764	7396	6949	5608	7670	6325	7678	8257	8799	7521	9660	7317	6161	7404	8293	0
ESCO1651AAE9_01646	0	0	0	0	0	0	348	343	317	278	354	351	2220	1657	2096	2072	2226	1699	4714	4046	5701	4873	5085	4333	5213	5609	6227	4896	5650	4804	5668	4429	5348	5533	5162	4805	3992	5406	4529	5449	5853	6292	5320	6747	5263	4522	5247	5691	0
ESCO1651AAE9_01647	0	0	0	0	0	0	465	441	390	342	363	378	2532	1918	2340	2500	2793	2039	5705	4921	7059	6180	6172	5017	6208	6961	7595	5940	6884	5472	6535	5491	6841	6948	6303	5809	4805	6675	5479	6333	7348	7795	6563	8233	6538	5347	6420	7258	0
ESCO1651AAE9_01648	0	0	0	0	0	0	183	180	193	166	205	175	1209	949	1195	1172	1339	1031	2661	2135	3178	2881	2871	2365	2806	3163	3500	2693	3218	2657	3183	2506	2997	3075	2921	2714	2131	2975	2444	3043	3302	3464	2962	3740	2918	2375	2980	3074	0
ESCO1651AAE9_01649	0	0	0	0	0	0	88	74	70	63	91	81	602	443	497	557	600	444	1157	997	1383	1239	1159	1112	1226	1347	1467	1189	1428	1295	1480	1078	1368	1305	1235	1341	957	1383	1162	1363	1293	1615	1325	1644	1235	1060	1264	1520	0
ESCO1651AAE9_01650	0	0	0	0	0	0	62	63	73	54	62	65	485	349	373	427	430	311	894	763	1051	982	960	856	998	1016	1176	914	1111	963	1159	816	980	920	939	1017	688	986	843	1033	1038	1132	994	1199	888	836	936	1098	0
ESCO1651AAE9_01651	0	0	0	0	0	0	67	58	64	50	70	60	445	334	378	404	445	300	900	685	1000	926	972	791	927	944	1132	838	1075	960	1066	822	966	867	895	959	747	974	830	1077	977	1158	926	1054	830	772	925	1118	0
ESCO1651AAE9_01652	0	0	0	0	0	0	7	11	6	4	8	8	47	42	51	45	43	37	104	97	99	109	117	92	109	112	149	93	149	121	151	105	105	77	114	120	85	114	104	118	133	121	116	140	105	80	125	129	0
ESCO1651AAE9_01653	0	0	0	0	0	0	28	41	37	21	27	40	287	206	248	217	239	197	490	411	557	549	496	523	518	516	667	457	599	592	646	458	540	537	542	580	384	578	408	557	521	671	542	640	483	420	516	637	0
ESCO1651AAE9_01654	0	0	0	0	0	0	103	100	85	66	90	92	570	462	458	520	528	433	1206	989	1305	1337	1249	1172	1335	1257	1624	1230	1418	1265	1518	1214	1243	1179	1282	1262	960	1395	1140	1424	1446	1600	1313	1695	1201	1075	1333	1487	0
ESCO1651AAE9_01655	0	0	0	0	0	0	137	132	91	92	132	75	796	615	596	674	657	624	1560	1292	1776	1795	1689	1544	1606	1857	1987	1535	1826	1582	1937	1473	1744	1740	1763	1650	1259	1775	1595	1822	1887	2183	1767	2170	1667	1488	1730	1988	0
ESCO1651AAE9_01656	0	0	0	0	0	0	191	172	135	130	167	157	1134	818	987	1016	1104	774	2309	1936	2685	2525	2420	2250	2447	2565	3012	2321	2760	2272	2883	2233	2571	2493	2365	2362	1927	2484	2192	2677	2690	2910	2561	3181	2378	2108	2414	2787	0
ESCO1651AAE9_01657	0	0	0	0	0	0	26	29	24	11	37	15	187	148	189	218	230	136	476	289	408	525	459	404	440	444	611	406	519	475	579	403	436	390	449	428	293	464	442	516	474	445	385	511	403	366	390	469	0
ESCO1651AAE9_01658	0	0	0	0	0	0	157	133	150	126	130	127	943	711	784	789	911	696	1990	1571	2227	2166	2146	1800	1996	2238	2604	1914	2227	2052	2387	1879	2230	2123	2151	1999	1579	2203	1899	2309	2320	2544	2135	2720	2095	1774	2171	2352	0
ESCO1651AAE9_01659	0	0	0	0	0	0	186	175	151	157	171	165	1197	835	1025	1044	1189	894	2453	1978	2938	2544	2520	2215	2608	2848	3179	2444	2860	2401	2907	2266	2738	2727	2477	2401	2022	2566	2330	2744	2904	3254	2563	3346	2755	2332	2629	3038	0
ESCO1651AAE9_01660	0	0	0	0	0	0	16	7	9	15	12	3	69	52	72	65	95	64	167	150	219	171	163	138	208	197	204	164	212	185	206	197	216	204	194	177	117	182	168	172	214	238	214	219	173	147	186	215	0
ESCO1651AAE9_01661	0	0	0	0	0	0	164	139	155	121	160	148	1011	778	869	886	1033	757	2039	1636	2423	2270	2287	1918	2083	2140	2772	2119	2493	2216	2567	1938	2203	2146	2253	2116	1657	2223	1828	2417	2372	2536	2229	2752	2100	1827	2203	2444	0
ESCO1651AAE9_01662	0	0	0	0	0	0	248	288	233	217	244	260	1664	1156	1493	1682	1985	1432	3787	3343	4880	3890	4259	3176	4362	4968	5076	4060	4718	3614	4260	3778	4882	4961	4307	3678	3235	4457	3676	4251	5143	5509	4541	6112	4618	3684	4502	4898	1
ESCO1651AAE9_01663	0	0	0	0	0	0	144	153	155	98	120	121	826	619	820	831	942	715	1972	1703	2393	2071	2008	1690	2034	2443	2508	2057	2210	1905	2263	1847	2346	2330	2124	2011	1648	2248	1912	2273	2433	2680	2294	2891	2254	1887	2161	2435	0
ESCO1651AAE9_01664	0	0	0	0	0	0	146	143	142	102	151	117	1006	713	936	844	1015	715	2253	1635	2495	2325	2227	1856	2096	2445	2677	2089	2375	2116	2535	2018	2318	2267	2233	2172	1745	2280	1990	2333	2405	2560	2252	2846	2236	1911	2229	2445	0
ESCO1651AAE9_01665	0	0	0	0	0	0	159	159	160	129	176	169	1010	751	901	930	1060	803	2326	1843	2673	2387	2310	1995	2317	2452	2948	2274	2633	2170	2760	2083	2437	2448	2344	2425	1780	2445	2104	2589	2652	2798	2406	3099	2318	1989	2432	2589	0
ESCO1651AAE9_01666	0	0	0	0	0	0	210	201	183	137	185	180	1287	953	1167	1166	1232	1050	2610	2197	3250	3058	2733	2529	2831	3045	3518	2663	3183	2817	3349	2489	2785	2774	2798	2705	2085	3018	2559	3096	3177	3380	2879	3582	2878	2456	2851	3137	0
ESCO1651AAE9_01667	0	0	1	0	0	0	118	109	92	93	114	101	634	437	620	686	714	530	1506	1266	1875	1591	1573	1314	1709	1911	2040	1567	1796	1478	1785	1467	1874	1845	1692	1474	1276	1705	1531	1773	1867	2154	1787	2250	1734	1452	1806	2006	0
ESCO1651AAE9_01668	0	0	0	0	0	0	109	127	95	125	104	104	705	460	718	729	833	635	1674	1418	2148	1757	1794	1423	1839	2248	2227	1770	2070	1623	1901	1681	2207	2220	1846	1669	1426	1957	1663	1799	2331	2448	2032	2701	2064	1717	1989	2123	0
ESCO1651AAE9_01669	0	0	0	0	0	0	128	128	122	95	123	113	747	474	679	758	820	644	1720	1445	2136	1887	1826	1487	2001	2236	2176	1748	2103	1668	2047	1684	2191	2123	1914	1780	1417	1990	1674	1823	2184	2401	2091	2611	1981	1599	2026	2206	0
ESCO1651AAE9_01670	0	0	0	0	0	0	176	155	139	142	143	146	907	598	869	961	1147	747	2125	1940	2697	2218	2358	1822	2605	2948	2846	2230	2626	2075	2486	2128	2863	2804	2464	2123	1915	2561	2194	2421	3133	3172	2556	3424	2636	2107	2525	2803	0
ESCO1651AAE9_01671	0	0	0	0	0	0	147	184	166	165	160	167	1022	665	1003	1066	1178	847	2395	2157	3033	2506	2609	1946	2707	3255	3217	2597	2881	2235	2566	2404	3097	3228	2696	2243	2064	2820	2441	2749	3271	3477	2873	3752	2987	2364	2824	3045	0
ESCO1651AAE9_01672	0	0	0	0	0	0	196	209	170	171	171	165	976	632	1029	1032	1184	929	2447	2180	3176	2530	2627	2039	2716	3212	3264	2631	2948	2221	2759	2441	3151	3197	2807	2421	2133	2674	2383	2754	3413	3566	3060	3878	3021	2324	2881	3206	0
ESCO1651AAE9_01673	0	0	0	0	0	0	98	99	79	62	89	70	538	398	618	592	702	492	1354	1073	1709	1494	1495	1127	1425	1688	1772	1477	1576	1358	1550	1326	1642	1693	1546	1386	1076	1525	1331	1518	1817	1823	1544	2050	1585	1266	1589	1655	0
ESCO1651AAE9_01674	0	0	0	0	0	0	152	179	127	145	135	132	923	566	859	930	966	732	2096	1806	2666	2218	2322	1795	2395	2543	2776	2284	2561	2047	2450	2088	2593	2639	2356	2175	1779	2480	2087	2335	2816	3006	2532	3202	2512	2071	2371	2633	0
ESCO1651AAE9_01675	0	0	0	0	0	0	175	184	162	155	175	185	1012	677	951	1080	1217	932	2428	2076	2933	2529	2685	2003	2806	3151	3161	2598	2867	2286	2822	2311	3162	3085	2700	2423	2033	2738	2410	2697	3307	3434	2890	3730	2880	2350	2921	3106	0
ESCO1651AAE9_01676	0	0	0	0	0	0	167	224	147	149	151	155	1009	693	944	1033	1179	823	2337	2121	3028	2441	2668	2026	2759	3289	3126	2573	2911	2206	2624	2232	3143	3130	2712	2248	2039	2869	2439	2676	3339	3591	2969	3716	2960	2344	2808	3087	0
ESCO1651AAE9_01677	0	0	0	0	0	0	201	186	164	177	186	201	1379	1014	1238	1206	1374	1076	2937	2445	3399	3258	3160	2656	2988	3398	3893	3061	3536	3060	3543	2727	3116	3312	3263	3021	2312	3228	2814	3437	3448	3777	3180	4106	3104	2621	3069	3493	0
ESCO1651AAE9_01678	0	0	0	0	0	0	62	62	72	42	68	66	439	346	392	414	444	323	926	715	1082	1035	1007	876	964	985	1184	934	1150	904	1102	864	998	905	1012	992	718	1034	845	1076	1094	1033	980	1246	938	858	990	1042	0
ESCO1651AAE9_01679	0	0	0	0	0	0	162	163	147	142	173	151	1049	805	1024	986	1214	877	2382	1912	2949	2555	2443	2123	2588	2908	3024	2387	2879	2341	2796	2333	2677	2809	2552	2482	1879	2739	2335	2845	2858	3240	2643	3453	2748	2265	2638	2913	0
ESCO1651AAE9_01680	0	0	0	0	0	0	168	171	133	140	153	151	1072	774	977	955	1130	862	2346	1930	2697	2412	2388	1973	2359	2756	3050	2385	2707	2156	2772	2163	2670	2739	2467	2224	1903	2637	2196	2688	2808	2906	2685	3336	2590	2127	2469	2806	0
ESCO1651AAE9_01681	0	0	0	0	0	0	150	124	106	106	134	146	868	584	691	764	797	639	1652	1333	2023	1783	1770	1563	1764	1942	2199	1578	1913	1783	2144	1571	1813	1924	1728	1805	1299	1800	1551	1975	1932	2273	1827	2282	1792	1428	1846	2018	0
ESCO1651AAE9_01682	0	0	0	0	0	0	32	27	41	31	31	31	202	177	206	189	231	177	475	389	548	542	493	484	503	508	646	454	578	533	574	439	547	442	509	514	391	501	421	597	556	577	522	597	427	405	526	523	0
ESCO1651AAE9_01683	0	0	0	0	0	0	17	14	18	12	20	18	136	103	101	85	114	70	249	181	324	244	259	229	258	262	310	233	257	274	354	214	222	240	225	298	178	259	220	263	242	275	240	304	230	200	239	297	0
ESCO1651AAE9_01684	0	0	0	0	0	0	72	61	66	59	77	57	444	388	440	442	479	379	1003	787	1196	1048	1070	902	1034	1084	1309	1044	1198	1033	1250	905	1117	1128	1046	1008	835	1107	968	1131	1111	1232	1080	1364	1056	909	1087	1144	0
ESCO1651AAE9_01685	0	0	0	0	0	0	53	42	54	46	63	65	386	290	327	361	416	257	780	673	938	922	892	723	820	908	1036	802	960	814	939	767	889	974	834	790	628	926	755	885	904	973	862	1099	825	717	823	879	0
ESCO1651AAE9_01686	0	0	0	0	0	0	191	179	184	145	162	180	1195	866	1087	1105	1241	943	2544	2108	3130	2741	2787	2368	2849	3023	3335	2544	2983	2518	3035	2362	2862	2930	2737	2599	2124	2856	2459	2962	2990	3314	2832	3526	2801	2364	2813	3047	0
ESCO1651AAE9_01687	0	0	0	0	0	0	163	152	118	107	123	123	872	656	794	805	942	703	1812	1551	2303	1931	1978	1574	2031	2325	2414	2071	2327	1895	2213	1714	2376	2273	2192	1983	1601	2143	1900	2176	2374	2488	2136	2814	2132	1777	2240	2273	0
ESCO1651AAE9_01688	0	0	0	0	0	0	98	104	101	93	85	88	659	487	612	636	689	525	1395	1107	1620	1544	1419	1276	1449	1581	1812	1351	1613	1356	1653	1276	1490	1509	1451	1411	1023	1492	1383	1622	1568	1728	1527	1858	1424	1200	1450	1679	0
ESCO1651AAE9_01689	0	0	0	0	0	0	220	197	189	187	228	204	1481	1137	1210	1264	1451	1050	3045	2385	3510	3348	3235	2878	3116	3427	4002	3017	3500	3175	3704	2690	3347	3218	3236	3131	2368	3247	2774	3477	3373	3863	3216	3920	3071	2617	3126	3531	0
ESCO1651AAE9_01690	0	0	0	0	0	0	240	233	200	197	198	216	1390	1133	1356	1404	1552	1115	3260	2475	3688	3385	3420	2786	3275	3602	4127	3193	3740	3183	3751	2997	3449	3542	3391	3063	2388	3556	3028	3558	3868	3841	3496	4350	3396	2797	3356	3782	0
ESCO1651AAE9_01691	0	0	0	0	0	0	286	271	226	239	258	250	1728	1350	1637	1737	1826	1374	3956	3050	4684	4109	4120	3427	3994	4568	5028	3875	4434	3819	4468	3565	4424	4442	4120	3633	3061	4289	3712	4403	4688	4912	4289	5374	4146	3560	4193	4634	0
ESCO1651AAE9_01692	0	0	0	0	0	0	62	51	69	38	60	55	340	270	333	340	387	258	779	655	928	787	882	693	808	892	1023	762	882	785	880	723	902	839	823	783	613	858	792	894	921	996	804	1081	800	705	841	888	0
ESCO1651AAE9_01693	0	0	0	0	0	0	142	95	97	76	87	101	694	476	586	605	684	494	1416	1065	1530	1509	1424	1314	1416	1463	1776	1296	1622	1430	1696	1276	1467	1422	1430	1494	1108	1485	1272	1591	1564	1793	1533	1819	1454	1226	1413	1656	0
ESCO1651AAE9_01694	0	0	0	0	0	0	109	76	82	83	94	87	639	472	582	520	650	452	1198	970	1396	1292	1361	1240	1279	1351	1597	1240	1479	1310	1492	1096	1373	1262	1338	1341	992	1378	1175	1409	1394	1518	1314	1656	1298	1089	1349	1547	0
ESCO1651AAE9_01695	0	0	0	0	0	0	181	171	169	129	164	182	1150	900	1016	1029	1115	832	2404	1788	2643	2561	2448	2195	2409	2539	3008	2336	2826	2392	2918	2211	2615	2400	2509	2503	1856	2621	2192	2622	2666	2879	2482	3063	2551	2026	2469	2694	0
ESCO1651AAE9_01696	0	0	0	0	0	0	218	244	211	159	221	224	1416	1107	1313	1368	1649	1112	3051	2554	3664	3335	3310	2766	3269	3639	3908	3161	3746	3023	3758	2880	3657	3585	3374	3171	2476	3312	2908	3516	3789	4146	3360	4354	3455	2882	3345	3741	0
ESCO1651AAE9_01697	0	0	0	0	0	0	567	577	527	509	534	522	3786	2803	3224	3330	3790	2755	7743	6215	9085	8330	8043	7121	8072	9054	10047	7590	9085	7938	9046	7042	8648	8662	8111	7933	6119	8467	7396	8763	9109	9781	8478	10880	8289	7184	8626	9358	0
ESCO1651AAE9_01698	0	0	0	0	0	0	114	128	95	109	132	127	772	642	727	780	861	655	1823	1397	2082	1898	1859	1584	1868	2049	2276	1786	2039	1773	1966	1664	1993	2004	1961	1718	1339	1893	1663	1996	2057	2304	1972	2387	1979	1614	1887	2234	0
ESCO1651AAE9_01699	0	0	0	0	0	0	49	32	36	26	48	24	302	262	270	310	287	219	649	481	718	664	676	586	610	605	903	653	740	639	740	586	707	707	613	606	536	672	601	782	733	684	648	776	631	556	651	709	0
ESCO1651AAE9_01700	0	0	0	0	0	0	309	283	295	212	290	252	1991	1583	1698	1804	1958	1447	4123	3182	4530	4398	4264	3789	4142	4478	5099	3959	4736	4194	5009	3818	4269	4308	4269	4144	3032	4341	3662	4614	4560	4976	4195	5044	4069	3583	4226	4759	0
ESCO1651AAE9_01701	0	0	0	0	0	0	157	122	131	100	134	119	900	673	730	819	897	648	1912	1406	2004	1966	1938	1682	1837	2007	2432	1793	2186	1780	2250	1648	1899	1905	1969	1881	1400	1955	1737	2090	2193	2227	1935	2454	1896	1538	1908	2193	0
ESCO1651AAE9_01702	0	0	0	0	0	0	64	50	63	51	54	47	336	329	347	344	394	296	788	711	907	879	823	726	824	883	1046	822	961	859	918	714	869	899	887	803	610	906	781	906	1004	1038	873	1072	863	682	799	952	0
ESCO1651AAE9_01703	0	0	0	0	0	0	276	245	186	198	231	216	1524	1199	1310	1417	1538	1132	3212	2491	3687	3444	3329	3040	3311	3640	4296	3102	3672	3271	3876	2913	3495	3530	3452	3296	2458	3484	2881	3757	3710	4000	3456	4143	3393	2835	3446	3872	0
ESCO1651AAE9_01704	0	0	1	0	0	0	76	99	66	64	107	62	533	428	443	453	520	405	1058	836	1183	1149	1151	1050	1120	1181	1442	1026	1251	1164	1384	923	1218	1074	1133	1168	855	1195	962	1280	1160	1312	1162	1379	1072	923	1103	1266	0
ESCO1651AAE9_01705	0	0	0	0	0	0	49	47	38	41	38	47	279	258	251	257	327	216	604	487	745	683	677	583	644	661	793	598	727	621	790	548	663	638	617	605	485	664	594	674	694	792	663	783	579	523	656	693	0
ESCO1651AAE9_01706	0	0	0	0	0	0	111	108	112	82	123	106	813	578	694	699	761	574	1529	1340	1926	1650	1611	1563	1625	1777	1993	1486	1967	1727	2041	1467	1817	1695	1665	1679	1234	1747	1419	1869	1785	1981	1704	2157	1651	1373	1732	1960	0
ESCO1651AAE9_01707	0	0	0	0	0	0	122	118	110	85	116	116	872	660	696	724	829	603	1738	1285	1798	1735	1719	1619	1698	1763	2181	1722	1865	1759	2072	1505	1690	1672	1733	1766	1251	1788	1535	1958	1748	2061	1693	2166	1745	1425	1761	1929	0
ESCO1651AAE9_01708	0	0	0	0	0	0	132	96	92	83	109	95	793	600	673	663	721	559	1550	1202	1693	1692	1531	1555	1601	1659	2140	1576	1882	1680	2007	1439	1624	1682	1657	1636	1230	1732	1422	1904	1797	1941	1755	1998	1574	1447	1691	1827	0
ESCO1651AAE9_01709	0	0	0	0	0	0	259	206	200	158	202	196	1397	1124	1282	1390	1413	1091	2953	2378	3395	3270	3134	2825	3074	3300	3978	2957	3506	3088	3610	2901	3309	3266	3195	3073	2379	3323	2812	3501	3583	3814	3302	4087	3191	2614	3194	3494	0
ESCO1651AAE9_01710	0	0	0	0	0	0	108	88	86	79	88	92	681	468	546	579	616	446	1266	1055	1458	1329	1365	1235	1299	1633	1637	1326	1570	1326	1611	1222	1420	1435	1347	1382	1011	1459	1289	1461	1467	1704	1393	1806	1377	1184	1393	1583	0
ESCO1651AAE9_01711	0	0	0	0	0	0	74	69	63	58	73	76	474	351	380	442	481	376	876	803	1165	1046	1035	877	1122	1089	1208	989	1155	946	1116	867	1187	1088	1046	974	812	1079	928	1130	1177	1251	1106	1322	1013	879	1098	1189	0
ESCO1651AAE9_01712	0	0	0	0	0	0	415	391	371	337	367	363	2485	1913	2301	2283	2628	1927	5165	4211	6267	5810	5606	4780	5640	5942	6958	5404	6336	5388	6334	4887	5815	5709	5625	5540	4055	5694	4980	6106	6130	6767	5749	7016	5728	4838	5831	6391	0
ESCO1651AAE9_01713	0	0	0	0	0	0	99	100	99	75	103	105	658	483	595	594	657	477	1363	1129	1668	1447	1452	1299	1479	1639	1845	1358	1674	1405	1688	1239	1483	1543	1432	1490	1118	1573	1379	1565	1642	1776	1572	1868	1434	1223	1488	1717	0
ESCO1651AAE9_01714	0	0	0	0	0	0	182	164	136	134	147	151	1069	835	975	963	1094	801	2214	1802	2712	2395	2412	2205	2362	2518	2927	2286	2743	2300	2743	2105	2423	2457	2366	2439	1854	2494	2170	2506	2568	2975	2511	3040	2369	1939	2451	2821	0
ESCO1651AAE9_01715	0	0	0	0	0	0	114	124	102	96	94	124	684	507	699	714	848	606	1655	1433	2108	1695	1719	1405	1826	2159	2087	1718	1933	1606	1814	1584	2115	2156	1742	1637	1486	1896	1629	1788	2165	2352	1963	2544	1938	1512	1940	2132	0
ESCO1651AAE9_01716	0	0	0	0	0	0	259	223	235	190	255	236	1642	1242	1455	1517	1738	1343	3531	2967	4294	3789	3718	3279	3853	4183	4696	3596	4375	3534	4159	3315	4064	3987	3827	3706	2975	3919	3364	4249	4312	4675	4027	4936	3887	3281	3912	4439	0
ESCO1651AAE9_01717	0	0	0	0	0	0	163	167	131	87	139	140	944	651	774	804	919	678	1800	1573	2244	1935	2052	1774	1997	2052	2390	1799	2240	1994	2231	1765	2150	2029	2007	2068	1534	2127	1744	2118	2234	2375	1988	2499	2045	1681	1990	2289	0
ESCO1651AAE9_01718	0	0	0	0	0	0	154	131	149	147	124	134	907	719	933	923	1013	734	2119	1761	2485	2230	2263	1940	2235	2449	2731	2114	2487	2168	2469	1984	2478	2445	2261	2159	1653	2301	2017	2249	2678	2717	2358	2963	2335	1937	2305	2562	0
ESCO1651AAE9_01719	0	0	0	0	0	0	65	92	72	67	46	75	460	365	417	461	540	393	1116	889	1283	1125	1168	976	1140	1265	1361	1158	1162	1083	1201	1029	1234	1277	1181	1072	888	1225	1043	1225	1465	1363	1180	1602	1188	934	1211	1387	0
ESCO1651AAE9_01720	0	0	0	0	0	0	572	489	492	412	518	490	3461	2479	2908	3117	3343	2632	6886	5672	8292	7535	7467	6395	7418	8225	9475	7184	8388	6807	8480	6689	7970	8109	7487	7247	5795	7859	6474	8034	8496	9005	7788	9858	7646	6404	7724	8422	0
ESCO1651AAE9_01721	0	0	0	0	0	0	253	245	250	223	261	228	1643	1253	1429	1540	1638	1259	3499	2773	4013	3700	3739	3231	3629	4046	4547	3541	4072	3615	4271	3403	3818	3943	3817	3707	2851	3875	3325	4005	4104	4392	3687	4913	3697	3160	3625	4300	0
ESCO1651AAE9_01722	0	1	0	0	0	0	517	486	467	413	467	454	3186	2424	2908	2971	3309	2369	6725	5406	8094	7448	7201	6207	7156	7599	8997	6950	8012	6831	7969	6373	7543	7699	7242	6933	5406	7647	6357	7694	8111	8491	7394	9474	7380	6216	7209	8273	0
ESCO1651AAE9_01723	0	0	0	0	0	0	199	192	183	138	186	158	1152	906	1095	1079	1165	881	2515	2048	2935	2572	2738	2308	2729	2901	3204	2535	3083	2501	2913	2412	2763	2780	2742	2498	2012	2784	2277	2833	2975	3143	2721	3451	2600	2340	2784	3105	0
ESCO1651AAE9_01724	0	0	0	0	0	0	396	397	384	296	345	370	2352	1782	2113	2166	2358	1742	5088	4069	6042	5443	5296	4612	5324	5810	6477	5287	5959	5050	6082	4708	5623	5840	5411	5184	4207	5794	4716	5844	6041	6740	5597	6936	5564	4599	5571	6241	0
ESCO1651AAE9_01725	0	0	0	0	0	0	300	282	274	225	319	294	1963	1504	1744	1830	1991	1491	4246	3412	4802	4502	4421	3984	4431	4783	5399	4223	5053	4253	5102	4063	4807	4721	4474	4224	3429	4742	3979	4789	4933	5518	4599	6032	4609	3830	4571	5113	0
ESCO1651AAE9_01726	0	0	0	0	0	0	26	20	20	14	19	18	118	110	108	125	142	98	299	217	302	312	296	278	284	306	356	266	332	288	330	263	302	288	306	281	209	328	270	295	308	340	263	362	273	238	289	329	0
ESCO1651AAE9_01727	0	0	0	0	0	0	104	84	89	63	111	103	704	591	611	710	720	548	1400	1125	1576	1621	1506	1383	1496	1559	1943	1408	1723	1472	1737	1302	1624	1451	1525	1543	1111	1660	1379	1629	1616	1799	1508	1971	1414	1228	1578	1697	0
ESCO1651AAE9_01728	0	0	0	0	0	0	320	258	280	266	310	288	2069	1626	1824	1867	1974	1563	4321	3424	4846	4555	4353	4115	4499	4617	5532	4023	5054	4456	5268	3853	4580	4629	4368	4394	3452	4777	4013	4814	4895	5462	4582	5563	4451	3869	4497	5085	0
ESCO1651AAE9_01729	0	0	0	0	0	0	74	60	44	45	50	59	378	304	352	356	399	296	818	667	963	861	842	778	825	947	1017	812	1024	926	940	777	883	950	869	889	662	923	684	919	930	1093	921	1111	840	743	870	1024	0
ESCO1651AAE9_01730	0	0	1	0	0	0	257	262	239	176	282	232	1705	1431	1577	1536	1746	1223	3525	2781	4112	3846	3714	3326	3692	4014	4592	3495	4357	3631	4361	3310	3810	3823	3822	3941	2850	3866	3324	4098	3987	4394	3880	4805	3839	3071	3857	4263	0
ESCO1651AAE9_01731	0	0	0	0	0	0	306	277	295	202	305	265	1890	1583	1834	1770	2031	1518	4155	3271	4824	4385	4367	3755	4144	4461	5549	3981	4851	4141	4859	3882	4559	4482	4307	4078	3304	4521	3870	4653	4827	5108	4348	5583	4351	3685	4438	4913	0
ESCO1651AAE9_01732	0	0	0	0	0	0	101	83	87	76	84	65	522	514	491	476	619	420	1155	972	1355	1323	1285	1149	1202	1357	1593	1200	1465	1234	1385	1088	1288	1285	1322	1308	913	1397	1176	1447	1429	1398	1200	1557	1251	1040	1333	1364	0
ESCO1651AAE9_01733	0	0	0	0	0	0	264	215	228	206	262	247	1622	1329	1412	1522	1614	1258	3446	2789	3984	3575	3638	3164	3528	3702	4300	3434	4105	3616	4211	3248	3609	3606	3730	3613	2773	3773	3304	3980	3980	4444	3637	4572	3558	3168	3593	4078	0
ESCO1651AAE9_01734	0	0	0	0	0	0	39	47	52	49	50	54	395	284	309	356	354	271	739	548	894	780	767	713	739	822	1034	779	900	764	899	686	821	762	799	754	538	794	712	881	860	889	783	989	748	640	694	846	0
ESCO1651AAE9_01735	0	0	0	0	0	0	329	277	260	250	304	249	1987	1570	1705	1804	1988	1439	4028	3102	4649	4378	4220	3780	4149	4395	5290	3877	4803	4180	5016	3722	4355	4275	4241	4352	3077	4339	3793	4802	4447	5049	4325	5352	4211	3499	4342	4718	0
ESCO1651AAE9_01736	0	0	0	0	0	0	59	55	59	43	75	73	468	363	425	375	401	357	945	660	987	1025	914	947	914	950	1131	846	1119	933	1074	892	919	988	966	904	690	976	824	1018	984	1097	985	1223	979	779	947	1105	0
ESCO1651AAE9_01737	0	0	0	0	0	0	194	185	182	142	203	188	1103	981	1050	1071	1228	899	2579	2003	2956	2734	2625	2293	2679	2849	3313	2597	2977	2574	2891	2350	2806	2718	2811	2496	1957	2919	2388	2902	3007	3252	2616	3378	2664	2213	2668	3001	0
ESCO1651AAE9_01738	0	0	0	0	0	0	202	188	201	146	182	186	1353	984	1181	1170	1334	1003	2764	2143	3126	3022	2876	2498	2751	3058	3720	2688	3163	2774	3144	2462	2888	2870	2840	2850	2115	2980	2472	3215	3032	3294	2687	3561	2831	2436	2862	3178	0
ESCO1651AAE9_01739	0	0	0	0	0	0	105	91	87	72	77	81	676	572	633	630	645	493	1385	1090	1593	1527	1506	1379	1428	1480	1737	1354	1607	1471	1710	1287	1507	1422	1418	1376	1145	1474	1328	1614	1496	1660	1446	1855	1412	1204	1477	1616	0
ESCO1651AAE9_01740	0	0	0	0	0	0	27	31	22	24	33	40	165	151	160	173	197	141	425	280	418	426	385	352	401	406	473	375	490	396	478	367	375	419	424	402	305	379	361	428	448	478	396	486	371	326	392	401	0
ESCO1651AAE9_01741	0	0	0	0	0	0	53	42	31	37	41	30	205	172	207	223	239	173	478	370	594	551	540	478	541	515	631	521	606	466	568	464	592	579	575	510	366	508	457	573	623	595	547	667	486	424	540	576	0
ESCO1651AAE9_01742	0	0	0	0	0	0	75	53	65	35	63	57	399	305	317	334	393	299	743	630	880	819	800	767	807	834	1021	749	906	815	922	665	774	836	808	863	593	821	688	809	820	920	864	1003	815	692	812	972	0
ESCO1651AAE9_01743	0	0	0	0	0	0	93	89	94	82	102	81	676	534	562	634	672	496	1382	1070	1573	1533	1424	1313	1457	1431	1826	1357	1516	1410	1630	1291	1520	1438	1420	1408	1060	1503	1300	1627	1624	1664	1419	1760	1460	1261	1478	1692	0
ESCO1651AAE9_01744	0	1	0	0	0	0	238	197	230	154	201	212	1430	1239	1279	1382	1497	1068	3012	2432	3591	3319	3191	2941	3211	3455	4017	3084	3590	3284	3794	2869	3292	3374	3379	3202	2430	3412	2683	3530	3545	3808	3251	4145	3125	2748	3127	3611	0
ESCO1651AAE9_01745	0	0	0	0	0	0	72	52	65	43	73	70	484	384	380	428	417	345	921	758	1023	980	982	914	981	1036	1179	904	1046	934	1130	843	1046	938	976	924	775	1088	839	1067	1043	1187	1000	1159	956	804	986	1142	0
ESCO1651AAE9_01746	0	0	0	0	0	0	67	35	64	47	51	51	397	312	335	322	395	280	823	589	924	899	826	796	794	779	1037	764	919	843	1036	757	760	792	933	882	567	873	731	905	892	958	791	1032	807	635	817	963	0
ESCO1651AAE9_01747	0	0	0	0	0	0	129	88	110	104	126	125	807	649	689	726	752	596	1706	1308	1941	1773	1741	1619	1784	1793	2211	1601	1985	1702	2046	1495	1751	1785	1712	1915	1304	1778	1487	1941	1909	2141	1775	2203	1649	1488	1737	2068	0
ESCO1651AAE9_01748	0	0	0	0	0	0	323	259	270	270	303	266	2015	1552	1697	1837	1910	1469	4138	3157	4686	4474	4234	3931	4156	4416	5275	3848	4765	4207	5053	3817	4250	4228	4191	4218	3245	4315	3672	4678	4539	5105	4254	5174	4103	3538	4195	4923	0
ESCO1651AAE9_01749	0	0	0	0	0	0	197	193	235	154	210	201	1246	1090	1107	1234	1320	1085	2809	2205	3247	2946	2951	2644	3035	3250	3604	2817	3243	2789	3317	2568	3007	2948	3038	2787	2150	3019	2543	3196	3311	3485	2971	3827	2946	2356	3068	3329	0
ESCO1651AAE9_01750	0	0	0	0	0	0	409	329	340	255	334	349	2261	1800	1984	2048	2360	1765	4836	3986	5793	4992	4959	4337	5004	5561	6316	4807	5534	4824	5607	4522	5511	5414	5131	4819	3857	5252	4462	5283	5727	6235	5287	6565	5166	4241	5247	5760	0
ESCO1651AAE9_01751	0	0	0	0	0	0	534	474	472	397	550	489	3820	3035	3065	3318	3612	2665	7392	5565	8288	8088	7579	7274	7646	7726	9831	6926	8514	7711	9340	6735	7617	7347	7667	7882	5671	7910	6854	8577	8175	8699	7555	9418	7321	6087	7671	8734	0
ESCO1651AAE9_01752	0	0	0	0	0	0	161	134	166	132	151	156	1103	924	932	1001	1124	820	2227	1850	2418	2427	2366	2206	2357	2405	2927	2225	2638	2397	2786	2068	2443	2294	2401	2400	1702	2471	2025	2592	2580	2852	2378	2893	2398	1941	2418	2698	0
ESCO1651AAE9_01753	0	0	0	0	0	0	214	191	161	141	186	191	1275	1094	1064	1108	1285	997	2714	2057	2935	2888	2727	2434	2611	2784	3433	2490	3122	2663	3171	2375	2728	2785	2799	2730	1951	2891	2523	3060	3070	3293	2759	3489	2659	2354	2809	3042	0
ESCO1651AAE9_01754	0	0	0	0	0	0	110	125	128	97	120	127	812	675	675	757	802	591	1611	1276	1874	1746	1743	1493	1631	1842	2160	1645	1952	1678	1940	1560	1766	1759	1780	1644	1227	1791	1443	1921	1879	2002	1746	2203	1703	1403	1705	1888	0
ESCO1651AAE9_01755	0	0	0	0	0	0	16	15	18	17	15	19	108	104	106	116	120	90	251	197	284	297	279	252	232	262	344	260	291	255	322	228	251	268	269	258	199	278	247	302	299	304	262	325	249	232	267	288	0
ESCO1651AAE9_01756	0	0	0	0	0	0	16	15	18	17	15	19	108	104	106	116	120	90	251	197	284	297	279	252	232	262	344	260	291	255	322	228	251	268	269	258	199	278	247	302	299	304	262	325	249	232	267	288	0
ESCO1651AAE9_01757	0	0	0	0	0	0	16	15	18	17	15	19	108	104	106	116	120	90	251	197	284	297	279	252	232	262	344	260	291	255	322	228	251	268	269	258	199	278	247	302	299	304	262	325	249	232	267	288	0
ESCO1651AAE9_01758	0	0	0	0	0	0	208	176	220	157	189	184	1319	1029	1147	1255	1362	1005	2744	2036	3087	2958	2733	2638	2876	2952	3549	2597	3170	2891	3408	2462	2856	2783	2931	2748	2149	2813	2437	3154	3055	3409	2946	3573	2812	2341	2991	3089	0
ESCO1651AAE9_01759	0	0	0	0	0	0	246	235	214	186	217	207	1478	1226	1242	1427	1545	1073	3138	2357	3327	3203	3186	3029	3091	3316	4010	2947	3559	3268	3858	2705	3166	3190	3167	3326	2476	3334	2796	3560	3455	3870	3205	3887	3142	2649	3281	3514	0
ESCO1651AAE9_01760	0	0	0	0	0	0	63	45	61	45	73	51	450	385	386	371	493	341	982	766	1041	992	947	907	923	1017	1229	911	1109	967	1210	939	962	983	958	1089	687	1000	830	1060	1022	1150	1003	1200	952	830	1027	1090	0
ESCO1651AAE9_01761	0	0	0	0	0	0	203	189	198	161	199	165	1392	1232	1255	1286	1451	980	2808	2158	3065	3142	3001	2797	2885	2945	3647	2642	3328	2970	3499	2542	2903	2714	2826	3027	2101	2966	2504	3368	3209	3352	2887	3573	2776	2412	2929	3282	0
ESCO1651AAE9_01762	0	0	0	0	0	0	268	216	231	211	237	220	1761	1429	1507	1625	1744	1224	3598	2725	3895	3875	3715	3529	3543	3580	4496	3293	4280	3765	4477	3204	3550	3555	3610	3747	2645	3682	3282	4168	3756	4245	3586	4410	3514	3079	3696	4196	0
ESCO1651AAE9_01763	0	0	0	0	0	0	152	117	133	116	130	111	915	839	789	844	960	687	1937	1438	2132	2146	2006	1846	1994	1933	2545	1879	2150	1989	2345	1784	2006	1951	2047	2007	1495	2064	1828	2229	2218	2205	1849	2477	1932	1635	1914	2113	0
ESCO1651AAE9_01764	0	0	1	0	0	0	66	74	61	68	78	54	451	376	412	421	535	331	1040	771	1113	1125	1053	919	1071	1118	1281	950	1175	979	1144	971	1094	1080	1069	1047	790	1109	884	1082	1156	1228	1083	1336	1089	893	1103	1237	0
ESCO1651AAE9_01765	0	0	0	0	0	0	222	199	203	173	210	201	1522	1304	1289	1361	1520	1057	3176	2367	3434	3281	3102	2851	3216	3259	4006	2922	3549	3162	3803	2826	3310	3248	3239	3184	2344	3407	2845	3501	3452	3909	3207	3861	3110	2642	3160	3626	0
[truncated: 6,386 more rows]
[truncated: 47 more columns]

## Sheet: Supplementary Dataset 18
	BG01_1	BG01_2	BG01_3	BG01_4	BG01_5	BG01_6	BG01_7	BG01_8	BG01_9	BG01_10	BG01_11	BG01_12	BG01_13	BG01_14	BG01_15	BG01_16	BG01_17	BG01_18	BG01_19	BG01_20	BG01_21	BG01_22	BG01_23	BG01_24	BG01_25	BG01_26	BG01_27	BG01_28	BG01_29	BG01_30	BG01_31	BG01_32	BG01_33	BG01_34	BG01_35	BG01_36	BG01_37	BG01_38	BG01_39	BG01_40	BG01_41	BG01_42	BG01_43	BG01_44	BG01_45	BG01_46	BG01_47	BG01_48	BG01_49
[truncated: 8,132 more rows]
[truncated: 47 more columns]

[truncated: 6 more sheets: Supplementary Dataset 19, Supplementary Dataset 20, Supplementary Dataset 21, Supplementary Dataset 22, Supplementary Dataset 23, Supplementary Dataset 24]
